# Supplementary material for: Crosstalk between innate immunity and rumen-fecal microbiota under the cold stress in goats
Source: Front Immunol. 2024 Feb 26;15:1363664. doi: 10.3389/fimmu.2024.1363664 (PMC10928366; doi:10.3389/fimmu.2024.1363664)
Supplement: Supplementary File 1 — OTUs of rumen samples. [file DataSheet_1.xls]

#OTU_num	WR1	WR2	WR3	WR4	WR6	WR7	WR8	WR9	WR10	WR11	CR1	CR2	CR3	CR4	CR6	CR7	CR8	CR9	CR10	CR11	taxonomy
OTU_2	406	230	483	381	342	578	711	155	136	468	1887	405	7929	133	55	442	31	32	1217	59	k__Bacteria;p__Firmicutes;c__Clostridia;o__Oscillospirales;f__Ruminococcaceae;g__Ruminococcus;s__Ruminococcus_sp
OTU_3	5	2	22	12	9	108	30	13	40	28	46	226	16	1497	9	9271	350	22	41	234	k__Bacteria;p__Firmicutes;c__Negativicutes;o__Veillonellales-Selenomonadales;f__Selenomonadaceae;g__Selenomonas
OTU_4	0	0	2	0	2	0	1	3	1	3128	0	0	0	0	0	0	0	0	0	0	k__Bacteria;p__Firmicutes;c__Bacilli;o__Lactobacillales;f__Listeriaceae;g__Listeria;s__
OTU_5	4276	247	232	854	294	1045	100	88	70	109	29	10	2	45	186	331	58	42	94	36	k__Bacteria;p__Bacteroidota;c__Bacteroidia;o__Bacteroidales;f__Prevotellaceae;g__Prevotella;s__
OTU_6	2	3	21	16	39	45	38	63	31	87	636	44	3213	721	1133	323	843	3503	4063	277	k__Bacteria;p__Bacteroidota;c__Bacteroidia;o__Bacteroidales;f__Muribaculaceae;g__;s__
OTU_7	12	79	55	42	101	63	57	50	57	331	2	83	4	5	0	0	0	0	6	4	k__Bacteria;p__Bacteroidota;c__Bacteroidia;o__Bacteroidales;f__F082
OTU_8	98	198	465	232	100	43	159	184	396	125	568	916	1173	525	973	186	272	569	1011	231	k__Bacteria;p__Firmicutes;c__Negativicutes;o__Acidaminococcales;f__Acidaminococcaceae;g__Succiniclasticum;s__
OTU_9	0	0	0	0	474	1986	1698	0	600	54	2	4	4	7	8	2	0	0	1	6	k__Bacteria;p__Bacteroidota;c__Bacteroidia;o__Bacteroidales;f__Bacteroidaceae;g__Bacteroides;s__Bacteroides_vulgatus
OTU_10	70	7	48	35	57	39	38	50	30	0	0	1	0	2	0	0	1	0	1	0	k__Bacteria;p__Firmicutes;c__Clostridia;o__Oscillospirales;f__Oscillospiraceae;g__UCG-005;s__
OTU_11	2721	260	485	1100	3299	1319	280	990	405	640	101	15	243	76	218	40	264	24	71	76	k__Bacteria;p__Bacteroidota;c__Bacteroidia;o__Bacteroidales;f__Prevotellaceae;g__Prevotella;s__
OTU_12	127	103	200	111	307	187	179	141	174	295	104	120	144	388	1414	406	61	37	351	5793	k__Bacteria;p__Firmicutes;c__Clostridia;o__Oscillospirales;f__Oscillospiraceae;g__UCG-002;s__
OTU_13	22	33	230	175	163	148	129	178	151	0	0	3	0	0	0	0	1	1	0	0	k__Bacteria;p__Bacteroidota;c__Bacteroidia;o__Bacteroidales;f__Bacteroidaceae;g__Bacteroides;s__
OTU_14	652	160	467	1030	174	194	327	518	332	163	55	48	98	52	175	46	49	95	383	10	k__Bacteria;p__Gracilibacteria;c__unidentified_Gracilibacteria;o__Absconditabacteriales_(SR1);f__;g__;s__
OTU_15	163	167	177	669	157	543	143	139	478	293	1241	902	1599	2155	369	1455	1850	637	1595	436	k__Bacteria;p__Firmicutes;c__Negativicutes;o__Veillonellales-Selenomonadales;f__Selenomonadaceae
OTU_16	1803	2426	496	633	178	380	506	371	270	614	869	66	984	367	356	326	402	1078	452	80	k__Bacteria;p__Bacteroidota;c__Bacteroidia;o__Bacteroidales;f__F082;g__;s__
OTU_17	14	10	132	85	43	62	104	165	58	0	0	0	3	0	2	1	0	5	1	0	k__Bacteria;p__Bacteroidota;c__Bacteroidia;o__Bacteroidales;f__Rikenellaceae;g__Rikenellaceae_RC9_gut_group;s__
OTU_18	0	2	39	74	43	151	61	44	74	275	6	100	1181	716	371	210	2	249	118	183	k__Bacteria;p__Bacteroidota;c__Bacteroidia;o__Bacteroidales;f__F082;g__;s__
OTU_19	133	913	832	1906	292	946	549	273	398	241	127	47	49	359	26	410	4587	42	47	345	k__Bacteria;p__Bacteroidota;c__Bacteroidia;o__Bacteroidales;f__Rikenellaceae;g__Rikenellaceae_RC9_gut_group;s__
OTU_20	0	6	19	3	4	3	8	1	3	4	1	28	41	0	0	40	9	4204	18	0	k__Bacteria;p__unidentified_Bacteria;c__Clostridia;o__Oscillospirales;f__Ruminococcaceae;g__;s__
OTU_21	86	533	559	4231	1625	361	276	169	252	107	839	212	135	263	103	20	230	450	9	27	k__Bacteria;p__Bacteroidota;c__Bacteroidia;o__Bacteroidales;f__Prevotellaceae;g__Prevotella;s__
OTU_22	22	1615	30	251	354	60	61	55	255	71	1	0	0	2	1	0	3	0	0	0	k__Bacteria;p__Bacteroidota;c__Bacteroidia;o__Bacteroidales;f__Prevotellaceae;g__Prevotella;s__
OTU_23	42	104	53	7	7	4	37	10	139	0	0	4	0	0	1	0	0	0	0	0	k__Bacteria;p__Bacteroidota;c__Bacteroidia;o__Bacteroidales;f__Prevotellaceae;g__Prevotellaceae_UCG-003;s__
OTU_24	2	5	54	11	25	43	23	40	28	5	0	7	0	2	1	4	3	4	16	99	k__Bacteria;p__Firmicutes;c__Clostridia;o__Oscillospirales;f__[Eubacterium]_coprostanoligenes_group;g__;s__
OTU_25	1	0	3	2	1501	0	1474	6	371	4	50	33	63	34	76	34	74	62	39	53	k__Bacteria;p__Firmicutes;c__Clostridia;o__Oscillospirales;f__Ruminococcaceae;g__Faecalibacterium;s__Faecalibacterium_prausnitzii
OTU_26	809	388	362	549	728	321	557	556	224	328	335	101	32	287	184	103	72	870	268	214	k__Bacteria;p__Firmicutes;c__Clostridia;o__Lachnospirales;f__Lachnospiraceae;g__Lachnospiraceae_ND3007_group;s__
OTU_27	0	3	4	5	3	0	11	4	1	0	0	0	0	0	4	4	0	0	0	0	k__Bacteria;p__Firmicutes;c__Clostridia;o__Christensenellales;f__Christensenellaceae;g__Christensenellaceae_R-7_group
OTU_28	0	0	1	0	3	1	2	0	3	0	0	0	0	1	0	1	0	0	0	0	k__Bacteria;p__Verrucomicrobiota;c__Verrucomicrobiae;o__Verrucomicrobiales;f__Akkermansiaceae;g__Akkermansia;s__
OTU_29	1	0	2069	117	189	216	541	131	449	84	84	5	109	46	33	30	189	290	6	40	k__Bacteria;p__Bacteroidota;c__Bacteroidia;o__Bacteroidales;f__Prevotellaceae
OTU_30	453	1861	589	559	757	386	525	299	370	536	423	2153	898	548	1624	394	626	1075	2353	2723	k__Bacteria;p__Firmicutes;c__Clostridia;o__Oscillospirales;f__Oscillospiraceae;g__NK4A214_group;s__
OTU_31	66	71	79	85	107	154	2556	93	109	60	63	86	13	309	36	32	0	39	20	58	k__Bacteria;p__Bacteroidota;c__Bacteroidia;o__Bacteroidales;f__Bacteroidales_RF16_group;g__;s__
OTU_32	254	165	850	2	0	2	2	3	1013	1120	0	0	0	0	0	0	0	0	0	3	k__Bacteria;p__Firmicutes;c__Bacilli;o__Lactobacillales;f__Streptococcaceae;g__Lactococcus;s__Lactococcus_lactis
OTU_33	5	39	66	45	53	111	7	97	60	1	0	0	0	0	0	0	0	0	0	0	k__Bacteria;p__Bacteroidota;c__Bacteroidia;o__Bacteroidales;f__Prevotellaceae;g__Prevotellaceae_UCG-004;s__
OTU_34	775	836	662	905	1224	1003	1098	1467	739	158	1063	374	501	585	1015	491	149	1054	307	1321	k__Bacteria;p__Bacteroidota;c__Bacteroidia;o__Bacteroidales;f__Rikenellaceae;g__Rikenellaceae_RC9_gut_group;s__
OTU_35	503	86	313	751	886	430	1523	2410	581	410	179	35	4	35	83	69	158	8	66	30	k__Bacteria;p__Bacteroidota;c__Bacteroidia;o__Bacteroidales;f__Prevotellaceae;g__Prevotella;s__
OTU_36	472	650	140	358	67	212	62	551	150	43	3	351	25	11	61	40	1	219	69	258	k__Bacteria;p__Bacteroidota;c__Bacteroidia;o__Bacteroidales;f__Rikenellaceae;g__Rikenellaceae_RC9_gut_group
OTU_37	1254	361	334	2040	238	553	618	230	318	1139	385	99	451	381	1247	408	275	608	1553	364	k__Bacteria;p__Bacteroidota;c__Bacteroidia;o__Bacteroidales;f__Bacteroidales_RF16_group;g__;s__
OTU_38	38	183	299	227	178	444	328	623	469	149	67	92	48	128	109	59	98	81	92	71	k__Bacteria;p__Bacteroidota;c__Bacteroidia;o__Bacteroidales;f__F082;g__;s__
OTU_39	49	103	122	260	100	144	181	59	80	500	53	744	106	334	92	807	948	89	259	1859	k__Bacteria;p__Firmicutes;c__Clostridia;o__Oscillospirales;f__Ruminococcaceae;g__Ruminococcus;s__rumen_bacterium_R-21
OTU_40	12	11	84	25	158	92	36	103	75	0	0	0	0	0	0	0	0	0	0	0	k__Bacteria;p__Bacteroidota;c__Bacteroidia;o__Bacteroidales;f__Rikenellaceae;g__Alistipes;s__
OTU_41	744	1783	220	181	101	228	108	221	688	355	250	29	28	3	75	17	154	46	563	40	k__Bacteria;p__Bacteroidota;c__Bacteroidia;o__Bacteroidales;f__Prevotellaceae;g__Prevotella;s__
OTU_42	0	0	0	283	9	25	44	5	135	44	80	34	45	38	29	10	17	17	18	260	k__Bacteria;p__Proteobacteria;c__Gammaproteobacteria;o__Enterobacterales;f__Enterobacteriaceae;g__Escherichia-Shigella;s__Escherichia_coli
OTU_43	116	192	131	107	250	164	131	97	73	100	72	107	145	139	381	326	157	212	145	360	k__Bacteria;p__Firmicutes;c__Clostridia;o__Christensenellales;f__Christensenellaceae;g__Christensenellaceae_R-7_group;s__
OTU_44	2	1	233	1	15	0	28	87	36	0	0	0	0	0	0	0	0	0	0	0	k__Bacteria;p__Bacteroidota;c__Bacteroidia;o__Bacteroidales;f__Bacteroidales_RF16_group;g__;s__
OTU_46	7	47	72	27	52	24	34	24	19	1	0	0	0	2	0	4	0	0	0	0	k__Bacteria;p__Bacteroidota;c__Bacteroidia;o__Bacteroidales;f__Rikenellaceae;g__Rikenellaceae_RC9_gut_group;s__
OTU_47	2	2	15	13	28	7	9	6	11	0	0	9	0	0	1	0	1	8	0	0	k__Bacteria;p__Firmicutes;c__Clostridia;o__Lachnospirales;f__Lachnospiraceae
OTU_48	0	2	0	0	131	808	1523	1	594	17	9	13	7	7	5	9	5	14	14	5	k__Bacteria;p__Bacteroidota;c__Bacteroidia;o__Bacteroidales;f__Bacteroidaceae;g__Bacteroides;s__Bacteroides_xylanisolvens
OTU_49	2	79	44	40	135	452	233	28	117	69	184	29	43	886	39	71	338	416	58	44	k__Bacteria;p__Desulfobacterota;c__Desulfovibrionia;o__Desulfovibrionales;f__Desulfovibrionaceae;g__Desulfovibrio
OTU_50	39	81	39	62	40	42	50	51	39	86	17	33	27	67	16	73	54	132	31	242	k__Bacteria;p__Firmicutes;c__Clostridia;o__Oscillospirales;f__[Eubacterium]_coprostanoligenes_group;g__;s__
OTU_51	1	3	3	4	0	7	8	4	1	0	0	0	4	0	1	0	0	1	1	0	k__Bacteria;p__Verrucomicrobiota;c__Verrucomicrobiae;o__Verrucomicrobiales;f__Akkermansiaceae;g__Akkermansia;s__
OTU_52	640	2592	240	170	49	33	27	96	46	11	12	9	8	48	18	3	3	23	9	11	k__Bacteria;p__Bacteroidota;c__Bacteroidia;o__Bacteroidales;f__Rikenellaceae;g__Rikenellaceae_RC9_gut_group;s__
OTU_53	29	7	12	2	7	21	5	21	38	5	0	3	0	0	0	14	0	3	15	0	k__Bacteria;p__Firmicutes;c__Clostridia;o__Lachnospirales;f__Lachnospiraceae;g__[Eubacterium]_ruminantium_group;s__
OTU_54	301	2469	170	136	58	65	199	71	162	262	58	759	146	176	219	44	72	42	10	159	k__Bacteria;p__Bacteroidota;c__Bacteroidia;o__Bacteroidales;f__Rikenellaceae;g__Rikenellaceae_RC9_gut_group;s__
OTU_55	69	99	115	761	185	492	223	2895	131	62	31	41	17	15	6	52	14	0	2	0	k__Bacteria;p__Bacteroidota;c__Bacteroidia;o__Bacteroidales;f__Prevotellaceae;g__Prevotellaceae_UCG-001;s__
OTU_56	2	2	30	27	11	17	14	18	15	0	0	2	3	2	3	3	0	2	0	0	k__Bacteria;p__Firmicutes;c__Negativicutes;o__Acidaminococcales;f__Acidaminococcaceae;g__Phascolarctobacterium;s__
OTU_57	29	72	151	177	148	253	1286	121	84	119	161	176	583	72	135	732	38	29	1401	77	k__Bacteria;p__Firmicutes;c__Clostridia;o__Oscillospirales;f__Ruminococcaceae
OTU_58	1	5	16	31	18	8	126	3	23	77	2	5	2	0	3	0	1	2	2	2	k__Bacteria;p__Firmicutes;c__Clostridia;o__Lachnospirales;f__Lachnospiraceae;g__[Ruminococcus]_torques_group;s__
OTU_59	282	1040	584	198	266	219	164	1607	389	58	5	95	13	122	436	23	2	257	141	46	k__Bacteria;p__Bacteroidota;c__Bacteroidia;o__Bacteroidales;f__p-251-o5;g__;s__
OTU_60	1	7	1	4	0	6	0	2	1	0	0	0	0	0	0	0	0	0	0	0	k__Bacteria;p__Spirochaetota;c__Spirochaetia;o__Spirochaetales;f__Spirochaetaceae;g__Treponema
OTU_61	106	107	72	48	291	358	129	183	50	329	0	0	0	0	0	0	0	0	0	71	k__Bacteria;p__Proteobacteria;c__Gammaproteobacteria;o__Burkholderiales;f__Burkholderiaceae;g__Ralstonia;s__Ralstonia_pickettii
OTU_62	726	84	192	208	411	297	233	572	177	216	71	63	99	56	206	148	101	141	488	84	k__Bacteria;p__Firmicutes;c__Clostridia;o__Clostridia_UCG-014;f__;g__;s__
OTU_63	8	17	54	57	40	112	76	48	54	8	4	9	3	1	2	6	3	5	5	0	k__Bacteria;p__Firmicutes;c__Clostridia;o__Oscillospirales;f__Oscillospiraceae;g__UCG-005;s__
OTU_64	427	87	348	464	131	458	318	370	142	475	65	22	144	78	103	68	26	108	20	28	k__Bacteria;p__Bacteroidota;c__Bacteroidia;o__Bacteroidales;f__Prevotellaceae;g__Prevotellaceae_UCG-003;s__
OTU_65	1007	129	191	222	103	152	72	422	77	123	137	3	50	176	659	3	29	68	37	150	k__Bacteria;p__Bacteroidota;c__Bacteroidia;o__Bacteroidales;f__F082;g__;s__
OTU_66	0	0	0	0	0	0	0	0	0	0	0	0	0	0	0	0	0	0	0	820	k__Bacteria;p__Firmicutes;c__Bacilli;o__Lactobacillales;f__Lactobacillaceae;g__Lactiplantibacillus;s__Lactobacillus_plantarum
OTU_67	37	181	530	64	33	28	84	123	202	49	164	557	246	136	369	37	252	234	329	71	k__Bacteria;p__Firmicutes;c__Negativicutes;o__Acidaminococcales;f__Acidaminococcaceae;g__Succiniclasticum;s__
OTU_68	0	10	90	31	29	46	19	26	9	0	0	1	0	0	0	0	0	2	0	0	k__Bacteria;p__Firmicutes;c__Clostridia;o__Oscillospirales;f__UCG-010;g__;s__
OTU_69	14	46	93	452	83	148	229	703	89	33	1134	21	193	67	18	80	57	39	230	17	k__Bacteria;p__Bacteroidota;c__Bacteroidia;o__Bacteroidales;f__Prevotellaceae
OTU_70	9	6	10	27	10	5	10	7	3	11	3	106	53	52	41	160	10	28	11	773	k__Bacteria;p__Firmicutes;c__Clostridia;o__Christensenellales;f__Christensenellaceae;g__Christensenellaceae_R-7_group
OTU_71	1	0	7	8	1	6	6	7	9	5	0	0	0	0	1	0	6	3	3	0	k__Bacteria;p__Firmicutes;c__Clostridia;o__Lachnospirales;f__Lachnospiraceae
OTU_72	233	200	223	341	168	315	80	183	313	228	370	206	219	641	1104	103	946	25	92	132	k__Bacteria;p__Firmicutes;c__Negativicutes;o__Veillonellales-Selenomonadales;f__Selenomonadaceae;g__Veillonellaceae_UCG-001;s__
OTU_73	3	77	26	16	22	14	22	10	45	699	15	4	4	9	9	8	3	7	5	3	k__Bacteria;p__Firmicutes;c__Clostridia;o__Peptostreptococcales-Tissierellales;f__Peptostreptococcaceae;g__Romboutsia;s__Romboutsia_ilealis
OTU_75	0	12	16	7	15	3	12	7	10	0	0	1	1	1	0	0	0	0	3	0	k__Bacteria;p__Firmicutes;c__Clostridia;o__Oscillospirales;f__[Eubacterium]_coprostanoligenes_group;g__;s__
OTU_76	0	10	60	60	55	47	79	67	2258	102	1	0	0	4	16	16	0	0	1	11	k__Bacteria;p__Firmicutes;c__Negativicutes;o__Veillonellales-Selenomonadales;f__Selenomonadaceae;g__Quinella;s__
OTU_77	59	12	146	91	576	84	111	109	90	174	29	13	288	26	62	237	347	186	163	44	k__Bacteria;p__Firmicutes;c__Clostridia;o__Oscillospirales;f__Oscillospiraceae;g__V9D2013_group;s__
OTU_78	3	15	3	7	1	5	6	3	3	0	0	0	0	0	0	1	0	0	0	0	k__Bacteria;p__Bacteroidota;c__Bacteroidia;o__Bacteroidales;f__Rikenellaceae;g__Rikenellaceae_RC9_gut_group;s__
OTU_79	20	39	20	7	40	41	30	16	14	9	29	4	964	347	4	15	11	193	18	10	k__Bacteria;p__Bacteroidota;c__Bacteroidia;o__Bacteroidales;f__Prevotellaceae;g__Prevotellaceae_UCG-001;s__
OTU_80	1	3	3	1	161	123	170	1	104	132	4	1	3	1	3	2	0	0	0	1	k__Bacteria;p__Firmicutes;c__Clostridia;o__Lachnospirales;f__Lachnospiraceae;g__Blautia
OTU_81	15	59	38	82	42	162	207	330	34	21	978	174	36	311	165	12	58	313	62	9	k__Bacteria;p__Bacteroidota;c__Bacteroidia;o__Bacteroidales;f__Prevotellaceae;g__Prevotella;s__
OTU_82	6	1	37	16	12	10	9	16	24	0	0	0	0	0	0	0	0	0	0	0	k__Bacteria;p__Bacteroidota;c__Bacteroidia;o__Bacteroidales;f__Rikenellaceae;g__Alistipes;s__
OTU_83	0	2	23	18	46	27	13	22	4	0	0	0	0	0	0	0	0	0	0	0	k__Bacteria;p__Bacteroidota;c__Bacteroidia;o__Bacteroidales;f__F082;g__;s__
OTU_84	0	6	3	0	0	1	0	0	0	0	0	0	0	0	0	0	0	1	0	0	k__Bacteria;p__Spirochaetota;c__Spirochaetia;o__Spirochaetales;f__Spirochaetaceae;g__Treponema
OTU_85	3	8	7	4	6	8	13	4	92	9	117	1147	25	45	12	4	5	65	394	363	k__Bacteria;p__unidentified_Bacteria;c__unidentified_Bacteria;o__Bifidobacteriales;f__Bifidobacteriaceae;g__;s__
OTU_86	16	23	126	3	5	23	26	20	4	0	0	0	0	0	0	0	0	0	0	0	k__Bacteria;p__Bacteroidota;c__Bacteroidia;o__Bacteroidales;f__Rikenellaceae;g__Alistipes;s__
OTU_87	88	31	351	42	93	58	72	54	71	104	178	274	331	221	218	94	491	29	224	219	k__Bacteria;p__Firmicutes;c__Clostridia;o__Oscillospirales;f__Oscillospiraceae;g__UCG-002;s__
OTU_88	0	0	0	0	18	0	671	0	1	33	0	1	1	0	1	0	2	4	0	0	k__Bacteria;p__Bacteroidota;c__Bacteroidia;o__Bacteroidales;f__Tannerellaceae;g__Parabacteroides;s__Parabacteroides_merdae
OTU_89	0	6	1	10	1	0	1	1	3	0	698	1	194	271	61	18	0	3	137	1	k__Bacteria;p__Bacteroidota;c__Bacteroidia;o__Bacteroidales;f__F082;g__;s__
OTU_90	2	3	89	6	11	10	20	7	11	0	0	0	0	0	0	0	0	0	0	0	k__Bacteria;p__Bacteroidota;c__Bacteroidia;o__Bacteroidales;f__Rikenellaceae;g__Alistipes;s__
OTU_91	0	11	6	2	3	16	9	5	30	14	92	27	32	222	45	440	698	158	97	54	k__Bacteria;p__Firmicutes;c__Negativicutes
OTU_92	17	8	53	24	41	46	87	37	42	16	13	7	19	15	16	13	7	13	53	9	k__Bacteria;p__Firmicutes;c__Clostridia;o__Oscillospirales;f__[Eubacterium]_coprostanoligenes_group;g__;s__
OTU_93	45	79	13	0	1	0	3	0	480	541	0	0	0	0	0	0	0	0	0	0	k__Bacteria;p__Firmicutes;c__Clostridia;o__Lachnospirales;f__Lachnospiraceae
OTU_94	7	7	75	61	141	147	99	102	127	372	10	2	0	7	0	61	0	22	21	2	k__Bacteria;p__Firmicutes;c__Clostridia;o__Lachnospirales;f__Lachnospiraceae;g__Lachnospira;s__Lachnospira_multipara
OTU_95	3	1	0	0	3	11	2	3	1	7	176	162	146	258	196	295	192	174	128	18	k__Bacteria;p__Cyanobacteria;c__Cyanobacteriia;o__Chloroplast;f__unidentified_Chloroplast;g__unidentified_Chloroplast
OTU_96	0	0	0	0	0	0	0	0	0	0	323	64	211	45	3	1	30	368	90	1	k__Bacteria;p__Bacteroidota;c__Bacteroidia;o__Bacteroidales;f__F082;g__;s__
OTU_97	0	3	31	32	18	12	13	3	10	0	1	2	0	0	0	0	0	0	0	0	k__Bacteria;p__unidentified_Bacteria;c__Clostridia;o__Oscillospirales;f__Ruminococcaceae;g__;s__
OTU_98	0	0	5	9	6	12	10	4	3	0	0	0	0	0	0	0	0	0	0	0	k__Bacteria;p__Spirochaetota;c__Spirochaetia;o__Spirochaetales;f__Spirochaetaceae;g__Treponema;s__
OTU_99	0	3	461	0	2	4	2	2	379	2	2	3	2	5	0	8	20	8	5	2	k__Bacteria;p__Actinobacteria;c__unidentified_Actinobacteria;o__Bifidobacteriales;f__Bifidobacteriaceae;g__Bifidobacterium;s__Bifidobacterium_animalis
OTU_100	5	3	15	15	9	29	21	27	13	0	0	0	0	0	0	0	0	0	0	0	k__Bacteria;p__Firmicutes;c__Clostridia;o__Lachnospirales;f__Lachnospiraceae
OTU_101	14	282	91	767	765	313	78	40	103	218	0	0	0	0	0	0	0	0	0	0	k__Bacteria;p__Bacteroidota;c__Bacteroidia;o__Bacteroidales;f__Prevotellaceae;g__Prevotella;s__
OTU_102	8	20	83	602	94	173	236	189	131	57	114	192	3	28	25	124	43	15	469	9	k__Bacteria;p__Bacteroidota;c__Bacteroidia;o__Bacteroidales;f__Prevotellaceae;g__Prevotellaceae_UCG-001;s__
OTU_103	0	0	1	0	17	0	91	2	493	36	0	1	0	0	1	0	0	0	1	2	k__Bacteria;p__Bacteroidota;c__Bacteroidia;o__Bacteroidales;f__Rikenellaceae;g__Alistipes
OTU_104	193	89	70	63	119	73	93	117	43	109	55	173	22	498	32	29	66	17	2	239	k__Bacteria;p__Firmicutes;c__Clostridia;o__Oscillospirales;f__[Eubacterium]_coprostanoligenes_group;g__;s__
OTU_105	40	146	59	117	79	36	97	45	27	67	32	110	33	220	54	27	66	61	8	484	k__Bacteria;p__Firmicutes;c__Clostridia;o__Oscillospirales;f__Oscillospiraceae;g__NK4A214_group;s__
OTU_106	1	0	11	4	5	6	4	6	1	0	0	0	0	2	0	3	0	0	0	0	k__Bacteria;p__Spirochaetota;c__Spirochaetia;o__Spirochaetales;f__Spirochaetaceae;g__Treponema
OTU_107	14	40	65	3	13	8	32	38	10	0	0	0	0	0	0	0	0	0	2	0	k__Bacteria;p__Bacteroidota;c__Bacteroidia;o__Bacteroidales;f__F082;g__;s__
OTU_108	396	47	78	33	32	78	21	128	29	45	21	2	36	5	4	19	17	201	8	13	k__Bacteria;p__Firmicutes;c__Bacilli;o__Erysipelotrichales;f__Erysipelatoclostridiaceae;g__UCG-004;s__
OTU_109	1	5	5	11	2	3	12	75	2	0	0	0	0	0	0	0	0	1	0	0	k__Bacteria;p__Bacteroidota;c__Bacteroidia;o__Bacteroidales;f__Rikenellaceae;g__Rikenellaceae_RC9_gut_group;s__
OTU_110	1	8	6	22	69	2	49	4	2	4	17	43	13	5	6	0	1	2	5	2	k__Bacteria;p__Firmicutes;c__Clostridia;o__Oscillospirales;f__[Eubacterium]_coprostanoligenes_group;g__;s__
OTU_111	5	4	21	23	7	24	4	39	11	0	0	1	1	0	0	0	1	0	0	0	k__Bacteria;p__Firmicutes;c__Clostridia;o__Monoglobales;f__Monoglobaceae;g__Monoglobus;s__
OTU_112	2	56	294	149	642	48	50	102	30	17	42	2	44	318	13	6	3222	12	51	79	k__Bacteria;p__Bacteroidota;c__Bacteroidia;o__Bacteroidales;f__Prevotellaceae;g__Prevotella;s__
OTU_113	7	23	11	18	7	9	18	11	55	10	222	250	117	10	175	70	156	29	375	2	k__Bacteria
OTU_114	0	0	0	0	9	2	2	0	1	1	471	74	15	22	126	5	0	542	0	4	k__Bacteria;p__Bacteroidota;c__Bacteroidia;o__Bacteroidales;f__Muribaculaceae;g__;s__
OTU_115	0	3	3	0	2	0	1	1	2	10	2	2	640	7	1	0	15	23	154	0	k__Bacteria;p__Firmicutes;c__Clostridia;o__Oscillospirales;f__Oscillospiraceae
OTU_116	0	0	0	0	0	0	0	0	0	0	0	3	98	0	0	1	0	797	497	0	k__Bacteria;p__Firmicutes;c__Negativicutes;o__Veillonellales-Selenomonadales;f__Selenomonadaceae;g__Quinella;s__
OTU_117	253	254	103	24	28	354	24	20	22	14	85	1	301	27	0	44	1	114	22	0	k__Bacteria;p__Bacteroidota;c__Bacteroidia;o__Bacteroidales;f__F082;g__;s__
OTU_118	3	5	8	3	3	1	0	5	1	5	63	176	76	21	260	62	43	164	87	231	k__Bacteria;p__Firmicutes;c__Clostridia;o__Christensenellales;f__Christensenellaceae;g__Christensenellaceae_R-7_group;s__
OTU_119	0	0	0	140	0	0	77	682	5	19	4	2	0	5	6	2	3	2	0	272	k__Bacteria;p__Firmicutes;c__Bacilli;o__Lactobacillales;f__Streptococcaceae;g__Streptococcus
OTU_120	32	54	90	129	65	133	157	94	95	811	113	861	123	95	381	334	372	41	332	174	k__Bacteria;p__Bacteroidota;c__Bacteroidia;o__Bacteroidales;f__F082;g__;s__
OTU_121	28	110	22	135	72	92	45	26	126	110	203	61	6	1110	34	244	561	94	4	30	k__Bacteria;p__Firmicutes;c__Negativicutes;o__Veillonellales-Selenomonadales;f__Selenomonadaceae
OTU_122	3	12	10	18	25	35	18	17	8	0	0	0	0	0	0	0	0	0	3	0	k__Bacteria;p__Bacteroidota;c__Bacteroidia;o__Bacteroidales;f__p-251-o5;g__;s__
OTU_123	5	1	2	43	4	25	391	3	81	505	7	6	11	5	9	0	2	3	1	16	k__Bacteria;p__Firmicutes;c__Clostridia;o__Lachnospirales;f__Lachnospiraceae;g__[Ruminococcus]_gnavus_group;s__
OTU_124	2	4	17	13	4	36	41	23	19	0	0	0	0	0	0	0	0	0	0	0	k__Bacteria;p__Bacteroidota;c__Bacteroidia;o__Bacteroidales;f__Rikenellaceae;g__Alistipes;s__
OTU_125	0	2	8	3	1	8	9	3	10	15	3	4	30	0	52	13	1196	10	14	20	k__Bacteria;p__Firmicutes;c__Negativicutes;o__Veillonellales-Selenomonadales;f__Selenomonadaceae;g__Quinella;s__
OTU_126	552	133	65	54	77	315	60	79	218	133	3	6	3	2	10	21	21	9	18	3	k__Bacteria;p__Firmicutes;c__Clostridia;o__Clostridia_UCG-014;f__;g__;s__
OTU_127	231	59	119	56	107	80	81	28	165	278	186	51	636	57	88	360	122	287	150	1160	k__Bacteria;p__Bacteroidota;c__Bacteroidia;o__Bacteroidales;f__Muribaculaceae;g__;s__
OTU_128	1	2	0	0	1	0	0	0	0	0	65	153	176	723	92	64	76	80	232	13	k__Bacteria;p__Verrucomicrobiota;c__Kiritimatiellae;o__WCHB1-41;f__;g__;s__
OTU_129	5	5	11	6	4	6	15	3	6	6	1	5	3	0	3	3	4	2	6	1	k__Bacteria;p__Firmicutes;c__Clostridia;o__Oscillospirales;f__Ruminococcaceae;g__Ruminococcus;s__
OTU_130	8	3	6	19	4	18	21	87	15	9	10	2	11	2	7	8	0	5	35	1	k__Bacteria;p__Firmicutes;c__Clostridia;o__Oscillospirales;f__Ruminococcaceae;g__Ruminococcus
OTU_131	229	330	72	18	50	95	27	48	35	165	55	146	166	1	111	467	26	19	167	0	k__Bacteria;p__Bacteroidota;c__Bacteroidia;o__Bacteroidales;f__F082;g__;s__
OTU_132	6	18	15	8	15	11	26	28	9	0	1	1	1	1	2	0	3	2	0	0	k__Bacteria;p__Firmicutes;c__Clostridia;o__Lachnospirales;f__Lachnospiraceae
OTU_133	0	0	0	0	0	0	0	0	0	0	8	1027	15	52	8	0	7	4	21	9	k__Bacteria;p__Verrucomicrobiota;c__Kiritimatiellae;o__WCHB1-41;f__;g__;s__
OTU_134	0	5	19	22	40	0	9	2	17	0	0	0	0	0	0	0	0	0	0	0	k__Bacteria;p__Bacteroidota;c__Bacteroidia;o__Bacteroidales;f__Muribaculaceae;g__;s__
OTU_135	0	2	20	13	38	49	34	22	8	0	1	3	3	0	0	1	0	4	1	0	k__Bacteria;p__Firmicutes;c__Clostridia;o__Lachnospirales;f__Lachnospiraceae;g__Agathobacter;s__
OTU_136	17	9	65	45	40	37	41	63	41	0	0	1	0	0	0	1	0	0	0	0	k__Bacteria;p__unidentified_Bacteria;c__Clostridia;o__Peptococcales;f__Peptococcaceae;g__;s__
OTU_137	189	9	55	18	54	29	96	10	325	165	11	10	6	7	4	12	14	11	7	7	k__Bacteria;p__Firmicutes;c__Clostridia;o__Oscillospirales;f__[Eubacterium]_coprostanoligenes_group;g__;s__
OTU_138	272	101	112	98	51	59	98	225	80	35	37	21	44	32	76	8	18	47	31	40	k__Bacteria;p__Bacteroidota;c__Bacteroidia;o__Bacteroidales;f__Rikenellaceae;g__U29-B03;s__
OTU_139	1	0	0	0	3	1	2	2	1	0	353	12	27	0	0	1	1	679	3	3	k__Bacteria;p__Bacteroidota;c__Bacteroidia;o__Bacteroidales;f__Muribaculaceae;g__;s__
OTU_140	0	0	1	0	268	240	727	3	297	8	6	0	5	6	5	3	1	2	5	18	k__Bacteria;p__Bacteroidota;c__Bacteroidia;o__Bacteroidales;f__Bacteroidaceae;g__Bacteroides;s__Bacteroides_uniformis
OTU_141	0	28	44	68	57	71	1428	103	154	23	54	1	3	49	16	0	140	14	20	18	k__Bacteria;p__Bacteroidota;c__Bacteroidia;o__Bacteroidales;f__Prevotellaceae;g__Prevotella;s__
OTU_142	1	0	2	4	4	2	10	458	6	4	0	0	0	2	1	0	0	0	0	76	k__Bacteria;p__Actinobacteria;c__unidentified_Actinobacteria;o__Micrococcales;f__Micrococcaceae;g__Rothia;s__Rothia_mucilaginosa
OTU_143	7	3	104	40	41	22	21	73	33	0	0	0	0	0	0	0	0	0	0	0	k__Bacteria;p__Bacteroidota;c__Bacteroidia;o__Bacteroidales;f__Bacteroidaceae;g__Bacteroides;s__
OTU_144	4	5	46	30	23	34	10	28	22	0	0	1	0	0	0	0	0	2	4	0	k__Bacteria;p__unidentified_Bacteria;c__Clostridia;o__Oscillospirales;f__Ruminococcaceae;g__;s__
OTU_145	115	66	49	59	23	55	65	89	114	552	2	18	3	8	132	41	86	27	8	43	k__Bacteria;p__Bacteroidota;c__Bacteroidia;o__Bacteroidales;f__Rikenellaceae;g__Rikenellaceae_RC9_gut_group;s__
OTU_146	92	338	55	59	356	85	86	48	343	93	8	251	1088	5	499	19	5	40	161	336	k__Bacteria;p__Bacteroidota;c__Bacteroidia;o__Bacteroidales;f__Rikenellaceae;g__Rikenellaceae_RC9_gut_group;s__
OTU_147	170	1	2157	41	442	94	69	53	89	27	0	146	230	25	24	0	0	14	0	24	k__Bacteria;p__Bacteroidota;c__Bacteroidia;o__Bacteroidales;f__Prevotellaceae;g__Prevotella;s__
OTU_148	1	0	1	0	0	0	0	370	1	2	0	0	0	0	0	0	0	0	0	0	k__Bacteria;p__Firmicutes;c__Clostridia;o__Clostridia_vadinBB60_group;f__;g__;s__
OTU_149	13	6	37	72	62	104	64	143	42	57	32	2	43	33	40	17	9	32	5	20	k__Bacteria;p__Bacteroidota;c__Bacteroidia;o__Bacteroidales
OTU_150	76	334	40	23	37	132	60	36	42	94	8	11	8	2	2	39	1	6	7	51	k__Bacteria;p__Firmicutes;c__Negativicutes;o__Veillonellales-Selenomonadales;f__Selenomonadaceae;g__Quinella;s__
OTU_151	200	235	467	55	87	59	73	182	230	59	467	236	151	60	550	536	249	148	127	131	k__Bacteria;p__Firmicutes;c__Negativicutes;o__Acidaminococcales;f__Acidaminococcaceae;g__Succiniclasticum;s__
OTU_152	76	24	119	102	60	104	62	237	58	146	64	62	80	81	31	25	29	115	91	0	k__Bacteria;p__Bacteroidota;c__Bacteroidia;o__Bacteroidales;f__Rikenellaceae;g__Rikenellaceae_RC9_gut_group;s__
OTU_153	3	2	6	0	5	6	0	8	8	0	0	0	0	0	2	0	0	3	0	0	k__Bacteria;p__Firmicutes;c__Clostridia;o__Oscillospirales;f__Oscillospiraceae;g__UCG-002;s__
OTU_154	0	0	0	0	582	0	0	0	0	62	1	14	0	0	29	0	12	16	5	3	k__Bacteria;p__Bacteroidota;c__Bacteroidia;o__Bacteroidales;f__Bacteroidaceae;g__Bacteroides;s__Bacteroides_plebeius
OTU_155	39	56	25	0	0	1	0	0	80	2	39	15	16	26	16	23	39	18	7	13	k__Bacteria;p__Verrucomicrobiota;c__Verrucomicrobiae;o__Verrucomicrobiales;f__Akkermansiaceae;g__Akkermansia;s__Akkermansia_muciniphila
OTU_156	1	0	1	0	0	0	1	1	0	1	29	330	243	101	238	26	70	176	162	3	k__Bacteria;p__Verrucomicrobiota;c__Kiritimatiellae;o__WCHB1-41;f__;g__;s__
OTU_157	5	1	7	5	4	9	6	3	4	0	0	3	1	0	2	0	4	0	2	0	k__Bacteria;p__Firmicutes;c__Clostridia;o__Oscillospirales;f__Ruminococcaceae;g__Candidatus_Soleaferrea;s__
OTU_158	0	0	3	2	4	3	2	335	1	8	0	0	0	0	0	0	3	0	0	2	k__Bacteria;p__Proteobacteria;c__Gammaproteobacteria;o__Burkholderiales;f__Alcaligenaceae;g__Achromobacter
OTU_159	0	0	1	1	0	0	0	0	7	4	0	0	564	0	1	0	0	17	646	0	k__Bacteria;p__Firmicutes;c__Clostridia;o__Oscillospirales;f__Oscillospiraceae;g__Oscillospira;s__
OTU_160	15	4	31	36	8	23	38	300	14	17	103	147	56	160	8	43	69	345	20	25	k__Bacteria;p__Fibrobacterota;c__Fibrobacteria;o__Fibrobacterales;f__Fibrobacteraceae;g__Fibrobacter
OTU_161	18	9	17	25	13	19	10	11	26	25	66	96	63	27	69	34	9	35	34	68	k__Bacteria;p__Firmicutes;c__Clostridia;o__Lachnospirales;f__Lachnospiraceae;g__Lachnospiraceae_XPB1014_group;s__
OTU_162	8	5	29	27	23	18	17	18	16	3	0	0	0	0	0	0	0	1	2	0	k__Bacteria;p__Firmicutes;c__Clostridia;o__Oscillospirales;f__Butyricicoccaceae;g__UCG-009;s__
OTU_163	61	12	57	29	109	127	57	45	39	105	27	11	71	12	58	112	41	12	19	321	k__Bacteria;p__Firmicutes;c__Clostridia;o__Oscillospirales;f__[Eubacterium]_coprostanoligenes_group;g__;s__
OTU_164	0	0	0	0	0	0	2	0	0	0	0	0	0	0	0	0	0	0	0	0	k__Bacteria;p__Campylobacterota;c__Campylobacteria;o__Campylobacterales;f__Helicobacteraceae;g__Helicobacter
OTU_165	2	0	1	1	1	0	2	2	4	0	0	0	0	0	0	0	2	0	1	0	k__Bacteria;p__Firmicutes;c__Clostridia;o__Peptostreptococcales-Tissierellales;f__Anaerovoracaceae;g__Family_XIII_AD3011_group;s__
OTU_166	127	461	215	125	576	99	82	108	77	261	46	352	110	39	195	35	30	111	79	185	k__Bacteria;p__Firmicutes;c__Clostridia;o__Christensenellales;f__Christensenellaceae;g__Christensenellaceae_R-7_group;s__
OTU_167	29	379	57	23	11	13	17	4	28	15	74	25	583	460	62	4	78	424	846	6	k__Bacteria;p__Firmicutes;c__Clostridia;o__Oscillospirales;f__Oscillospiraceae;g__Oscillospira;s__Oscillospira_guilliermondii
OTU_168	49	7	311	153	56	33	45	36	71	195	2	0	255	161	80	1	11	85	1	86	k__Bacteria
OTU_169	853	24	1	0	0	5	1	1	4	1	22	0	0	0	6	6	0	2	2	7	k__Bacteria;p__Firmicutes;c__Negativicutes;o__Veillonellales-Selenomonadales;f__Selenomonadaceae;g__Quinella;s__
OTU_170	220	146	967	149	68	627	100	51	60	59	170	321	198	59	2	2	2	2	0	1	k__Bacteria;p__Bacteroidota;c__Bacteroidia;o__Bacteroidales;f__Muribaculaceae;g__;s__
OTU_171	500	68	209	134	248	343	110	176	243	490	26	44	50	53	132	36	38	165	22	14	k__Bacteria;p__Firmicutes;c__Clostridia;o__Clostridia_UCG-014;f__;g__;s__
OTU_172	2	5	11	6	0	0	1	2	2	0	0	1	0	0	0	0	0	0	0	0	k__Bacteria;p__Firmicutes;c__Clostridia;o__Oscillospirales;f__Ruminococcaceae;g__Ruminococcus;s__
OTU_173	17	58	80	28	24	3	28	10	31	51	105	64	108	81	107	124	127	23	66	76	k__Bacteria;p__Firmicutes;c__Negativicutes;o__Acidaminococcales;f__Acidaminococcaceae;g__Succiniclasticum;s__
OTU_174	91	6	15	171	32	197	28	277	22	148	22	0	4	0	20	10	10	27	18	15	k__Bacteria;p__Spirochaetota;c__Spirochaetia;o__Spirochaetales;f__Spirochaetaceae;g__Treponema
OTU_175	17	81	26	42	9	26	16	14	22	16	302	1061	48	603	45	9	639	4	55	18	k__Bacteria;p__Firmicutes;c__Negativicutes;o__Veillonellales-Selenomonadales;f__Selenomonadaceae;g__Veillonellaceae_UCG-001;s__
OTU_176	3	5	0	1	2	0	2	0	6	0	0	0	0	0	0	1	1	0	1	0	k__Bacteria;p__Firmicutes;c__Clostridia;o__Oscillospirales;f__Ruminococcaceae;g__Ruminococcus
OTU_177	7	3	13	19	8	19	15	8	5	0	0	0	0	0	0	0	0	0	0	0	k__Bacteria;p__Bacteroidota;c__Bacteroidia;o__Bacteroidales;f__Rikenellaceae;g__Alistipes;s__
OTU_178	0	0	0	1	0	0	0	0	0	0	46	392	58	309	35	7	132	6	71	11	k__Bacteria;p__Verrucomicrobiota;c__Kiritimatiellae;o__WCHB1-41;f__;g__;s__
OTU_179	0	0	3	2	2	4	0	2	0	0	0	0	0	0	0	0	0	0	0	0	k__Bacteria;p__Verrucomicrobiota;c__Verrucomicrobiae;o__Verrucomicrobiales;f__Akkermansiaceae;g__Akkermansia;s__
OTU_180	32	6	81	152	58	26	137	59	34	52	5	0	48	57	22	0	27	25	8	4	k__Bacteria;p__Firmicutes;c__Clostridia
OTU_181	397	259	202	246	108	181	145	196	104	80	55	45	116	33	88	24	16	102	48	27	k__Bacteria;p__Bacteroidota;c__Bacteroidia;o__Bacteroidales;f__Rikenellaceae;g__Rikenellaceae_RC9_gut_group;s__
OTU_182	239	12	13	1	0	0	2	2	1018	219	0	0	0	0	0	0	0	0	0	0	k__Bacteria;p__Bacteroidota;c__Bacteroidia;o__Bacteroidales;f__Muribaculaceae;g__;s__
OTU_183	110	129	122	69	51	74	149	90	55	201	12	521	12	256	425	45	2	19	1058	10	k__Bacteria;p__Bacteroidota;c__Bacteroidia;o__Bacteroidales;f__Muribaculaceae;g__;s__
OTU_184	15	40	2	9	4	5	3	6	12	12	23	334	39	31	19	56	17	25	54	15	k__Bacteria;p__Firmicutes;c__Clostridia;o__Christensenellales;f__Christensenellaceae;g__Christensenellaceae_R-7_group;s__
OTU_185	191	67	61	83	32	78	89	64	54	30	32	16	27	3	18	3	2	11	27	7	k__Bacteria;p__Bacteroidota;c__Bacteroidia;o__Bacteroidales;f__Rikenellaceae;g__Rikenellaceae_RC9_gut_group;s__
OTU_186	0	0	0	0	2	0	5	2	2	0	2	1	0	2	0	0	0	0	0	8	k__Bacteria;p__Campylobacterota;c__Campylobacteria;o__Campylobacterales;f__Campylobacteraceae;g__Campylobacter
OTU_187	7	14	31	19	12	14	18	32	33	0	0	0	0	0	0	0	0	0	0	0	k__Bacteria;p__Bacteroidota;c__Bacteroidia;o__Bacteroidales;f__Bacteroidaceae;g__Bacteroides;s__
OTU_188	0	1	0	0	2	1	0	1	1	4	5	14	78	6	1	24	606	3	54	16	k__Bacteria;p__Bacteroidota;c__Bacteroidia;o__Bacteroidales;f__Prevotellaceae;g__Alloprevotella;s__
OTU_189	2	0	1	7	0	6	24	17	3	0	0	0	0	0	0	0	2	0	0	0	k__Bacteria
OTU_190	10	0	17	22	10	16	18	11	9	14	60	119	143	0	142	80	2	36	28	60	k__Bacteria;p__Synergistota;c__Synergistia;o__Synergistales;f__Synergistaceae;g__Fretibacterium;s__
OTU_191	6	1	99	108	66	834	79	41	58	88	7	1	0	0	5	0	0	0	0	0	k__Bacteria;p__Firmicutes;c__Clostridia;o__Oscillospirales;f__Ruminococcaceae;g__UCG-001;s__
OTU_192	14	102	13	15	17	11	11	25	21	43	10	516	85	22	321	24	48	36	129	91	k__Bacteria;p__Firmicutes;c__Clostridia;o__Christensenellales;f__Christensenellaceae;g__Christensenellaceae_R-7_group
OTU_193	7	9	43	3	5	25	2	11	0	2	0	0	0	0	0	0	0	0	0	0	k__Bacteria;p__Bacteroidota;c__Bacteroidia;o__Bacteroidales;f__Prevotellaceae
OTU_194	14	3	50	1	0	3	0	1	193	318	0	1	0	2	0	2	0	0	0	0	k__Bacteria;p__Firmicutes;c__Clostridia;o__Lachnospirales;f__Lachnospiraceae
OTU_195	0	3	12	9	0	7	30	4	9	0	0	0	0	0	0	0	0	0	0	0	k__Bacteria;p__Firmicutes;c__Clostridia;o__Oscillospirales;f__Ruminococcaceae;g__Ruminococcus;s__
OTU_196	10	3	26	13	14	10	4	17	6	1	0	0	0	0	0	0	0	0	0	0	k__Bacteria;p__Firmicutes;c__Clostridia;o__Oscillospirales;f__[Eubacterium]_coprostanoligenes_group;g__;s__
OTU_197	10	14	24	17	27	47	27	49	504	40	43	224	24	12	25	923	33	2	5	9	k__Bacteria;p__Bacteroidota;c__Bacteroidia;o__Bacteroidales;f__Prevotellaceae;g__Prevotella;s__
OTU_198	2	5	5	2	5	4	4	0	0	0	0	0	0	0	0	0	0	1	1	0	k__Bacteria;p__Firmicutes;c__Clostridia;o__Christensenellales;f__Christensenellaceae;g__Christensenellaceae_R-7_group;s__
OTU_199	717	20	113	10	95	17	20	12	14	100	30	94	0	22	27	0	35	13	0	29	k__Bacteria;p__Bacteroidota;c__Bacteroidia;o__Bacteroidales;f__Prevotellaceae;g__Prevotella;s__
OTU_200	0	0	12	13	461	32	32	17	11	20	1	0	0	0	33	0	0	0	0	1007	k__Bacteria;p__Bacteroidota;c__Bacteroidia;o__Bacteroidales;f__F082;g__;s__
OTU_201	20	12	29	87	45	60	42	22	33	9	81	58	10	22	114	117	137	3	53	172	k__Bacteria;p__Bacteroidota;c__Bacteroidia;o__Bacteroidales;f__Prevotellaceae;g__Prevotellaceae_UCG-003;s__
OTU_202	24	5	239	72	24	14	83	145	44	47	2	379	3	3	0	7	55	7	44	182	k__Bacteria;p__Bacteroidota;c__Bacteroidia;o__Bacteroidales;f__Bacteroidales_BS11_gut_group;g__;s__
OTU_203	66	38	146	39	38	50	52	161	116	70	55	31	10	27	46	13	12	26	76	26	k__Bacteria;p__Bacteroidota;c__Bacteroidia;o__Bacteroidales;f__Rikenellaceae;g__Rikenellaceae_RC9_gut_group;s__
OTU_204	2	3	53	3	3	25	2	20	14	0	0	0	0	0	0	0	0	0	0	0	k__Bacteria;p__unidentified_Bacteria;c__Bacteroidia;o__Bacteroidales;f__;g__;s__
OTU_205	60	97	117	3	8	9	10	8	513	740	6	2	1	3	4	0	0	0	0	1	k__Bacteria;p__Firmicutes;c__Clostridia;o__Lachnospirales;f__Lachnospiraceae;g__Blautia;s__Lachnospiraceae_bacterium_28-4
OTU_206	0	0	9	0	1	144	11	0	5	0	0	0	0	0	1	0	0	0	0	0	k__Bacteria;p__Bacteroidota;c__Bacteroidia;o__Bacteroidales;f__Bacteroidales_RF16_group;g__;s__
OTU_207	497	206	62	233	156	39	76	25	28	12	262	36	58	226	18	59	0	1	73	31	k__Bacteria;p__Bacteroidota;c__Bacteroidia;o__Bacteroidales;f__Rikenellaceae;g__Rikenellaceae_RC9_gut_group
OTU_208	104	39	88	69	57	35	43	67	106	81	90	113	86	37	36	39	18	57	56	76	k__Bacteria;p__Firmicutes;c__Clostridia;o__Peptostreptococcales-Tissierellales;f__Anaerovoracaceae;g__Anaerovorax;s__
OTU_209	0	0	0	0	0	0	0	0	0	0	65	89	97	110	66	77	69	66	68	10	k__Bacteria;p__Firmicutes;c__Bacilli;o__Lactobacillales;f__Lactobacillaceae;g__Ligilactobacillus;s__Lactobacillus_murinus
OTU_210	23	0	2	7	1	3	12	14	12	0	0	0	0	0	0	0	2	0	0	0	k__Bacteria;p__Bacteroidota;c__Bacteroidia;o__Bacteroidales;f__Rikenellaceae;g__Rikenellaceae_RC9_gut_group;s__
OTU_211	29	33	131	56	1483	79	233	66	84	75	1072	55	15	7	109	120	310	91	17	160	k__Bacteria;p__Bacteroidota;c__Bacteroidia;o__Bacteroidales;f__Prevotellaceae;g__Prevotella;s__
OTU_212	64	57	21	27	44	37	35	50	76	76	100	120	55	75	106	80	29	72	286	21	k__Bacteria;p__unidentified_Bacteria;c__Saccharimonadia;o__Saccharimonadales;f__Saccharimonadaceae;g__Candidatus_Saccharimonas;s__
OTU_213	6	0	48	17	24	2	10	12	6	4	33	0	354	191	3	327	14	1	29	33	k__Bacteria;p__Bacteroidota;c__Bacteroidia;o__Bacteroidales;f__Prevotellaceae;g__Prevotella;s__
OTU_214	142	84	50	859	31	62	144	34	357	27	27	10	2	28	23	10	102	13	4	6	k__Bacteria;p__Bacteroidota;c__Bacteroidia;o__Bacteroidales;f__Prevotellaceae;g__Prevotella;s__
OTU_215	11	3	19	25	255	131	159	16	16	94	4	8	7	10	42	4	7	5	9	3	k__Bacteria;p__Firmicutes;c__Clostridia;o__Oscillospirales;f__Ruminococcaceae;g__Ruminococcus;s__Ruminococcus_sp_N15.MGS-57
OTU_216	42	6	7	7	6	81	10	9	30	14	127	67	101	229	583	8	20	646	59	10	k__Bacteria;p__Bacteroidota;c__Bacteroidia;o__Bacteroidales;f__Prevotellaceae;g__Prevotellaceae_UCG-001;s__
OTU_217	146	125	135	288	262	554	123	228	230	300	46	57	35	299	7	55	896	7	48	80	k__Bacteria;p__Firmicutes;c__Negativicutes;o__Veillonellales-Selenomonadales;f__Selenomonadaceae;g__Selenomonas;s__Selenomonas_ruminantium
OTU_218	10	4	15	7	13	18	14	43	15	13	8	15	13	14	30	2	16	10	14	8	k__Bacteria;p__Firmicutes;c__Clostridia;o__Lachnospirales;f__Lachnospiraceae
OTU_219	8	3	31	21	20	25	16	12	11	2	34	28	10	19	47	39	25	21	2	45	k__Bacteria;p__Firmicutes;c__Clostridia;o__Monoglobales;f__Monoglobaceae;g__Monoglobus;s__
OTU_220	7	0	4	4	0	2	0	2	0	0	3	0	261	0	0	0	0	0	0	0	k__Bacteria;p__Desulfobacterota;c__Desulfovibrionia;o__Desulfovibrionales;f__Desulfovibrionaceae;g__Desulfovibrio
OTU_221	0	2	1	0	0	0	0	0	0	4	600	93	0	162	12	0	31	4	3	0	k__Bacteria;p__Spirochaetota;c__Spirochaetia;o__Spirochaetales;f__Spirochaetaceae;g__Treponema
OTU_222	97	426	320	180	132	193	193	101	105	386	146	446	123	229	313	99	115	223	112	764	k__Bacteria;p__Firmicutes;c__Clostridia;o__Christensenellales;f__Christensenellaceae;g__Christensenellaceae_R-7_group;s__
OTU_223	2	3	35	42	130	637	41	92	66	21	0	24	4	24	6	0	0	0	3	0	k__Bacteria;p__Bacteroidota;c__Bacteroidia;o__Bacteroidales;f__Prevotellaceae;g__Prevotella;s__
OTU_224	17	2	287	0	0	0	0	0	41	87	97	55	57	44	48	57	74	76	70	10	k__Bacteria;p__Firmicutes;c__Bacilli;o__Lactobacillales;f__Lactobacillaceae;g__Lactobacillus;s__Lactobacillus_johnsonii
OTU_225	52	16	66	33	90	76	81	96	234	116	120	44	33	65	57	37	10	40	21	7	k__Bacteria;p__Firmicutes;c__Clostridia;o__Lachnospirales;f__Lachnospiraceae;g__Pseudobutyrivibrio;s__
OTU_226	20	57	21	27	10	21	21	19	10	46	33	78	52	52	30	13	33	30	33	131	k__Bacteria;p__Firmicutes;c__Clostridia;o__Christensenellales;f__Christensenellaceae;g__Christensenellaceae_R-7_group;s__
OTU_227	0	0	11	2	10	1	14	19	2	0	0	0	0	0	0	0	0	0	0	0	k__Bacteria;p__Firmicutes;c__Clostridia;o__Monoglobales;f__Monoglobaceae;g__Monoglobus;s__
OTU_228	68	433	208	75	95	59	625	265	160	34	5	2	2	7	1	51	0	423	407	263	k__Bacteria;p__Bacteroidota;c__Bacteroidia;o__Bacteroidales;f__F082;g__;s__
OTU_229	0	0	0	0	0	0	0	302	0	3	0	0	0	0	0	0	0	0	0	0	k__Bacteria;p__Firmicutes;c__Bacilli;o__Lactobacillales;f__Lactobacillaceae;g__Ligilactobacillus;s__Lactobacillus_salivarius
OTU_230	3	0	3	14	2	4	4	3	13	4	161	82	43	28	347	320	339	23	136	44	k__Bacteria
OTU_231	0	4	29	34	28	586	45	126	37	204	18	13	2	0	9	5	3	3	3	108	k__Bacteria;p__Firmicutes;c__Negativicutes;o__Veillonellales-Selenomonadales;f__Selenomonadaceae;g__Quinella;s__
OTU_232	24	10	42	36	45	69	33	75	46	2	13	27	10	11	13	5	11	19	23	2	k__Bacteria;p__Firmicutes;c__Clostridia;o__Christensenellales;f__Christensenellaceae;g__Christensenellaceae_R-7_group;s__
OTU_233	161	494	22	58	50	33	41	281	17	114	252	1	7	15	4	348	10	339	46	7	k__Bacteria;p__Firmicutes;c__Bacilli;o__Mycoplasmatales;f__Mycoplasmataceae;g__Mycoplasma
OTU_234	31	330	6	133	24	92	12	14	53	9	25	259	87	3	68	86	7	5	0	187	k__Bacteria;p__Bacteroidota;c__Bacteroidia;o__Bacteroidales;f__Rikenellaceae;g__Rikenellaceae_RC9_gut_group;s__
OTU_235	61	43	71	35	42	102	53	36	51	13	1	0	0	2	45	4	8	0	0	22	k__Bacteria;p__Bacteroidota;c__Bacteroidia;o__Bacteroidales;f__Rikenellaceae;g__Rikenellaceae_RC9_gut_group;s__
OTU_236	15	0	2	4	0	0	0	0	0	0	0	0	0	0	0	0	0	0	0	0	k__Bacteria;p__Bacteroidota;c__Bacteroidia;o__Bacteroidales;f__Muribaculaceae;g__;s__
OTU_237	3	0	5	0	0	0	0	2	0	0	25	563	83	18	101	72	151	151	62	0	k__Bacteria;p__Verrucomicrobiota;c__Kiritimatiellae;o__WCHB1-41;f__;g__;s__
OTU_238	5	1	69	7	7	13	13	34	40	14	18	44	27	15	52	27	3	25	47	28	k__Bacteria;p__Firmicutes;c__Clostridia;o__Clostridia_UCG-014;f__;g__;s__
OTU_239	0	0	2	0	0	5	1	3	1	0	0	1	0	0	1	0	0	0	0	0	k__Bacteria;p__Firmicutes;c__Clostridia;o__Oscillospirales;f__UCG-010;g__;s__
OTU_240	44	44	49	40	34	43	44	37	38	49	31	57	40	28	45	46	28	47	17	146	k__Bacteria;p__Firmicutes;c__Clostridia;o__Peptostreptococcales-Tissierellales;f__Anaerovoracaceae;g__Family_XIII_AD3011_group;s__
OTU_241	185	35	55	23	21	22	28	25	23	36	43	18	152	57	25	7	2	57	26	13	k__Bacteria;p__Firmicutes;c__Clostridia;o__Oscillospirales;f__Hungateiclostridiaceae;g__Ruminiclostridium;s__
OTU_242	91	114	74	92	49	82	106	116	48	135	79	61	12	7	88	61	58	36	14	301	k__Bacteria;p__Firmicutes;c__Clostridia;o__Lachnospirales;f__Lachnospiraceae;g__[Ruminococcus]_gauvreauii_group;s__
OTU_243	8	0	23	27	13	20	43	85	22	5	28	3	84	5	49	41	414	30	88	12	k__Bacteria;p__Bacteroidota;c__Bacteroidia;o__Bacteroidales;f__Prevotellaceae;g__Prevotellaceae_UCG-003;s__
OTU_244	2	0	3	2	3	2	12	0	3	1	4	0	0	253	0	16	0	540	0	0	k__Bacteria;p__Bacteroidota;c__Bacteroidia;o__Bacteroidales;f__Bacteroidales_BS11_gut_group;g__;s__
OTU_245	1	60	8	18	49	7	12	6	13	92	5	7	13	6	6	3	3	2	3	1	k__Bacteria;p__Firmicutes;c__Clostridia;o__Clostridiales;f__Clostridiaceae;g__Clostridium_sensu_stricto_1;s__
OTU_246	15	0	162	22	167	37	27	44	27	43	386	10	37	203	36	64	2	45	13	26	k__Bacteria;p__Bacteroidota;c__Bacteroidia;o__Bacteroidales;f__F082;g__;s__
OTU_247	8	2	4	0	2	3	5	4	9	5	67	56	18	7	210	4	28	91	27	32	k__Bacteria;p__Firmicutes;c__Clostridia;o__Lachnospirales;f__Lachnospiraceae;g__Lachnospiraceae_XPB1014_group;s__
OTU_248	18	413	47	82	29	55	35	28	34	84	2	106	40	0	0	0	18	12	29	2	k__Bacteria;p__Firmicutes;c__Clostridia;o__Lachnospirales;f__Lachnospiraceae;g__Lachnospiraceae_ND3007_group;s__
OTU_249	0	0	0	0	11	860	0	3	291	4	4	0	0	0	0	0	0	0	0	0	k__Bacteria;p__Bacteroidota;c__Bacteroidia;o__Bacteroidales;f__Bacteroidaceae;g__Bacteroides;s__Bacteroides_massiliensis
OTU_250	19	284	126	27	237	31	38	30	27	15	1	5	4	11	17	0	0	1	0	7	k__Bacteria;p__Bacteroidota;c__Bacteroidia;o__Bacteroidales;f__Rikenellaceae;g__SP3-e08;s__
OTU_251	3	2	19	15	86	13	18	15	13	17	5	443	4	16	2	12	1	21	14	35	k__Bacteria;p__Firmicutes;c__Clostridia;o__Oscillospirales;f__Oscillospiraceae
OTU_252	55	66	69	457	249	138	115	36	116	269	509	111	35	1857	226	730	1457	81	3	97	k__Bacteria;p__Firmicutes;c__Negativicutes;o__Veillonellales-Selenomonadales;f__Selenomonadaceae
OTU_253	4	0	12	5	10	20	1	6	7	0	1	2	2	3	3	1	3	1	1	3	k__Bacteria;p__Firmicutes;c__Clostridia;o__Lachnospirales;f__Lachnospiraceae
OTU_254	57	268	429	528	504	611	67	66	129	62	2	0	8	10	14	11	15	0	9	6	k__Bacteria;p__Bacteroidota;c__Bacteroidia;o__Bacteroidales;f__Prevotellaceae;g__Prevotella;s__
OTU_255	3	6	40	13	20	22	13	17	18	1	2	2	2	0	2	0	1	0	0	16	k__Bacteria;p__Firmicutes;c__Clostridia;o__Lachnospirales;f__Lachnospiraceae;g__Lachnospiraceae_UCG-010;s__
OTU_256	42	46	58	131	60	65	65	38	86	138	15	72	26	33	92	29	13	110	80	43	k__Bacteria;p__Firmicutes;c__Clostridia;o__Oscillospirales;f__Hungateiclostridiaceae;g__Saccharofermentans;s__
OTU_257	1	2	3	270	59	4	20	11	4	20	6	6	10	7	4	5	0	3	4	120	k__Bacteria;p__Firmicutes;c__Bacilli;o__Lactobacillales;f__Streptococcaceae;g__Streptococcus
OTU_258	0	3	72	3	31	0	2	0	16	0	0	0	0	0	0	0	0	0	1	0	k__Bacteria
OTU_259	19	36	28	13	17	63	20	49	40	27	9	4	6	4	14	3	19	14	12	1	k__Bacteria;p__Firmicutes;c__Clostridia;o__Lachnospirales;f__Lachnospiraceae;g__Lachnospiraceae_NK4A136_group
OTU_260	15	54	6	16	15	21	17	31	26	25	5	45	74	8	41	31	20	61	76	132	k__Bacteria;p__Firmicutes;c__Clostridia;o__Christensenellales;f__Christensenellaceae;g__Christensenellaceae_R-7_group;s__
OTU_261	0	0	3	0	0	0	1	0	0	0	0	0	0	0	0	0	0	0	0	0	k__Bacteria;p__Firmicutes;c__Clostridia;o__Oscillospirales;f__UCG-010;g__;s__
OTU_262	0	0	1	4	2	9	5	7	5	0	0	0	0	0	0	0	0	0	0	0	k__Bacteria;p__Firmicutes;c__Clostridia;o__Oscillospirales;f__Ruminococcaceae;g__Ruminococcus;s__
OTU_263	35	0	323	0	0	0	2	3	46	21	1	0	0	0	0	0	2	0	0	0	k__Bacteria;p__Firmicutes;c__Clostridia;o__Lachnospirales;f__Lachnospiraceae;g__[Eubacterium]_fissicatena_group;s__
OTU_264	4	13	18	8	9	25	10	9	23	1	1	4	3	3	3	2	2	3	5	1	k__Bacteria;p__Firmicutes;c__Clostridia;o__Christensenellales;f__Christensenellaceae;g__Christensenellaceae_R-7_group;s__
OTU_265	234	43	25	20	74	36	36	28	25	50	32	4	4	34	0	0	15	15	23	13	k__Bacteria;p__Bacteroidota;c__Bacteroidia;o__Bacteroidales;f__Prevotellaceae;g__Prevotellaceae_UCG-003;s__
OTU_266	27	7	4	0	0	0	0	0	188	318	0	0	0	0	0	0	0	1	0	0	k__Bacteria;p__unidentified_Bacteria;c__Clostridia;o__Oscillospirales;f__Oscillospiraceae;g__;s__
OTU_267	52	61	34	109	114	101	77	38	507	157	81	11	8	1551	65	632	287	137	15	7	k__Bacteria;p__Firmicutes;c__Negativicutes;o__Veillonellales-Selenomonadales;f__Selenomonadaceae
OTU_268	39	36	19	7	1	2	10	10	134	389	0	0	0	0	0	1	0	0	0	0	k__Bacteria;p__unidentified_Bacteria;c__Clostridia;o__Lachnospirales;f__Lachnospiraceae;g__;s__
OTU_269	0	20	1	4	0	0	0	4	2	0	0	0	0	0	0	0	0	0	0	0	k__Bacteria;p__Bacteroidota;c__Bacteroidia;o__Bacteroidales;f__Rikenellaceae;g__Rikenellaceae_RC9_gut_group;s__
OTU_271	4	2	2	10	6	1	4	2	8	6	0	0	2	29	0	0	0	0	0	24	k__Bacteria;p__Bacteroidota;c__Bacteroidia;o__Bacteroidales;f__Prevotellaceae;g__Prevotella;s__
OTU_272	5	87	20	66	1	24	4	9	8	2	80	244	221	75	0	81	23	10	112	9	k__Bacteria;p__Bacteroidota;c__Bacteroidia;o__Bacteroidales;f__Prevotellaceae
OTU_273	3	0	12	1	17	7	10	5	0	2	1	0	1	0	0	0	0	0	0	0	k__Bacteria;p__Firmicutes;c__Clostridia;o__Oscillospirales;f__[Eubacterium]_coprostanoligenes_group;g__;s__
OTU_274	101	30	35	53	13	20	28	16	42	32	5	87	15	8	20	13	23	3	15	6	k__Bacteria;p__Firmicutes;c__Clostridia;o__Oscillospirales;f__Oscillospiraceae;g__UCG-005;s__
OTU_275	1	0	19	1	5	39	7	3	7	0	0	0	0	0	0	0	0	0	0	0	k__Bacteria;p__Bacteroidota;c__Bacteroidia;o__Bacteroidales;f__Rikenellaceae;g__Alistipes;s__
OTU_276	5	0	9	11	57	245	27	20	134	25	17	63	0	7	18	0	0	2	130	19	k__Bacteria;p__Bacteroidota;c__Bacteroidia;o__Bacteroidales;f__Prevotellaceae;g__Prevotella;s__
OTU_277	15	152	163	23	25	25	20	19	19	56	4	1	41	7	6	24	0	5	51	0	k__Bacteria;p__Firmicutes;c__Clostridia;o__Clostridia_UCG-014;f__;g__;s__
OTU_278	1	11	14	5	18	12	10	10	21	0	0	0	0	0	0	0	0	0	0	0	k__Bacteria;p__Firmicutes;c__Clostridia;o__Monoglobales;f__Monoglobaceae;g__Monoglobus;s__
OTU_279	0	0	1	0	0	4	2	0	1	3	8	27	276	31	154	34	31	9	16	1	k__Bacteria;p__Firmicutes;c__Clostridia;o__Oscillospirales;f__Ruminococcaceae;g__Ruminococcus
OTU_280	31	28	51	54	33	24	23	22	35	48	17	93	18	30	70	24	30	87	159	0	k__Bacteria;p__Firmicutes;c__Clostridia;o__Oscillospirales;f__Ruminococcaceae;g__Ruminococcus;s__Ruminococcus_sp_HUN007
OTU_281	6	93	25	8	25	4	15	6	19	13	25	27	73	22	129	200	5	66	30	70	k__Bacteria;p__Desulfobacterota;c__Desulfovibrionia;o__Desulfovibrionales;f__Desulfovibrionaceae;g__Desulfovibrio
OTU_282	153	10	21	32	19	37	70	290	67	17	93	0	134	11	87	102	131	6	14	1	k__Bacteria;p__Bacteroidota;c__Bacteroidia;o__Bacteroidales;f__Prevotellaceae;g__Prevotellaceae_UCG-001;s__
OTU_283	2	1	4	8	6	7	4	20	8	0	76	7	138	143	33	29	17	283	44	27	k__Bacteria;p__Bacteroidota;c__Bacteroidia;o__Bacteroidales;f__Prevotellaceae
OTU_284	6	7	25	20	12	11	16	10	14	1	0	0	2	0	0	0	0	0	0	0	k__Bacteria;p__Desulfobacterota;c__Desulfovibrionia;o__Desulfovibrionales;f__Desulfovibrionaceae;g__Mailhella;s__
OTU_285	10	16	18	12	7	3	23	12	28	7	0	0	0	0	0	0	0	0	0	2	k__Bacteria;p__Firmicutes;c__Clostridia;o__Peptostreptococcales-Tissierellales;f__Peptostreptococcaceae
OTU_286	0	17	0	2	0	7	0	0	0	0	0	0	0	0	0	0	0	0	0	0	k__Bacteria;p__Bacteroidota;c__Bacteroidia;o__Bacteroidales
OTU_287	42	5	20	33	42	26	11	4	9	14	53	29	44	3	659	18	46	0	4	4	k__Bacteria;p__Bacteroidota;c__Bacteroidia;o__Bacteroidales;f__Prevotellaceae;g__Prevotella;s__
OTU_288	185	117	46	51	66	107	243	325	101	112	68	20	13	63	89	141	35	160	121	167	k__Bacteria;p__Bacteroidota;c__Bacteroidia;o__Bacteroidales;f__Prevotellaceae;g__Prevotella;s__
OTU_289	0	0	16	16	4	6	3	50	15	0	0	0	0	0	0	0	0	0	0	0	k__Bacteria;p__Bacteroidota;c__Bacteroidia;o__Bacteroidales;f__Rikenellaceae;g__dgA-11_gut_group;s__
OTU_290	336	132	96	58	93	87	85	56	129	43	45	3	87	4	21	16	3	25	9	23	k__Bacteria;p__Bacteroidota;c__Bacteroidia;o__Bacteroidales;f__Rikenellaceae;g__Rikenellaceae_RC9_gut_group;s__
OTU_291	2	3	2	7	5	8	9	6	2	0	0	0	0	0	0	0	0	0	0	0	k__Bacteria
OTU_292	1	1	4	6	1	10	6	12	5	0	5	2	3	3	0	1	0	0	1	0	k__Bacteria;p__Firmicutes;c__Clostridia;o__Peptostreptococcales-Tissierellales;f__Anaerovoracaceae;g__Family_XIII_AD3011_group;s__
OTU_293	3	50	65	76	53	128	46	41	52	72	4	1	8	19	10	6	13	33	15	14	k__Bacteria;p__Bacteroidota;c__Bacteroidia;o__Bacteroidales;f__Rikenellaceae;g__Rikenellaceae_RC9_gut_group;s__
OTU_294	54	68	34	55	53	31	33	45	54	49	18	269	108	47	40	24	38	60	53	83	k__Bacteria;p__Firmicutes;c__Clostridia;o__Lachnospirales;f__Lachnospiraceae;g__Lachnospiraceae_NK3A20_group;s__
OTU_295	0	7	2	6	9	2	4	5	1	0	0	0	0	0	0	0	0	2	0	0	k__Bacteria;p__Firmicutes;c__Clostridia;o__Monoglobales;f__Monoglobaceae;g__Monoglobus;s__
OTU_296	1	0	8	5	6	7	1	8	5	1	0	0	0	0	0	0	0	0	0	0	k__Bacteria;p__Firmicutes;c__Clostridia;o__Oscillospirales;f__[Eubacterium]_coprostanoligenes_group;g__;s__
OTU_297	83	40	83	46	56	56	39	42	45	72	55	88	29	36	39	18	7	50	18	27	k__Bacteria;p__Firmicutes;c__Clostridia;o__Oscillospirales;f__Oscillospiraceae;g__Papillibacter;s__
OTU_298	22	11	18	21	31	24	15	20	17	26	2	94	3	18	44	12	6	25	44	28	k__Bacteria;p__Firmicutes;c__Clostridia;o__Oscillospirales;f__UCG-010;g__;s__
OTU_299	0	0	0	0	57	0	260	0	0	14	0	8	1	3	0	1	0	2	0	8	k__Bacteria;p__Bacteroidota;c__Bacteroidia;o__Bacteroidales;f__Bacteroidaceae;g__Bacteroides;s__Bacteroides_stercoris
OTU_300	0	33	11	10	20	4	12	7	5	7	298	67	10	145	104	44	17	8	99	37	k__Bacteria;p__Firmicutes;c__Clostridia;o__Oscillospirales;f__Oscillospiraceae;g__V9D2013_group;s__
OTU_301	0	3	34	22	28	18	41	27	35	288	0	6	0	11	0	0	0	0	0	0	k__Bacteria
OTU_302	13	3	5	2	1	3	5	1	2	7	22	42	16	14	246	37	35	81	63	138	k__Bacteria;p__Firmicutes;c__Bacilli;o__Erysipelotrichales;f__Erysipelotrichaceae;g__Erysipelotrichaceae_UCG-009;s__
OTU_303	19	373	6	1	3	58	7	12	12	6	414	43	0	0	5	35	4	22	6	26	k__Bacteria;p__Firmicutes;c__Negativicutes;o__Veillonellales-Selenomonadales;f__Selenomonadaceae;g__Quinella;s__
OTU_304	33	2	37	0	0	7	0	0	4	0	0	0	0	0	0	0	0	0	0	0	k__Bacteria;p__Bacteroidota;c__Bacteroidia;o__Bacteroidales;f__Prevotellaceae;g__Prevotellaceae_UCG-004;s__
OTU_305	1	10	6	1	5	0	35	17	2	0	0	1	0	1	0	0	0	0	0	0	k__Bacteria;p__Firmicutes;c__Clostridia;o__Monoglobales;f__Monoglobaceae;g__Monoglobus;s__
OTU_306	9	0	28	0	1	1	1	0	155	358	0	0	2	0	0	0	0	0	0	0	k__Bacteria;p__unidentified_Bacteria;c__Clostridia;o__Peptococcales;f__Peptococcaceae;g__;s__
OTU_307	5	68	13	4	6	36	29	44	18	9	68	17	75	105	54	423	113	16	150	13	k__Bacteria;p__Firmicutes;c__Negativicutes;o__Veillonellales-Selenomonadales
OTU_308	7	6	22	10	25	22	109	5	13	10	17	41	1	45	18	13	53	17	4	74	k__Bacteria;p__Firmicutes;c__Clostridia;o__Monoglobales;f__Monoglobaceae;g__Monoglobus;s__
OTU_309	43	6	39	27	28	95	56	24	24	137	15	17	38	67	418	61	316	70	61	70	k__Bacteria;p__Firmicutes;c__Clostridia;o__Oscillospirales;f__Ruminococcaceae;g__Ruminococcus;s__
OTU_310	0	6	3	29	3	0	7	22	11	0	0	0	0	0	0	0	0	0	0	0	k__Bacteria;p__Bacteroidota;c__Bacteroidia;o__Bacteroidales;f__Prevotellaceae;g__Prevotella;s__
OTU_311	231	85	83	64	96	102	74	99	74	43	86	58	58	46	109	19	56	40	34	67	k__Bacteria;p__Bacteroidota;c__Bacteroidia;o__Bacteroidales;f__Rikenellaceae;g__Rikenellaceae_RC9_gut_group;s__
OTU_312	8	10	74	11	19	24	28	15	15	1	0	0	0	0	0	0	0	0	0	0	k__Bacteria;p__Bacteroidota;c__Bacteroidia;o__Bacteroidales;f__Rikenellaceae;g__Rikenellaceae_RC9_gut_group;s__
OTU_313	0	0	0	1	6	0	4	0	0	0	79	33	1	11	0	41	32	0	20	72	k__Bacteria
OTU_314	34	37	106	0	0	0	0	0	136	155	0	0	0	0	0	0	0	0	0	3	k__Bacteria;p__Firmicutes;c__Bacilli;o__Erysipelotrichales;f__Erysipelatoclostridiaceae;g__Erysipelatoclostridium;s__
OTU_315	22	2	0	0	1	0	3	0	2	4	6	6	1	13	3	30	0	8	795	11	k__Bacteria;p__unidentified_Bacteria;c__Bacilli;o__Erysipelotrichales;f__Erysipelotrichaceae;g__;s__
OTU_316	307	85	83	138	44	33	51	32	54	109	48	0	10	33	33	3	57	4	0	273	k__Bacteria
OTU_317	0	0	0	0	0	0	0	0	0	0	0	0	0	0	0	0	0	0	0	0	k__Bacteria;p__Spirochaetota;c__Spirochaetia;o__Spirochaetales;f__Spirochaetaceae;g__Treponema
OTU_318	7	12	24	79	26	22	22	11	20	29	306	0	49	31	4	11	24	20	1	4	k__Bacteria;p__Firmicutes
OTU_319	345	86	26	45	66	19	34	84	21	6	3	0	4	1	24	47	0	2	0	0	k__Bacteria;p__Bacteroidota;c__Bacteroidia;o__Bacteroidales;f__Rikenellaceae;g__Rikenellaceae_RC9_gut_group;s__
OTU_320	6	5	4	12	4	0	4	20	2	0	2	0	0	1	0	0	0	1	1	4	k__Bacteria;p__Firmicutes;c__Clostridia;o__Oscillospirales;f__Ruminococcaceae;g__;s__
OTU_321	110	73	92	14	13	11	32	16	88	36	68	1	59	132	47	110	17	168	41	15	k__Bacteria;p__Desulfobacterota;c__Desulfovibrionia;o__Desulfovibrionales;f__Desulfovibrionaceae;g__Desulfovibrio
OTU_322	3	4	7	15	8	19	7	14	0	0	0	0	2	0	0	0	0	0	0	0	k__Bacteria;p__Firmicutes;c__Clostridia;o__Oscillospirales;f__UCG-010;g__;s__
OTU_324	1	4	414	3	13	13	62	5	25	14	5	1	9	0	14	102	0	39	8	22	k__Bacteria;p__Firmicutes;c__Negativicutes;o__Veillonellales-Selenomonadales;f__Selenomonadaceae;g__Quinella;s__
OTU_325	8	0	37	22	1	14	9	0	15	0	0	0	0	0	0	0	0	0	0	0	k__Bacteria;p__Firmicutes;c__Clostridia;o__Lachnospirales;f__Lachnospiraceae;g__Lachnospiraceae_AC2044_group;s__
OTU_326	1	1	6	9	7	0	4	6	4	0	0	0	0	4	0	1	1	1	0	0	k__Bacteria;p__Firmicutes;c__Clostridia;o__Oscillospirales;f__UCG-010;g__;s__
OTU_327	3	3	16	16	6	24	10	19	21	2	0	0	0	0	0	0	0	1	0	0	k__Bacteria;p__unidentified_Bacteria;c__Clostridia;o__Oscillospirales;f__Ruminococcaceae;g__;s__
OTU_328	72	4	34	21	281	46	35	23	28	19	18	36	3	127	1653	81	0	0	3	3	k__Bacteria;p__Bacteroidota;c__Bacteroidia;o__Bacteroidales;f__Muribaculaceae;g__;s__
OTU_329	1	1	10	3	3	8	4	4	0	0	0	0	0	0	0	0	0	0	0	0	k__Bacteria;p__Firmicutes;c__Clostridia;o__Monoglobales;f__Monoglobaceae;g__Monoglobus;s__
OTU_330	0	0	0	244	6	2	59	0	0	2	20	0	2	0	8	1	0	0	0	182	k__Bacteria;p__Proteobacteria;c__Gammaproteobacteria;o__Enterobacterales;f__Pasteurellaceae;g__Haemophilus;s__Haemophilus_parainfluenzae
OTU_331	0	5	6	4	18	41	13	3	20	14	32	2	56	39	195	4	78	3	44	0	k__Bacteria;p__Bacteroidota;c__Bacteroidia;o__Bacteroidales;f__Bacteroidales_RF16_group;g__;s__
OTU_332	12	40	55	32	28	13	17	12	17	115	2	30	57	37	0	1	257	0	0	4	k__Bacteria;p__Proteobacteria;c__Gammaproteobacteria;o__Enterobacterales;f__Succinivibrionaceae;g__Anaerobiospirillum;s__
OTU_333	3	12	2	1	0	3	2	0	0	2	20	65	15	12	97	15	41	5	6	77	k__Bacteria;p__Firmicutes;c__Clostridia;o__Christensenellales;f__Christensenellaceae;g__Christensenellaceae_R-7_group;s__
OTU_334	23	72	55	164	190	62	99	39	40	15	59	2	16	218	90	38	31	25	21	26	k__Bacteria;p__Bacteroidota;c__Bacteroidia;o__Bacteroidales;f__Prevotellaceae;g__Prevotella;s__
OTU_335	0	0	8	6	13	13	5	12	10	14	8	0	4	1	3	3	3	16	5	0	k__Bacteria;p__Firmicutes;c__Clostridia;o__Oscillospirales;f__Ruminococcaceae;g__Ruminococcus;s__
OTU_336	2	14	49	22	11	16	30	17	12	25	22	260	16	6	14	32	23	14	63	6	k__Bacteria;p__Firmicutes;c__Clostridia;o__Monoglobales;f__Monoglobaceae;g__Monoglobus;s__
OTU_337	3	4	9	7	7	3	1	14	6	0	0	1	0	0	0	0	5	0	4	3	k__Bacteria;p__Firmicutes
OTU_338	30	6	54	65	51	76	28	261	31	61	17	0	5	3	14	7	2	12	9	3	k__Bacteria;p__Firmicutes;c__Bacilli;o__Acholeplasmatales;f__Acholeplasmataceae
OTU_339	0	6	12	16	11	29	7	7	216	11	6	363	0	4	0	1	5	34	0	3	k__Bacteria;p__Bacteroidota;c__Bacteroidia;o__Bacteroidales;f__F082;g__;s__
OTU_340	5	4	6	2	4	4	9	4	4	4	1	2	0	6	1	1	0	0	0	3	k__Bacteria;p__Firmicutes;c__Clostridia;o__Oscillospirales;f__UCG-010;g__;s__
OTU_341	26	76	31	45	36	214	25	33	27	9	4	21	4	14	0	2	4	2	11	4	k__Bacteria;p__Bacteroidota;c__Bacteroidia;o__Bacteroidales;f__Rikenellaceae;g__Rikenellaceae_RC9_gut_group;s__
OTU_342	43	0	60	8	216	16	3	4	15	22	2	0	0	6	0	10	0	13	0	3	k__Bacteria;p__Proteobacteria;c__Alphaproteobacteria;o__Rickettsiales;f__Mitochondria
OTU_343	3	40	16	7	13	16	18	20	11	20	24	81	0	158	0	0	0	0	1	6	k__Bacteria;p__Bacteroidota;c__Bacteroidia;o__Bacteroidales;f__F082;g__;s__
OTU_344	0	0	16	4	8	12	11	15	382	23	0	0	0	0	0	0	0	0	0	0	k__Bacteria;p__Bacteroidota;c__Bacteroidia;o__Bacteroidales;f__Rikenellaceae;g__Rikenellaceae_RC9_gut_group;s__
OTU_345	35	8	28	73	20	11	74	428	15	23	88	9	5	58	44	0	2	66	8	10	k__Bacteria;p__Fibrobacterota;c__Fibrobacteria;o__Fibrobacterales;f__Fibrobacteraceae;g__Fibrobacter
OTU_346	46	16	47	42	54	17	38	20	151	38	0	2	3	5	39	10	8	0	10	29	k__Bacteria;p__Firmicutes;c__Clostridia;o__Oscillospirales;f__[Clostridium]_methylpentosum_group;g__;s__
OTU_347	77	75	39	55	58	30	40	83	56	10	10	12	29	15	133	41	28	57	25	43	k__Bacteria;p__Bacteroidota;c__Bacteroidia;o__Bacteroidales;f__Prevotellaceae;g__Prevotella;s__
OTU_348	18	29	88	45	40	49	59	44	114	65	12	37	30	21	24	4	17	87	30	13	k__Bacteria;p__Firmicutes;c__Clostridia;o__Oscillospirales;f__Ruminococcaceae;g__Ruminococcus
OTU_349	0	0	3	4	0	4	4	6	1	0	0	0	0	0	2	0	0	0	0	0	k__Bacteria;p__Firmicutes;c__Clostridia;o__Christensenellales;f__Christensenellaceae;g__Christensenellaceae_R-7_group;s__
OTU_350	192	99	45	56	53	125	93	27	48	73	20	13	5	20	0	1	7	0	10	2	k__Bacteria;p__Bacteroidota;c__Bacteroidia;o__Bacteroidales;f__Bacteroidales_RF16_group;g__;s__
OTU_351	0	0	0	105	0	0	0	0	121	0	0	0	0	0	0	0	2	0	2	3	k__Bacteria;p__Bacteroidota;c__Bacteroidia;o__Bacteroidales;f__Bacteroidaceae;g__Bacteroides;s__Bacteroides_fragilis
OTU_352	219	29	71	197	98	38	49	46	306	80	20	71	0	198	53	28	13	18	2	333	k__Bacteria;p__Firmicutes;c__Negativicutes;o__Acidaminococcales;f__Acidaminococcaceae;g__Succiniclasticum;s__
OTU_353	8	30	74	55	53	81	79	46	69	122	189	44	26	32	121	46	88	70	40	15	k__Bacteria;p__Firmicutes;c__Clostridia;o__Oscillospirales;f__Ruminococcaceae;g__;s__
OTU_354	0	4	6	4	4	0	12	36	5	0	0	0	0	0	0	0	0	0	0	0	k__Bacteria;p__Bacteroidota;c__Bacteroidia;o__Bacteroidales;f__Bacteroidaceae;g__Bacteroides
OTU_355	0	0	0	0	0	0	0	1	0	0	0	8	0	0	1	0	15	19	7	2	k__Bacteria;p__Bacteroidota;c__Bacteroidia;o__Bacteroidales;f__Prevotellaceae;g__Prevotella_9;s__
OTU_356	2	2	0	0	87	0	89	0	0	0	7	0	1	2	2	3	5	3	1	2	k__Bacteria;p__Firmicutes;c__Clostridia;o__Oscillospirales;f__Ruminococcaceae;g__Subdoligranulum;s__
OTU_357	0	0	4	2	14	4	0	16	3	0	0	0	0	0	0	0	0	0	0	0	k__Bacteria;p__Firmicutes;c__Clostridia;o__Oscillospirales;f__UCG-010;g__;s__
OTU_358	62	22	106	45	63	101	58	360	107	141	27	14	176	184	21	71	27	47	34	63	k__Bacteria;p__Firmicutes;c__Clostridia;o__Clostridia_UCG-014;f__;g__;s__
OTU_359	2	61	52	54	28	24	42	19	486	24	0	0	0	0	0	224	0	0	15	0	k__Bacteria;p__Bacteroidota;c__Bacteroidia;o__Bacteroidales;f__Rikenellaceae;g__Rikenellaceae_RC9_gut_group;s__
OTU_360	4	0	0	0	0	1	0	3	0	0	0	0	0	0	0	0	0	0	0	0	k__Bacteria;p__Spirochaetota;c__Spirochaetia;o__Spirochaetales;f__Spirochaetaceae;g__Treponema;s__
OTU_361	0	0	0	0	0	0	0	0	0	0	6	24	6	8	17	9	12	8	8	10	k__Bacteria
OTU_362	3	0	10	3	11	1	4	8	10	0	0	1	0	0	0	0	0	1	0	0	k__Bacteria;p__Bacteroidota;c__Bacteroidia;o__Bacteroidales;f__Muribaculaceae;g__;s__
OTU_363	16	0	1	0	3	0	4	0	3	9	18	0	0	2	0	0	3	414	0	0	k__Bacteria
OTU_364	0	0	30	0	0	0	0	32	0	0	0	0	0	0	0	0	0	0	0	0	k__Bacteria;p__Bacteroidota;c__Bacteroidia;o__Bacteroidales;f__Prevotellaceae;g__Prevotellaceae_UCG-004;s__
OTU_365	10	0	3	10	14	7	10	19	14	4	29	8	2	438	6	371	168	170	384	1	k__Bacteria;p__Bacteroidota;c__Bacteroidia;o__Bacteroidales;f__Prevotellaceae
OTU_366	2	1	359	18	19	96	14	96	19	9	0	0	0	1	0	0	1	0	0	0	k__Bacteria;p__Bacteroidota;c__Bacteroidia;o__Bacteroidales;f__Prevotellaceae;g__Prevotella;s__
OTU_367	23	10	17	30	61	116	32	22	71	33	74	25	11	27	20	181	629	14	29	4	k__Bacteria;p__Firmicutes;c__Negativicutes;o__Veillonellales-Selenomonadales;f__Selenomonadaceae
OTU_368	0	0	0	0	0	0	0	3	0	0	1	2	0	1	4	0	0	0	0	2	k__Bacteria;p__Firmicutes;c__Clostridia;o__Oscillospirales;f__Ruminococcaceae;g__Ruminococcus
OTU_369	0	0	0	0	16	157	252	0	143	12	10	10	10	9	0	9	4	4	2	18	k__Bacteria;p__Bacteroidota;c__Bacteroidia;o__Bacteroidales;f__Tannerellaceae;g__Parabacteroides
OTU_370	3	2	71	4	56	3	5	4	6	2	8	0	19	362	4	6	5	3	0	12	k__Bacteria;p__Bacteroidota;c__Bacteroidia;o__Bacteroidales;f__Prevotellaceae;g__Prevotellaceae_UCG-001;s__
OTU_371	13	11	12	26	11	15	12	6	7	22	10	34	49	57	834	25	21	49	45	84	k__Bacteria;p__Firmicutes;c__Clostridia;o__Christensenellales;f__Christensenellaceae;g__Christensenellaceae_R-7_group
OTU_372	2	5	1	13	1	6	10	32	1	1	24	4	4	18	3	2	1	4	3	15	k__Bacteria;p__Firmicutes;c__Clostridia;o__Oscillospirales;f__[Eubacterium]_coprostanoligenes_group;g__;s__
OTU_373	11	14	26	27	23	15	23	22	11	36	29	58	47	31	63	29	43	69	40	64	k__Bacteria;p__Firmicutes;c__Clostridia;o__Lachnospirales;f__Lachnospiraceae;g__Blautia;s__
OTU_374	178	10	38	8	26	18	37	5	26	19	3	0	6	10	0	3	0	0	4	6	k__Bacteria;p__Bacteroidota;c__Bacteroidia;o__Bacteroidales;f__Bacteroidales_RF16_group;g__;s__
OTU_375	0	0	0	0	9	0	0	0	0	0	0	0	0	0	0	0	2	0	0	0	k__Bacteria;p__Bacteroidota;c__Bacteroidia;o__Bacteroidales;f__F082;g__;s__
OTU_376	0	3	37	23	42	88	18	34	18	0	5	4	4	5	2	6	6	14	2	0	k__Bacteria;p__Firmicutes;c__Clostridia;o__Oscillospirales;f__Oscillospiraceae;g__UCG-005;s__
OTU_377	2	4	7	5	14	4	2	15	6	0	0	0	0	0	0	0	0	0	0	0	k__Bacteria;p__Bacteroidota;c__Bacteroidia;o__Bacteroidales;f__Tannerellaceae;g__Parabacteroides;s__
OTU_378	0	0	48	0	0	0	1	3	0	0	0	0	0	0	0	0	0	0	0	0	k__Bacteria;p__Firmicutes;c__Clostridia;o__Oscillospirales;f__UCG-010;g__;s__
OTU_380	0	0	0	0	0	0	0	0	0	0	4	24	40	26	54	31	3	18	19	40	k__Bacteria;p__Planctomycetes;c__unidentified_Planctomycetes;o__Pirellulales;f__Pirellulaceae;g__p-1088-a5_gut_group;s__
OTU_381	0	2	3	1	2	1	1	1	3	0	0	0	0	0	0	0	0	0	0	0	k__Bacteria;p__Spirochaetota;c__Spirochaetia;o__Spirochaetales;f__Spirochaetaceae;g__GWE2-31-10
OTU_382	10	0	16	8	31	12	21	6	27	57	7	7	9	8	8	2	0	2	12	3	k__Bacteria;p__Firmicutes;c__Clostridia;o__Lachnospirales;f__Lachnospiraceae;g__[Eubacterium]_ventriosum_group;s__
OTU_383	94	87	95	58	71	404	108	63	82	81	39	41	275	58	89	65	21	85	13	5	k__Bacteria;p__Firmicutes;c__Clostridia;o__Clostridia_UCG-014;f__;g__;s__
OTU_384	0	5	6	3	3	13	16	24	11	0	0	0	0	0	0	0	0	0	0	0	k__Bacteria;p__Firmicutes;c__Clostridia;o__Monoglobales;f__Monoglobaceae;g__Monoglobus;s__
OTU_385	209	7	35	9	16	15	19	29	11	61	0	0	0	1	31	22	9	46	45	33	k__Bacteria;p__Firmicutes;c__Clostridia;o__Clostridia_UCG-014;f__;g__;s__
OTU_386	0	0	0	0	25	0	67	0	12	0	0	1	5	6	8	3	0	3	0	3	k__Bacteria;p__Firmicutes;c__Clostridia;o__Lachnospirales;f__Lachnospiraceae;g__[Eubacterium]_eligens_group;s__
OTU_387	2	4	0	5	0	0	4	2	2	4	9	40	18	19	90	9	58	79	13	47	k__Bacteria;p__Firmicutes;c__Clostridia;o__Lachnospirales;f__Lachnospiraceae;g__Lachnospiraceae_NK3A20_group;s__
OTU_388	5	6	102	6	14	10	59	23	15	17	172	201	17	3	52	114	1	36	102	13	k__Bacteria;p__Synergistota;c__Synergistia;o__Synergistales;f__Synergistaceae;g__Fretibacterium;s__
OTU_389	0	0	0	0	1	0	0	4	0	0	0	0	0	0	0	0	0	0	2	0	k__Bacteria;p__Firmicutes;c__Clostridia;o__Monoglobales;f__Monoglobaceae;g__Monoglobus;s__
OTU_390	4	23	0	0	0	0	0	0	0	0	175	58	43	0	2	0	0	0	121	0	k__Bacteria;p__Firmicutes
OTU_391	70	18	30	35	23	45	29	437	23	52	10	0	4	8	4	6	8	5	3	4	k__Bacteria;p__Firmicutes;c__Bacilli;o__Acholeplasmatales;f__Acholeplasmataceae;g__Anaeroplasma
OTU_392	485	25	38	31	55	369	30	31	48	17	10	0	0	59	0	92	0	2	0	42	k__Bacteria;p__Bacteroidota;c__Bacteroidia;o__Bacteroidales;f__F082;g__;s__
OTU_393	14	4	2	18	9	15	7	21	5	0	0	0	0	0	0	0	0	0	0	0	k__Bacteria;p__Bacteroidota;c__Bacteroidia;o__Bacteroidales;f__Prevotellaceae;g__Prevotellaceae_Ga6A1_group;s__
OTU_394	0	0	26	2	0	0	1	3	2	3	15	0	0	498	0	65	0	17	181	15	k__Bacteria;p__Bacteroidota;c__Bacteroidia;o__Bacteroidales;f__F082;g__;s__
OTU_395	8	3	5	1	2	4	4	7	13	8	34	0	69	31	97	11	30	48	51	5	k__Bacteria;p__Firmicutes;c__Clostridia;o__Lachnospirales;f__Lachnospiraceae
OTU_396	0	0	5	0	29	3	8	2	0	0	0	0	0	0	0	0	0	0	0	0	k__Bacteria;p__Firmicutes;c__Clostridia;o__Oscillospirales;f__UCG-010;g__;s__
OTU_397	60	15	56	83	63	102	66	78	145	229	49	7	15	7	46	14	8	60	57	2	k__Bacteria;p__Firmicutes;c__Clostridia;o__Oscillospirales;f__Hungateiclostridiaceae;g__Saccharofermentans;s__
OTU_398	17	26	7	15	8	19	18	2	14	9	24	63	21	11	43	10	16	36	9	157	k__Bacteria;p__Firmicutes;c__Clostridia;o__Christensenellales;f__Christensenellaceae;g__Christensenellaceae_R-7_group;s__
OTU_399	0	0	0	0	0	0	0	53	0	0	0	0	0	0	0	0	0	0	0	0	k__Bacteria;p__Bacteroidota;c__Bacteroidia;o__Bacteroidales;f__p-251-o5;g__;s__
OTU_400	2	17	25	33	38	24	33	15	3	14	6	186	0	32	0	0	10	4	16	129	k__Bacteria;p__Bacteroidota;c__Bacteroidia;o__Bacteroidales;f__Rikenellaceae;g__Rikenellaceae_RC9_gut_group;s__
OTU_401	0	0	0	0	233	0	1	2	0	0	0	0	0	0	0	0	0	0	0	0	k__Bacteria;p__Bacteroidota;c__Bacteroidia;o__Bacteroidales;f__Muribaculaceae;g__;s__
OTU_402	0	0	15	10	6	3	1	3	6	0	0	0	0	0	0	0	0	0	0	0	k__Bacteria;p__Firmicutes;c__Clostridia;o__Oscillospirales;f__UCG-010;g__;s__
OTU_403	0	5	3	10	0	2	4	6	8	0	0	0	0	0	0	0	1	0	0	0	k__Bacteria;p__Firmicutes;c__Clostridia;o__Oscillospirales;f__[Eubacterium]_coprostanoligenes_group;g__;s__
OTU_404	2	20	120	35	45	59	13	81	50	94	84	5	34	65	69	124	155	184	23	12	k__Bacteria;p__Bacteroidota;c__Bacteroidia;o__Bacteroidales;f__Prevotellaceae;g__Prevotella;s__
OTU_405	67	59	77	30	22	33	23	49	216	113	12	6	13	29	2	15	9	44	36	8	k__Bacteria;p__Bacteroidota;c__Bacteroidia;o__Bacteroidales;f__Prevotellaceae;g__Prevotella;s__
OTU_406	0	0	0	0	0	0	0	0	0	0	169	12	51	71	27	48	4	0	3	3	k__Bacteria;p__Verrucomicrobiota;c__Kiritimatiellae;o__WCHB1-41;f__;g__;s__
OTU_407	23	11	43	22	23	28	40	39	43	23	36	24	38	332	12	12	1	40	97	76	k__Bacteria;p__Bacteroidota;c__Bacteroidia;o__Bacteroidales;f__F082;g__;s__
OTU_408	0	0	0	1	0	5	25	1	98	12	0	0	0	0	1	0	0	0	1	0	k__Bacteria;p__Firmicutes;c__Clostridia;o__Oscillospirales;f__Ruminococcaceae;g__UBA1819;s__
OTU_409	0	0	0	0	0	0	0	0	0	0	1	0	1	0	258	17	0	0	3	56	k__Bacteria;p__Firmicutes;c__Negativicutes;o__Veillonellales-Selenomonadales;f__Selenomonadaceae;g__Quinella;s__
OTU_410	74	1	7	2	10	13	32	10	8	18	163	3	47	52	25	13	8	23	20	34	k__Bacteria
OTU_411	14	24	25	20	31	19	19	24	14	28	2	0	2	3	11	13	68	5	8	165	k__Bacteria;p__Firmicutes;c__Clostridia;o__Eubacteriales;f__Eubacteriaceae;g__Pseudoramibacter;s__
OTU_412	0	1	5	3	14	4	2	4	3	0	0	0	0	0	0	0	0	0	0	0	k__Bacteria;p__Bacteroidota;c__Bacteroidia;o__Bacteroidales;f__Rikenellaceae;g__Alistipes;s__
OTU_413	11	3	0	3	1	0	0	2	3	0	10	434	17	3	2	14	0	9	27	1	k__Bacteria;p__Firmicutes;c__Clostridia;o__Lachnospirales;f__Lachnospiraceae;g__Acetitomaculum;s__
OTU_414	2	0	0	0	3	31	0	0	3	0	0	0	0	0	0	0	0	0	0	0	k__Bacteria;p__Firmicutes;c__Clostridia;o__Lachnospirales;f__Lachnospiraceae
OTU_415	0	3	11	99	15	13	15	4	83	14	206	58	2	205	50	16	2	19	8	369	k__Bacteria
OTU_416	20	282	114	7	13	34	41	39	36	28	357	260	68	2	41	551	1	45	94	2	k__Bacteria;p__Synergistota;c__Synergistia;o__Synergistales;f__Synergistaceae;g__Fretibacterium
OTU_417	0	0	5	0	0	3	2	4	0	0	0	0	0	0	0	0	0	0	0	0	k__Bacteria
OTU_418	4	50	11	61	30	40	29	398	18	12	3	0	0	2	11	14	38	0	5	2	k__Bacteria;p__Bacteroidota;c__Bacteroidia;o__Bacteroidales;f__Prevotellaceae;g__Prevotella;s__
OTU_419	0	2	8	0	0	2	0	4	3	0	0	0	0	0	0	0	0	0	0	0	k__Bacteria;p__Firmicutes;c__Clostridia;o__Peptostreptococcales-Tissierellales;f__Anaerovoracaceae;g__Anaerovorax;s__
OTU_420	0	0	0	0	0	0	0	0	0	0	43	17	18	17	241	10	26	45	85	19	k__Bacteria;p__Planctomycetes;c__unidentified_Planctomycetes;o__Pirellulales;f__Pirellulaceae;g__p-1088-a5_gut_group;s__
OTU_421	0	0	0	0	0	0	0	0	0	0	0	68	0	0	0	3	1	7	0	323	k__Bacteria;p__Bacteroidota;c__Bacteroidia;o__Bacteroidales;f__p-251-o5;g__;s__
OTU_422	2	414	11	20	43	20	11	7	5	24	0	0	0	4	0	2	0	0	0	0	k__Bacteria;p__Bacteroidota;c__Bacteroidia;o__Bacteroidales;f__Prevotellaceae;g__Prevotella;s__
OTU_423	0	0	0	60	0	12	0	0	53	0	0	0	1	0	0	0	0	0	2	15	k__Bacteria;p__Fusobacteriota;c__Fusobacteriia;o__Fusobacteriales;f__Fusobacteriaceae;g__Fusobacterium
OTU_424	0	0	0	2	2	0	0	0	1	0	0	0	0	1	0	0	0	1	0	0	k__Bacteria;p__Verrucomicrobiota;c__Verrucomicrobiae;o__Verrucomicrobiales;f__Akkermansiaceae;g__Akkermansia;s__
OTU_425	61	12	25	15	17	130	17	9	21	14	20	8	11	161	16	6	0	3	3	3	k__Bacteria;p__unidentified_Bacteria;c__Bacteroidia;o__Bacteroidales;f__Marinilabiliaceae;g__;s__
OTU_426	2	0	2	0	3	1	1	2	0	0	1	0	0	0	0	0	0	0	0	0	k__Bacteria;p__Firmicutes;c__Clostridia;o__Peptostreptococcales-Tissierellales;f__Anaerovoracaceae;g__[Eubacterium]_nodatum_group;s__
OTU_427	10	2	0	7	7	2	3	11	4	0	67	3	0	22	4	0	1	28	0	0	k__Bacteria;p__Firmicutes;c__Clostridia;o__Monoglobales;f__Monoglobaceae;g__Monoglobus;s__
OTU_428	31	4	15	9	8	6	1	0	6	6	8	0	11	17	0	0	0	6	0	2	k__Bacteria
OTU_429	4	5	12	3	6	3	4	3	6	2	13	2	3	11	3	0	5	0	0	4	k__Bacteria;p__Cyanobacteria;c__Vampirivibrionia;o__Gastranaerophilales;f__;g__;s__
OTU_430	0	1	1	2	4	5	0	1	1	0	0	0	0	0	0	0	0	0	0	0	k__Bacteria;p__unidentified_Bacteria;c__Clostridia;o__Oscillospirales;f__Ruminococcaceae;g__;s__
OTU_431	0	0	14	12	11	15	21	11	17	7	5	163	48	83	0	5	27	398	5	0	k__Bacteria;p__Bacteroidota;c__Bacteroidia;o__Bacteroidales;f__Muribaculaceae;g__;s__
OTU_432	0	0	1	3	1	5	2	5	0	3	0	0	177	1	0	16	1	24	1	2	k__Bacteria;p__Firmicutes;c__Clostridia;o__Oscillospirales;f__[Clostridium]_methylpentosum_group;g__;s__
OTU_433	0	1	33	5	21	30	3	33	14	0	0	0	0	0	0	0	0	0	0	0	k__Bacteria;p__Bacteroidota;c__Bacteroidia;o__Bacteroidales;f__Rikenellaceae;g__Alistipes;s__
OTU_434	0	2	5	39	5	9	4	4	2	0	0	0	0	0	0	0	0	0	0	0	k__Bacteria;p__Firmicutes;c__Clostridia;o__Lachnospirales;f__Lachnospiraceae
OTU_435	23	5	35	4	11	11	8	8	11	1	62	13	24	90	1	27	26	11	110	0	k__Bacteria;p__Bacteroidota;c__Bacteroidia;o__Bacteroidales;f__Muribaculaceae;g__;s__
OTU_436	24	0	51	8	12	39	13	27	20	37	19	61	81	0	21	18	1	29	47	2	k__Bacteria;p__Firmicutes;c__Clostridia;o__Clostridia_UCG-014;f__;g__;s__
OTU_437	0	3	2	6	0	9	5	2	1	0	0	0	0	0	0	0	0	0	0	0	k__Bacteria;p__Firmicutes;c__Clostridia;o__Oscillospirales;f__Butyricicoccaceae;g__UCG-009;s__
OTU_438	0	0	3	49	2	12	7	11	0	0	0	0	0	0	0	0	2	0	0	0	k__Bacteria;p__Firmicutes;c__Clostridia;o__Oscillospirales;f__Ruminococcaceae;g__Ruminococcus
OTU_439	88	8	17	50	12	21	18	18	65	32	15	0	9	33	13	28	27	22	5	47	k__Bacteria;p__Firmicutes;c__Clostridia;o__Lachnospirales;f__Lachnospiraceae
OTU_440	0	0	0	466	29	5	4	6	3	0	2	3	2	4	3	0	0	0	0	117	k__Bacteria;p__Firmicutes;c__Negativicutes;o__Veillonellales-Selenomonadales;f__Veillonellaceae;g__Veillonella
OTU_441	22	45	11	69	21	19	28	37	17	4	43	13	11	33	27	25	77	57	208	18	k__Bacteria;p__Bacteroidota;c__Bacteroidia;o__Bacteroidales;f__Prevotellaceae;g__Prevotella;s__
OTU_442	0	0	16	0	6	0	2	4	1	0	0	0	0	0	0	0	0	0	0	0	k__Bacteria;p__Bacteroidota;c__Bacteroidia;o__Bacteroidales;f__Rikenellaceae;g__Alistipes
OTU_443	0	6	17	0	2	2	11	16	1	0	0	0	4	0	0	6	0	0	0	0	k__Bacteria;p__Firmicutes;c__Clostridia;o__Oscillospirales;f__UCG-010;g__;s__
OTU_444	150	128	11	46	5	21	20	32	30	6	6	17	13	0	14	29	0	24	16	19	k__Bacteria;p__Bacteroidota;c__Bacteroidia;o__Bacteroidales;f__Rikenellaceae;g__Rikenellaceae_RC9_gut_group;s__
OTU_445	46	7	18	15	262	28	14	32	30	76	31	3	13	12	11	5	3	21	9	11	k__Bacteria;p__Firmicutes;c__Bacilli;o__Erysipelotrichales;f__Erysipelatoclostridiaceae;g__UCG-004;s__
OTU_446	0	1	4	0	1	9	3	2	4	0	0	0	0	0	0	0	0	0	0	0	k__Bacteria;p__Firmicutes;c__Clostridia;o__Oscillospirales;f__UCG-010;g__;s__
OTU_447	11	3	2	1	6	0	4	3	0	0	0	0	0	0	0	0	0	0	0	0	k__Bacteria;p__Firmicutes;c__Clostridia
OTU_448	45	8	44	7	9	6	4	9	8	68	7	97	99	0	55	1	10	0	2	3	k__Bacteria;p__Bacteroidota;c__Bacteroidia;o__Bacteroidales;f__F082;g__;s__
OTU_449	0	0	0	26	6	10	119	0	15	21	0	0	1	0	0	0	0	0	0	3	k__Bacteria;p__Firmicutes;c__Bacilli;o__Erysipelotrichales;f__Erysipelatoclostridiaceae;g__Erysipelatoclostridium;s__Erysipelatoclostridium_ramosum
OTU_450	1	42	0	0	0	0	3	23	3	80	17	10	17	13	41	9	9	3	5	110	k__Bacteria;p__Proteobacteria;c__Gammaproteobacteria;o__Enterobacterales;f__Enterobacteriaceae;g__Enterobacter;s__Klebsiella_quasipneumoniae
OTU_451	0	0	0	0	0	0	0	0	0	0	10	27	30	15	28	24	4	68	15	9	k__Bacteria;p__Planctomycetes;c__unidentified_Planctomycetes;o__Pirellulales;f__Pirellulaceae
OTU_452	0	0	0	1	0	0	0	0	0	0	0	0	0	0	0	0	0	1	0	0	k__Bacteria;p__Firmicutes;c__Clostridia;o__Christensenellales;f__Christensenellaceae;g__Christensenellaceae_R-7_group;s__iron-reducing_bacterium_enrichment_culture_clone_HN70
OTU_453	21	95	11	50	9	8	24	21	46	7	2	0	2	1	41	19	9	4	11	4	k__Bacteria;p__Bacteroidota;c__Bacteroidia;o__Bacteroidales;f__Prevotellaceae;g__Prevotellaceae_NK3B31_group;s__
OTU_454	0	0	0	0	2	0	0	5	0	2	13	0	18	31	103	0	7	0	20	93	k__Bacteria;p__Firmicutes;c__Clostridia;o__Clostridia_vadinBB60_group;f__;g__;s__
OTU_455	0	0	0	0	18	17	24	0	0	1	0	0	0	0	0	0	2	2	3	0	k__Bacteria;p__Firmicutes;c__Clostridia;o__Lachnospirales;f__Lachnospiraceae;g__Anaerostipes;s__Anaerostipes_hadrus
OTU_456	0	4	14	5	11	199	10	8	19	7	25	4	27	26	5	9	2	0	0	6	k__Bacteria;p__Bacteroidota;c__Bacteroidia;o__Bacteroidales;f__Prevotellaceae;g__Prevotella;s__
OTU_457	5	0	5	0	4	3	5	0	1	4	55	47	131	21	7	51	39	25	71	16	k__Bacteria;p__Firmicutes;c__Clostridia;o__Oscillospirales;f__Oscillospiraceae
OTU_458	0	0	0	0	3	0	0	0	0	0	25	182	167	54	78	5	39	12	34	10	k__Bacteria;p__Verrucomicrobiota;c__Kiritimatiellae;o__WCHB1-41;f__;g__;s__
OTU_459	0	0	3	0	3	2	4	0	5	0	0	0	0	0	0	0	0	0	0	0	k__Bacteria;p__Bacteroidota;c__Bacteroidia;o__Bacteroidales;f__Rikenellaceae;g__Alistipes;s__
OTU_460	3	1	12	20	295	21	15	81	8	30	1	0	0	2	0	0	0	3	0	5	k__Bacteria;p__Bacteroidota;c__Bacteroidia;o__Bacteroidales;f__Prevotellaceae;g__Prevotella;s__
OTU_461	19	1	7	6	9	4	14	28	14	5	98	17	13	67	211	111	91	26	73	229	k__Bacteria;p__Bacteroidota;c__Bacteroidia;o__Bacteroidales;f__Muribaculaceae;g__;s__
OTU_462	9	6	38	12	18	18	9	19	37	88	22	2	63	4	7	90	1	16	60	82	k__Bacteria;p__unidentified_Bacteria;c__Alphaproteobacteria;o__Rickettsiales;f__;g__;s__
OTU_463	0	0	0	0	0	0	0	0	0	0	0	0	0	0	0	0	0	0	42	0	k__Bacteria;p__Firmicutes;c__Negativicutes;o__Veillonellales-Selenomonadales;f__Selenomonadaceae;g__Quinella;s__
OTU_464	1	5	14	9	24	16	34	11	42	2	0	0	1	2	1	0	0	0	0	7	k__Bacteria
OTU_465	0	0	2	1	8	12	0	3	0	0	0	0	0	0	0	0	0	0	0	0	k__Bacteria;p__Firmicutes;c__Clostridia;o__Oscillospirales;f__UCG-010;g__;s__
OTU_466	0	1	0	1	0	2	0	1	2	0	0	0	0	0	0	0	2	0	0	0	k__Bacteria;p__Firmicutes;c__Clostridia;o__Monoglobales;f__Monoglobaceae;g__Monoglobus;s__
OTU_467	1	0	1	1	2	4	5	6	0	0	0	1	0	0	0	0	0	1	0	0	k__Bacteria;p__Firmicutes;c__Clostridia;o__Oscillospirales;f__Butyricicoccaceae;g__UCG-009;s__
OTU_468	0	1	1	0	0	0	0	114	0	0	1	0	0	0	1	0	0	2	0	6	k__Bacteria;p__Firmicutes;c__Clostridia;o__Peptostreptococcales-Tissierellales;f__Peptostreptococcaceae;g__Peptostreptococcus;s__
OTU_469	35	165	58	17	61	27	157	18	45	147	289	70	60	7	160	131	54	122	134	47	k__Bacteria;p__Desulfobacterota;c__Desulfovibrionia;o__Desulfovibrionales;f__Desulfovibrionaceae;g__Desulfovibrio
OTU_470	4	20	2	12	3	9	10	3	4	12	24	112	55	37	152	30	59	73	33	113	k__Bacteria;p__Firmicutes;c__Clostridia;o__Christensenellales;f__Christensenellaceae;g__Christensenellaceae_R-7_group;s__
OTU_471	0	18	7	0	5	17	10	24	15	9	37	7	18	39	11	24	1	108	29	1	k__Bacteria;p__Desulfobacterota;c__Desulfovibrionia;o__Desulfovibrionales;f__Desulfovibrionaceae;g__Desulfovibrio
OTU_472	1	0	3	3	4	1	3	10	3	2	208	0	1	6	0	6	402	0	3	10	k__Bacteria
OTU_473	20	21	14	27	13	15	20	6	8	20	24	30	24	28	16	16	10	25	13	38	k__Bacteria;p__Firmicutes;c__Clostridia;o__Christensenellales;f__Christensenellaceae;g__Christensenellaceae_R-7_group;s__
OTU_474	5	67	5	8	29	9	7	8	23	18	0	0	62	28	26	18	94	0	3	0	k__Bacteria
OTU_475	6	2	27	9	11	28	35	35	21	15	39	2	88	34	30	7	12	19	17	3	k__Bacteria;p__Bacteroidota;c__Bacteroidia;o__Bacteroidales;f__Prevotellaceae;g__Prevotellaceae_UCG-004;s__
OTU_476	0	0	5	0	0	0	4	1	0	0	0	0	0	0	0	0	0	0	0	0	k__Bacteria;p__Spirochaetota;c__Spirochaetia;o__Spirochaetales;f__Spirochaetaceae;g__Treponema
OTU_477	0	0	0	2	21	1	7	1	0	4	1	0	0	0	92	190	0	0	82	0	k__Bacteria;p__Bacteroidota;c__Bacteroidia;o__Bacteroidales;f__Prevotellaceae;g__Prevotellaceae_UCG-003;s__
OTU_478	0	0	7	2	4	0	2	3	0	0	1	2	1	1	1	0	0	0	1	0	k__Bacteria;p__unidentified_Bacteria;c__Clostridia;o__Oscillospirales;f__Oscillospiraceae;g__;s__
OTU_479	0	3	0	0	68	0	48	5	35	103	0	0	0	0	0	0	2	0	0	3	k__Bacteria;p__Firmicutes;c__Clostridia;o__Lachnospirales;f__Lachnospiraceae;g__[Eubacterium]_hallii_group;s__
OTU_480	0	0	10	13	202	12	18	16	15	8	0	2	0	0	1	0	0	0	43	58	k__Bacteria;p__Bacteroidota;c__Bacteroidia;o__Bacteroidales;f__Rikenellaceae;g__Rikenellaceae_RC9_gut_group;s__
OTU_481	0	3	3	6	3	2	4	5	2	1	4	16	4	2	13	4	3	8	7	30	k__Bacteria;p__Actinobacteriota;c__Coriobacteriia;o__Coriobacteriales;f__Eggerthellaceae;g__DNF00809;s__
OTU_482	246	2	11	0	8	0	11	39	0	4	8	0	0	3	0	0	2	5	4	0	k__Bacteria;p__Spirochaetota;c__Spirochaetia;o__Spirochaetales;f__Spirochaetaceae;g__Treponema;s__Treponema_sp_Ru2
OTU_483	0	0	1	0	0	0	0	0	3	2	3	0	0	0	0	1	0	11	162	0	k__Bacteria;p__Synergistota;c__Synergistia;o__Synergistales;f__Synergistaceae;g__Fretibacterium
OTU_484	4	0	4	4	1	2	5	3	4	7	1	23	22	4	174	0	0	10	59	30	k__Bacteria;p__Bacteroidota;c__Bacteroidia;o__Bacteroidales;f__Bacteroidales_BS11_gut_group;g__;s__
OTU_485	0	5	5	21	9	3	3	7	7	3	1	0	10	14	0	6	4	5	3	1	k__Bacteria;p__Firmicutes;c__Clostridia;o__Oscillospirales;f__UCG-010;g__;s__
OTU_486	2	0	4	3	11	12	6	4	10	0	0	0	0	0	0	0	0	0	0	0	k__Bacteria;p__unidentified_Bacteria;c__Clostridia;o__Oscillospirales;f__Ruminococcaceae;g__;s__
OTU_487	6	9	8	3	2	2	0	4	7	3	12	23	34	2	10	2	5	12	8	65	k__Bacteria;p__unidentified_Bacteria;c__Clostridia;o__Oscillospirales;f__Ruminococcaceae;g__;s__
OTU_488	1	3	11	0	10	3	6	5	6	6	2	448	32	10	11	3	5	3	39	7	k__Bacteria;p__Firmicutes;c__Clostridia;o__Clostridia_UCG-014;f__;g__;s__
OTU_489	13	8	11	90	7	16	5	112	11	12	6	0	0	0	0	0	0	0	0	0	k__Bacteria;p__Firmicutes;c__Bacilli;o__Acholeplasmatales;f__Acholeplasmataceae;g__Anaeroplasma;s__
OTU_490	0	0	1	4	1	0	0	5	1	4	5	71	12	7	68	5	25	46	36	77	k__Bacteria;p__Firmicutes;c__Bacilli;o__Erysipelotrichales;f__Erysipelotrichaceae
OTU_491	0	0	0	0	0	0	0	0	0	0	0	1	0	0	0	0	2	1	0	0	k__Bacteria;p__Firmicutes;c__Clostridia;o__Christensenellales;f__Christensenellaceae;g__Christensenellaceae_R-7_group;s__
OTU_492	4	70	2	0	0	34	11	4	2	4	19	0	43	0	9	6	0	3	3	61	k__Bacteria;p__Firmicutes;c__Negativicutes;o__Veillonellales-Selenomonadales;f__Selenomonadaceae
OTU_493	0	0	0	0	0	0	0	0	0	0	166	159	0	1	2	2	0	0	7	64	k__Bacteria;p__Verrucomicrobiota;c__Kiritimatiellae;o__WCHB1-41;f__;g__;s__
OTU_494	0	0	0	0	0	0	0	0	0	0	54	33	20	30	31	30	53	37	24	0	k__Bacteria;p__Proteobacteria;c__Gammaproteobacteria;o__Enterobacterales;f__Pasteurellaceae
OTU_495	5	30	71	33	32	26	70	16	18	25	34	6	13	54	81	31	20	23	29	194	k__Bacteria;p__Bacteroidota;c__Bacteroidia;o__Bacteroidales;f__Rikenellaceae;g__Rikenellaceae_RC9_gut_group;s__
OTU_496	16	7	10	86	19	29	35	9	17	45	32	35	8	43	1	32	19	1	0	88	k__Bacteria
OTU_497	3	3	2	7	4	3	10	12	24	20	0	1	1	0	1	0	0	0	0	0	k__Bacteria;p__Firmicutes;c__Clostridia;o__Oscillospirales;f__Oscillospiraceae;g__Intestinimonas;s__
OTU_498	1	1	0	2	3	1	1	3	5	4	12	6	8	5	9	7	5	321	25	14	k__Bacteria;p__Firmicutes;c__Clostridia;o__Christensenellales;f__Christensenellaceae;g__Christensenellaceae_R-7_group;s__
OTU_499	30	63	40	13	44	79	56	435	41	19	9	54	18	3	328	2	30	20	0	10	k__Bacteria;p__Bacteroidota;c__Bacteroidia;o__Bacteroidales;f__Prevotellaceae;g__Prevotella
OTU_500	2	5	6	3	1	7	4	7	4	6	22	27	24	27	6	11	2	36	59	38	k__Bacteria;p__Firmicutes;c__Clostridia;o__Clostridia_vadinBB60_group;f__;g__;s__
OTU_501	3	14	18	10	8	11	13	19	24	35	29	45	69	24	22	8	54	29	21	16	k__Bacteria;p__Firmicutes;c__Clostridia;o__Christensenellales;f__Christensenellaceae;g__Christensenellaceae_R-7_group;s__
OTU_502	0	0	0	0	0	0	1	0	0	0	0	287	9	8	3	8	0	0	38	9	k__Bacteria;p__Verrucomicrobiota;c__Kiritimatiellae;o__WCHB1-41;f__;g__;s__
OTU_503	0	6	20	1	17	11	5	1	0	0	0	0	0	0	0	0	0	0	0	0	k__Bacteria;p__Bacteroidota;c__Bacteroidia;o__Bacteroidales;f__Rikenellaceae;g__dgA-11_gut_group;s__
OTU_504	0	0	25	21	11	10	5	44	5	9	153	67	54	36	179	0	43	221	22	22	k__Bacteria;p__Bacteroidota;c__Bacteroidia;o__Bacteroidales;f__Prevotellaceae;g__Prevotellaceae_NK3B31_group;s__
OTU_505	0	0	0	0	0	146	86	5	0	6	4	6	2	5	4	3	0	0	0	21	k__Bacteria;p__Firmicutes;c__Negativicutes;o__Acidaminococcales;f__Acidaminococcaceae;g__Phascolarctobacterium;s__Phascolarctobacterium_faecium
OTU_506	31	0	23	0	1	4	3	12	5	4	19	1	21	19	57	13	17	32	44	37	k__Bacteria;p__Bacteroidota;c__Bacteroidia;o__Bacteroidales;f__Prevotellaceae;g__Prevotellaceae_UCG-003;s__
OTU_507	16	11	41	23	24	16	25	25	21	20	63	36	75	22	42	9	46	14	263	97	k__Bacteria;p__Firmicutes;c__Clostridia;o__Lachnospirales;f__Lachnospiraceae;g__Moryella;s__
OTU_508	38	11	8	5	5	4	8	4	6	10	24	36	27	17	204	11	31	74	64	14	k__Bacteria;p__Firmicutes;c__Clostridia;o__Lachnospirales;f__Lachnospiraceae
OTU_509	0	0	13	4	0	0	4	4	1	0	0	0	0	2	0	2	0	0	0	0	k__Bacteria;p__Firmicutes;c__Clostridia;o__Monoglobales;f__Monoglobaceae;g__Monoglobus;s__
OTU_510	4	1	7	4	5	4	4	3	9	3	30	31	1	6	46	4	26	25	14	39	k__Bacteria;p__Firmicutes;c__Clostridia;o__Lachnospirales;f__Lachnospiraceae;g__Lachnoclostridium
OTU_511	12	217	88	5	13	20	25	16	23	125	168	45	3	87	170	353	50	59	227	15	k__Bacteria;p__Desulfobacterota;c__Desulfovibrionia;o__Desulfovibrionales;f__Desulfovibrionaceae
OTU_512	3	5	18	7	2	2	11	12	20	3	2	0	0	0	0	1	0	0	0	2	k__Bacteria;p__Firmicutes;c__Bacilli;o__Erysipelotrichales;f__Erysipelotrichaceae;g__Turicibacter
OTU_513	0	0	15	11	11	14	19	11	17	174	0	17	0	5	0	0	1	0	62	33	k__Bacteria;p__Bacteroidota;c__Bacteroidia;o__Bacteroidales;f__Bacteroidales_RF16_group;g__;s__
OTU_514	0	0	8	4	13	153	12	10	6	12	0	0	0	0	0	0	0	0	23	0	k__Bacteria;p__Bacteroidota;c__Bacteroidia;o__Bacteroidales;f__Rikenellaceae;g__Rikenellaceae_RC9_gut_group;s__
OTU_515	22	37	20	13	10	11	6	15	8	15	2	10	21	5	14	16	32	13	20	44	k__Bacteria;p__unidentified_Bacteria;c__Clostridia;o__Christensenellales;f__Christensenellaceae;g__;s__
OTU_516	0	0	0	0	0	0	0	0	0	0	0	0	0	0	0	0	0	0	0	0	k__Bacteria;p__Planctomycetes;c__unidentified_Planctomycetes;o__Pirellulales;f__Pirellulaceae;g__CPla-4_termite_group;s__
OTU_517	104	2	15	9	37	9	17	75	23	83	17	0	0	19	6	5	0	5	2	3	k__Bacteria;p__Firmicutes;c__Bacilli;o__Acholeplasmatales;f__Acholeplasmataceae;g__Anaeroplasma;s__
OTU_518	45	79	17	15	54	12	14	16	7	9	13	24	31	24	20	1	7	10	2	10	k__Bacteria;p__Bacteroidota;c__Bacteroidia;o__Bacteroidales;f__Rikenellaceae;g__Rikenellaceae_RC9_gut_group;s__
OTU_519	2	5	1	0	0	6	0	0	1	1	0	12	22	11	6	2	0	8	2	23	k__Bacteria;p__Firmicutes;c__Clostridia;o__Christensenellales;f__Christensenellaceae
OTU_520	214	48	92	82	82	98	60	91	194	105	200	224	139	111	529	96	80	506	234	71	k__Bacteria;p__Firmicutes;c__Clostridia;o__Lachnospirales;f__Lachnospiraceae;g__Butyrivibrio;s__Butyrivibrio_fibrisolvens
OTU_521	0	1	2	5	4	0	0	13	1	0	0	17	1	3	0	5	0	0	0	0	k__Bacteria;p__Firmicutes;c__Clostridia;o__Monoglobales;f__Monoglobaceae;g__Monoglobus;s__
OTU_522	0	4	3	4	5	4	4	2	7	0	0	0	0	0	0	1	0	2	0	0	k__Bacteria;p__Firmicutes;c__Clostridia;o__Oscillospirales
OTU_523	14	66	42	61	21	28	43	61	69	18	48	61	25	32	39	35	129	18	65	6	k__Bacteria;p__Bacteroidota;c__Bacteroidia;o__Bacteroidales;f__Prevotellaceae;g__Prevotellaceae_UCG-001;s__
OTU_524	1	2	5	2	1	0	4	2	1	0	0	0	0	0	0	0	0	1	1	2	k__Bacteria;p__Firmicutes;c__Clostridia;o__Christensenellales;f__Christensenellaceae;g__Christensenellaceae_R-7_group;s__
OTU_525	0	0	0	0	0	0	0	0	0	1	29	57	41	31	43	29	1	65	34	3	k__Bacteria;p__Planctomycetes;c__unidentified_Planctomycetes;o__Pirellulales;f__Pirellulaceae;g__p-1088-a5_gut_group;s__
OTU_526	0	10	38	5	12	17	7	7	22	3	36	0	67	22	1	63	42	0	5	0	k__Bacteria;p__Bacteroidota;c__Bacteroidia;o__Bacteroidales;f__Prevotellaceae;g__Prevotellaceae_UCG-003;s__
OTU_527	14	9	16	24	8	14	9	15	58	14	12	19	35	9	7	6	6	74	29	1	k__Bacteria;p__Firmicutes;c__Clostridia;o__Oscillospirales;f__Hungateiclostridiaceae;g__Saccharofermentans;s__
OTU_528	0	0	19	0	4	1	4	0	1	2	0	0	29	0	130	4	5	5	0	5	k__Bacteria
OTU_529	66	37	108	393	102	107	121	114	61	88	56	382	1	36	86	51	280	23	35	33	k__Bacteria;p__Bacteroidota;c__Bacteroidia;o__Bacteroidales;f__Prevotellaceae;g__Prevotella;s__
OTU_530	0	0	0	0	0	1	0	0	0	0	0	0	0	0	0	0	0	0	0	0	k__Bacteria;p__Actinobacteria;c__unidentified_Actinobacteria;o__Bifidobacteriales;f__Bifidobacteriaceae
OTU_531	9	31	5	3	11	15	10	22	18	9	103	8	0	41	141	950	148	13	34	3	k__Bacteria;p__Firmicutes;c__Negativicutes;o__Veillonellales-Selenomonadales
OTU_532	0	2	7	1	6	12	2	0	8	2	0	0	0	0	1	0	0	0	0	0	k__Bacteria;p__Firmicutes;c__Clostridia;o__Oscillospirales;f__[Eubacterium]_coprostanoligenes_group;g__;s__
OTU_533	50	2	45	10	18	14	7	34	13	104	0	0	61	2	74	10	52	0	3	79	k__Bacteria;p__Bacteroidota;c__Bacteroidia;o__Bacteroidales;f__F082;g__;s__
OTU_534	25	2	11	73	128	3	4	5	19	3	78	0	0	18	2	0	2	0	2	9	k__Bacteria;p__Bacteroidota;c__Bacteroidia;o__Bacteroidales;f__Prevotellaceae;g__Prevotella;s__
OTU_535	0	0	3	0	1	1	0	2	0	0	0	0	0	0	0	1	0	0	2	0	k__Bacteria;p__Firmicutes;c__Clostridia;o__Oscillospirales;f__Ruminococcaceae;g__Negativibacillus;s__
OTU_536	2	3	2	0	6	7	9	8	1	0	0	0	0	0	0	0	0	0	0	0	k__Bacteria;p__Firmicutes;c__Clostridia;o__Monoglobales;f__Monoglobaceae;g__Monoglobus;s__
OTU_537	72	13	11	11	10	21	9	23	15	17	2	8	1	2	1	2	0	2	7	16	k__Bacteria;p__Firmicutes;c__Clostridia;o__Oscillospirales;f__UCG-010;g__;s__
OTU_538	5	88	15	91	31	58	54	51	36	45	36	9	60	19	55	10	31	1	29	19	k__Bacteria;p__Bacteroidota;c__Bacteroidia;o__Bacteroidales;f__Prevotellaceae;g__Prevotella;s__
OTU_539	0	1	13	23	10	1	5	5	3	6	0	3	27	2	25	0	0	9	0	0	k__Bacteria;p__unidentified_Bacteria;c__Clostridia;o__Oscillospirales;f__Ruminococcaceae;g__;s__
OTU_540	0	0	0	3	0	0	0	0	1	0	0	0	0	0	0	0	0	0	0	0	k__Bacteria;p__Bacteroidota;c__Bacteroidia;o__Bacteroidales;f__Rikenellaceae;g__Rikenellaceae_RC9_gut_group;s__
OTU_541	0	7	1	6	0	2	11	10	3	3	0	0	0	0	0	0	0	0	0	3	k__Bacteria;p__Firmicutes;c__Clostridia;o__Oscillospirales;f__Hungateiclostridiaceae;g__Ruminiclostridium;s__
OTU_542	1	36	10	8	24	13	5	90	3	0	87	10	49	131	73	23	126	3	24	5	k__Bacteria;p__Bacteroidota;c__Bacteroidia;o__Bacteroidales;f__Prevotellaceae;g__Prevotella;s__
OTU_543	2	1	60	9	2	5	3	4	4	4	12	43	5	76	41	60	1	154	6	0	k__Bacteria;p__Bacteroidota;c__Bacteroidia;o__Bacteroidales;f__Prevotellaceae;g__Prevotellaceae_NK3B31_group;s__
OTU_544	37	8	19	15	9	10	32	7	7	55	72	29	36	63	35	15	9	129	18	24	k__Bacteria;p__Firmicutes;c__Clostridia;o__Oscillospirales;f__[Eubacterium]_coprostanoligenes_group;g__;s__
OTU_545	1	9	6	8	6	4	5	9	6	0	64	10	18	122	44	15	190	20	38	5	k__Bacteria;p__Bacteroidota;c__Bacteroidia;o__Bacteroidales;f__Prevotellaceae;g__Prevotella;s__
OTU_546	0	0	0	3	0	0	2	23	2	0	0	0	0	0	0	0	0	0	0	0	k__Bacteria;p__Bacteroidota;c__Bacteroidia;o__Bacteroidales;f__F082;g__;s__
OTU_547	5	11	14	0	0	0	0	6	0	0	0	0	0	0	0	0	0	0	0	0	k__Bacteria;p__Bacteroidota;c__Bacteroidia;o__Bacteroidales;f__Muribaculaceae;g__;s__
OTU_548	13	12	28	14	7	53	8	12	10	18	11	5	31	0	16	5	31	3	1	7	k__Bacteria;p__Firmicutes;c__Clostridia;o__Oscillospirales;f__UCG-010;g__;s__
OTU_549	6	4	3	6	0	15	12	9	7	6	20	6	0	28	0	20	2	186	8	3	k__Bacteria;p__Firmicutes;c__Clostridia;o__Lachnospirales;f__Lachnospiraceae;g__Lachnospiraceae_AC2044_group;s__
OTU_550	4	8	4	4	0	0	1	3	6	8	14	23	31	0	33	12	16	27	16	58	k__Bacteria;p__Firmicutes;c__Clostridia;o__Christensenellales;f__Christensenellaceae;g__Christensenellaceae_R-7_group;s__
OTU_551	62	54	31	55	31	56	212	27	31	74	24	8	22	0	39	2	1	0	187	29	k__Bacteria;p__Firmicutes;c__Clostridia;o__Oscillospirales;f__Ruminococcaceae;g__CAG-352;s__
OTU_552	32	8	19	13	12	24	15	8	30	27	10	7	30	15	18	21	10	9	7	3	k__Bacteria;p__Firmicutes;c__Clostridia;o__Oscillospirales;f__Hungateiclostridiaceae;g__Saccharofermentans;s__
OTU_553	2	6	6	6	1	1	3	2	4	4	10	10	27	53	19	29	83	1	80	0	k__Bacteria
OTU_554	15	16	2	27	15	12	13	8	13	1	48	10	0	87	20	22	21	21	0	0	k__Bacteria;p__Bacteroidota;c__Bacteroidia;o__Bacteroidales;f__Prevotellaceae;g__Prevotella
OTU_555	1	0	0	0	0	3	0	0	4	11	62	7	28	21	27	25	3	25	5	32	k__Bacteria;p__Gracilibacteria;c__unidentified_Gracilibacteria;o__Absconditabacteriales_(SR1);f__unidentified_Absconditabacteriales_(SR1);g__unidentified_Absconditabacteriales_(SR1)
OTU_556	2	2	0	2	0	0	2	0	0	0	5	63	6	13	4	6	23	4	9	14	k__Bacteria;p__Verrucomicrobiota;c__Kiritimatiellae;o__WCHB1-41;f__;g__;s__
OTU_557	747	93	233	93	69	483	564	100	126	147	430	10	92	116	41	239	1689	139	272	87	k__Bacteria;p__Bacteroidota;c__Bacteroidia;o__Bacteroidales;f__Bacteroidales_RF16_group;g__;s__
OTU_558	36	2	32	90	22	174	16	8	11	26	18	0	0	2	0	0	4	11	5	10	k__Bacteria;p__Firmicutes;c__Bacilli;o__RF39;f__;g__;s__
OTU_559	13	118	17	12	30	22	94	24	82	18	282	52	27	3	63	61	58	88	147	11	k__Bacteria;p__Synergistota;c__Synergistia;o__Synergistales;f__Synergistaceae;g__Fretibacterium
OTU_560	4	105	1	4	0	5	2	10	2	6	2	0	18	117	191	0	11	9	11	4	k__Bacteria;p__Bacteroidota;c__Bacteroidia;o__Bacteroidales;f__Prevotellaceae;g__Prevotella;s__
OTU_561	0	0	0	0	0	0	0	0	0	0	3	10	0	268	0	1	0	2	0	0	k__Bacteria;p__Firmicutes
OTU_562	1	11	10	4	6	11	4	4	2	1	0	3	7	0	0	1	1	1	9	0	k__Bacteria;p__Firmicutes;c__Clostridia;o__Oscillospirales;f__Oscillospiraceae
OTU_563	2	19	17	12	16	6	4	120	8	12	178	13	7	10	3	2	0	185	45	9	k__Bacteria
OTU_564	12	1	18	19	22	6	14	11	13	16	41	83	21	18	25	25	20	47	74	16	k__Bacteria;p__Firmicutes;c__Clostridia;o__Oscillospirales;f__UCG-010;g__;s__
OTU_565	1	0	3	3	17	16	5	3	24	4	58	12	71	51	100	26	29	19	13	3	k__Bacteria;p__Bacteroidota;c__Bacteroidia;o__Bacteroidales;f__Prevotellaceae;g__Prevotella;s__
OTU_566	2	3	25	13	14	21	35	17	18	358	19	8	9	0	31	21	5	4	8	56	k__Bacteria;p__Firmicutes;c__Negativicutes;o__Veillonellales-Selenomonadales;f__Selenomonadaceae;g__Quinella;s__
OTU_567	11	48	45	27	59	7	29	15	15	40	2	5	36	13	8	7	25	14	1	536	k__Bacteria;p__Firmicutes;c__Clostridia;o__Oscillospirales;f__Oscillospiraceae;g__NK4A214_group;s__
OTU_568	0	0	0	0	0	0	0	0	0	0	0	0	0	0	0	0	0	0	0	142	k__Bacteria;p__Firmicutes;c__Bacilli;o__Lactobacillales;f__Lactobacillaceae;g__Pediococcus;s__Pediococcus_pentosaceus
OTU_569	1	67	10	24	5	9	26	19	7	12	132	13	18	49	6	57	50	63	13	12	k__Bacteria;p__Firmicutes;c__Clostridia;o__Lachnospirales;f__Lachnospiraceae;g__Lachnospiraceae_ND3007_group;s__
OTU_570	0	16	4	3	0	2	3	0	5	3	0	6	2	3	22	8	38	1	3	108	k__Bacteria;p__Firmicutes;c__Negativicutes;o__Veillonellales-Selenomonadales;f__Selenomonadaceae;g__Quinella;s__
OTU_571	0	4	4	14	3	1	1	2	0	0	0	1	0	0	0	0	0	0	0	0	k__Bacteria;p__Firmicutes;c__Clostridia;o__Oscillospirales;f__UCG-010;g__;s__
OTU_572	22	1	72	96	37	25	23	56	26	180	4	5	4	112	8	2	0	27	16	23	k__Bacteria;p__Bacteroidota;c__Bacteroidia;o__Bacteroidales;f__F082;g__;s__
OTU_573	26	97	83	48	23	16	32	11	10	108	15	9	7	21	3	0	3	15	7	0	k__Bacteria;p__Bacteroidota;c__Bacteroidia;o__Bacteroidales;f__Prevotellaceae;g__Prevotellaceae_UCG-001;s__
OTU_574	28	7	165	28	14	50	37	140	49	21	2	7	70	4	8	15	104	24	90	0	k__Bacteria;p__Bacteroidota;c__Bacteroidia;o__Bacteroidales;f__Prevotellaceae;g__Prevotella;s__
OTU_575	0	0	1	1	13	2	0	3	3	0	0	0	0	0	0	0	0	1	0	0	k__Bacteria;p__Firmicutes;c__Clostridia;o__Oscillospirales;f__UCG-010;g__;s__
OTU_576	0	0	0	0	0	0	0	0	0	0	0	0	0	0	0	1	0	0	0	0	k__Bacteria;p__Firmicutes;c__Negativicutes;o__Veillonellales-Selenomonadales;f__Veillonellaceae;g__Megasphaera;s__Megasphaera_elsdenii
OTU_577	0	1	3	0	0	0	0	0	0	0	3	68	137	4	37	20	3	3	42	3	k__Bacteria;p__Verrucomicrobiota;c__Kiritimatiellae;o__WCHB1-41;f__;g__;s__
OTU_578	9	2	36	12	17	23	21	12	49	31	8	1	5	4	20	12	0	5	134	0	k__Bacteria;p__Bacteroidota;c__Bacteroidia;o__Bacteroidales;f__Bacteroidales_RF16_group;g__;s__
OTU_579	2	0	15	3	7	4	4	2	6	10	0	44	2	0	139	18	1	25	277	3	k__Bacteria;p__Bacteroidota;c__Bacteroidia;o__Bacteroidales;f__Bacteroidales_RF16_group;g__;s__
OTU_580	11	99	26	102	13	27	33	26	21	21	262	37	17	5	1	30	106	30	47	43	k__Bacteria;p__Bacteroidota;c__Bacteroidia;o__Bacteroidales;f__Rikenellaceae;g__Rikenellaceae_RC9_gut_group;s__
OTU_581	0	3	3	0	0	1	0	0	2	0	12	7	16	11	25	0	6	19	7	11	k__Bacteria;p__Firmicutes;c__Clostridia;o__Christensenellales;f__Christensenellaceae;g__Christensenellaceae_R-7_group;s__
OTU_582	0	0	0	1	35	0	4	2	3	5	28	1	13	6	25	24	21	12	16	23	k__Bacteria;p__Actinobacteria;c__unidentified_Actinobacteria;o__Bifidobacteriales;f__Bifidobacteriaceae;g__Bifidobacterium;s__Bifidobacterium_adolescentis
OTU_583	13	15	80	10	230	138	20	82	33	15	5	0	3	0	216	6	15	5	5	8	k__Bacteria;p__Bacteroidota;c__Bacteroidia;o__Bacteroidales;f__Prevotellaceae;g__Prevotella;s__
OTU_584	1	0	2	3	0	0	24	1	0	0	1	1	0	0	0	1	0	0	0	0	k__Bacteria;p__Firmicutes;c__Clostridia
OTU_585	43	34	39	1	0	0	3	0	0	46	8	21	25	20	32	6	4	10	27	0	k__Bacteria;p__Firmicutes;c__Clostridia;o__Lachnospirales;f__Lachnospiraceae;g__Lachnospiraceae_NK4A136_group;s__
OTU_586	50	18	16	121	15	36	22	239	26	26	0	0	12	129	0	1	213	43	9	0	k__Bacteria;p__Bacteroidota;c__Bacteroidia;o__Bacteroidales;f__Prevotellaceae;g__Prevotellaceae_UCG-001;s__
OTU_587	0	3	0	0	0	0	2	3	0	3	55	0	1	3	0	0	185	0	17	6	k__Bacteria;p__Spirochaetota;c__Spirochaetia;o__Spirochaetales;f__Spirochaetaceae;g__Treponema
OTU_588	0	0	0	0	0	1	0	0	0	0	0	0	3	0	0	0	0	0	0	0	k__Bacteria;p__Firmicutes;c__Clostridia;o__Peptostreptococcales-Tissierellales;f__Anaerovoracaceae;g__Family_XIII_UCG-001;s__
OTU_589	2	0	5	0	1	6	0	6	6	4	0	2	0	0	0	1	0	1	10	0	k__Bacteria;p__Firmicutes;c__Clostridia;o__Christensenellales;f__Christensenellaceae;g__Christensenellaceae_R-7_group;s__
OTU_590	0	0	1	1	83	2	14	0	10	65	1	4	0	0	3	0	2	0	0	7	k__Bacteria;p__Firmicutes;c__Clostridia;o__Lachnospirales;f__Lachnospiraceae;g__Blautia;s__
OTU_591	3	1	3	1	0	3	0	4	6	6	1	25	5	0	13	7	21	4	21	14	k__Bacteria;p__Firmicutes;c__Bacilli;o__Erysipelotrichales;f__Erysipelotrichaceae;g__Erysipelotrichaceae_UCG-009;s__
OTU_592	5	62	18	0	2	22	10	14	4	16	229	224	28	1	52	190	0	39	32	0	k__Bacteria;p__Synergistota;c__Synergistia;o__Synergistales;f__Synergistaceae;g__Fretibacterium
OTU_593	0	0	0	0	0	0	0	1	1	0	0	0	0	0	0	0	1	0	1	0	k__Bacteria;p__Firmicutes;c__Clostridia;o__Oscillospirales;f__Ruminococcaceae;g__Ruminococcus;s__
OTU_594	0	0	0	0	0	0	0	0	0	0	2	73	73	43	36	10	31	33	19	3	k__Bacteria;p__Verrucomicrobiota;c__Kiritimatiellae;o__WCHB1-41;f__;g__;s__
OTU_595	0	0	0	0	82	0	0	0	0	0	2	3	2	5	0	1	0	3	0	1	k__Bacteria;p__Firmicutes;c__Clostridia;o__Oscillospirales;f__[Eubacterium]_coprostanoligenes_group;g__;s__
OTU_596	2	0	2	0	0	0	2	5	3	0	0	0	0	0	2	0	0	0	0	0	k__Bacteria;p__Bacteroidota;c__Bacteroidia;o__Bacteroidales;f__Rikenellaceae;g__Rikenellaceae_RC9_gut_group;s__
OTU_597	0	0	0	0	0	0	0	0	0	0	0	0	0	0	0	0	0	0	0	0	k__Bacteria;p__Bacteroidota;c__Bacteroidia;o__Bacteroidales;f__F082;g__;s__
OTU_598	122	4	6	3	6	2	10	12	4	9	46	0	9	10	12	9	7	9	0	6	k__Bacteria;p__Proteobacteria;c__Alphaproteobacteria;o__Rickettsiales;f__Mitochondria;g__;s__
OTU_599	3	0	1	5	1	14	0	2	27	0	0	0	0	0	0	0	0	0	0	0	k__Bacteria;p__Firmicutes;c__Clostridia
OTU_600	25	16	5	14	15	10	9	6	8	32	13	18	31	47	12	8	44	37	76	29	k__Bacteria;p__Firmicutes;c__Clostridia;o__Christensenellales;f__Christensenellaceae;g__Christensenellaceae_R-7_group;s__
OTU_601	0	0	0	4	0	0	0	5	3	0	0	0	0	0	0	0	0	0	0	0	k__Bacteria;p__Firmicutes;c__Clostridia;o__Lachnospirales;f__Lachnospiraceae
OTU_602	24	28	0	0	1	2	0	0	57	217	0	0	2	0	3	0	0	0	0	0	k__Bacteria;p__Firmicutes;c__Clostridia;o__Lachnospirales;f__Lachnospiraceae;g__Tuzzerella;s__
OTU_603	24	27	26	30	27	18	26	15	27	18	13	2	12	9	1	0	5	14	14	5	k__Bacteria;p__Bacteroidota;c__Bacteroidia;o__Bacteroidales;f__Bacteroidales_RF16_group;g__;s__
OTU_604	9	4	3	7	11	18	4	2	11	57	15	38	30	28	67	99	21	23	181	35	k__Bacteria;p__unidentified_Bacteria;c__Saccharimonadia;o__Saccharimonadales;f__Saccharimonadaceae;g__Candidatus_Saccharimonas;s__
OTU_605	0	0	1	4	0	3	0	7	7	1	2	0	7	226	4	1	0	2	3	0	k__Bacteria;p__Firmicutes;c__Negativicutes;o__Veillonellales-Selenomonadales;f__Selenomonadaceae;g__Quinella;s__
OTU_606	0	0	0	0	0	0	0	0	0	0	5	126	15	0	8	3	10	0	10	2	k__Bacteria;p__Verrucomicrobiota;c__Kiritimatiellae;o__WCHB1-41;f__;g__;s__
OTU_607	0	0	0	5	0	0	0	0	0	0	16	13	6	4	19	69	5	26	15	5	k__Bacteria;p__Firmicutes;c__Clostridia;o__Oscillospirales;f__Ruminococcaceae;g__Ruminococcus
OTU_608	0	7	0	0	6	1	1	0	2	0	0	0	0	0	0	0	0	0	0	0	k__Bacteria;p__Firmicutes;c__Clostridia;o__Oscillospirales;f__UCG-010;g__;s__
OTU_609	2	22	9	18	13	13	28	23	41	56	26	20	2	6	45	12	1	2	33	22	k__Bacteria;p__Bacteroidota;c__Bacteroidia;o__Bacteroidales;f__Rikenellaceae;g__Rikenellaceae_RC9_gut_group;s__
OTU_610	14	3	14	13	12	25	10	32	15	11	10	1	3	38	7	14	2	23	6	3	k__Bacteria;p__Bacteroidota;c__Bacteroidia;o__Bacteroidales;f__Rikenellaceae;g__Rikenellaceae_RC9_gut_group;s__
OTU_611	2	0	7	3	0	15	1	4	3	0	0	0	0	0	0	0	0	0	0	0	k__Bacteria;p__Bacteroidota;c__Bacteroidia;o__Bacteroidales
OTU_612	3	3	14	8	24	8	11	15	1	3	41	10	0	49	1	5	22	3	0	6	k__Bacteria;p__Firmicutes;c__Clostridia;o__Oscillospirales;f__UCG-010;g__;s__
OTU_613	0	0	0	0	1	2	0	0	1	0	0	0	0	0	0	0	0	0	0	0	k__Bacteria;p__Verrucomicrobiota;c__Verrucomicrobiae;o__Verrucomicrobiales;f__Akkermansiaceae;g__Akkermansia;s__
OTU_614	8	7	5	2	13	6	2	2	3	4	16	8	3	86	0	6	50	2	4	2	k__Bacteria;p__Proteobacteria;c__Gammaproteobacteria;o__Enterobacterales;f__Succinivibrionaceae;g__Succinivibrio
OTU_615	1	0	0	4	4	2	3	0	0	4	12	17	5	81	5	13	2	6	4	25	k__Bacteria;p__Firmicutes;c__Clostridia;o__Oscillospirales;f__[Eubacterium]_coprostanoligenes_group;g__;s__
OTU_616	20	11	23	71	19	30	63	55	33	49	3	1	3	8	9	16	11	13	7	0	k__Bacteria;p__Firmicutes;c__Bacilli;o__Acholeplasmatales;f__Acholeplasmataceae;g__Anaeroplasma;s__
OTU_617	51	11	7	6	27	13	6	10	17	78	88	1	2	6	10	1	1	14	15	3	k__Bacteria;p__Proteobacteria;c__Alphaproteobacteria;o__Rickettsiales
OTU_618	6	0	0	0	0	0	0	0	0	0	10	0	0	2	75	77	0	6	4	9	k__Bacteria;p__Firmicutes;c__Negativicutes;o__Veillonellales-Selenomonadales;f__Selenomonadaceae;g__Quinella;s__
OTU_619	158	31	23	7	7	27	10	33	12	7	43	1	37	135	2	25	22	11	81	61	k__Bacteria;p__Bacteroidota;c__Bacteroidia;o__Bacteroidales;f__Prevotellaceae;g__Prevotellaceae_UCG-003;s__
OTU_620	8	21	23	9	21	13	11	3	25	33	6	1	80	2	40	4	1	8	9	10	k__Bacteria;p__Desulfobacterota;c__Desulfovibrionia;o__Desulfovibrionales;f__Desulfovibrionaceae;g__Desulfovibrio
OTU_621	13	11	24	13	10	14	10	8	13	5	4	31	11	3	11	5	11	7	9	16	k__Bacteria;p__Firmicutes;c__Clostridia;o__Christensenellales;f__Christensenellaceae;g__Christensenellaceae_R-7_group;s__
OTU_622	0	0	0	0	0	0	0	0	0	0	4	10	2	0	0	2	0	10	1	0	k__Bacteria;p__Bacteroidota;c__Bacteroidia;o__Bacteroidales;f__Muribaculaceae;g__;s__
OTU_623	0	0	0	0	0	0	0	0	0	0	0	155	30	13	77	5	57	64	68	9	k__Bacteria;p__Verrucomicrobiota;c__Kiritimatiellae;o__WCHB1-41;f__;g__;s__
OTU_624	2	5	7	2	13	12	8	11	8	0	0	0	0	0	0	0	0	0	0	0	k__Bacteria;p__Firmicutes;c__Clostridia;o__Monoglobales;f__Monoglobaceae;g__Monoglobus;s__
OTU_625	5	60	14	12	9	9	26	13	43	20	46	1	21	9	2	0	13	49	40	37	k__Bacteria;p__Bacteroidota;c__Bacteroidia;o__Bacteroidales;f__Prevotellaceae;g__Prevotellaceae_UCG-001;s__
OTU_626	0	0	0	0	0	0	0	0	0	0	1	122	0	14	0	0	0	0	0	4	k__Bacteria;p__Bacteroidota;c__Bacteroidia;o__Bacteroidales
OTU_627	0	0	2	1	2	3	3	3	0	0	0	0	0	1	0	3	0	0	0	0	k__Bacteria
OTU_628	7	2	16	41	5	12	9	106	84	42	8	11	3	5	37	24	25	10	81	28	k__Bacteria;p__unidentified_Bacteria;c__Saccharimonadia;o__Saccharimonadales;f__Saccharimonadaceae;g__Candidatus_Saccharimonas;s__
OTU_629	2	2	2	0	0	5	4	4	3	3	7	33	20	28	27	2	13	7	26	14	k__Bacteria;p__Firmicutes;c__Clostridia;o__Peptostreptococcales-Tissierellales;f__Anaerovoracaceae;g__Anaerovorax
OTU_630	31	13	5	55	39	4	19	6	23	11	4	19	18	14	9	7	41	20	63	12	k__Bacteria;p__Desulfobacterota;c__Desulfovibrionia;o__Desulfovibrionales;f__Desulfovibrionaceae;g__Desulfovibrio;s__
OTU_631	4	4	11	6	0	3	4	4	2	0	0	4	0	0	0	0	0	0	0	1	k__Bacteria;p__Firmicutes;c__Clostridia;o__Oscillospirales;f__Oscillospiraceae;g__Papillibacter;s__
OTU_632	0	0	3	0	94	0	0	0	0	43	4	2	3	6	1	2	6	2	2	12	k__Bacteria;p__Actinobacteriota;c__Coriobacteriia;o__Coriobacteriales;f__Coriobacteriaceae;g__Collinsella
OTU_633	0	4	3	9	1	7	10	7	4	0	0	0	0	0	0	2	0	0	0	0	k__Bacteria;p__Firmicutes;c__Clostridia;o__Christensenellales;f__Christensenellaceae;g__Christensenellaceae_R-7_group
OTU_634	0	0	0	0	0	0	0	0	2	0	0	0	0	0	0	0	0	0	0	0	k__Bacteria;p__Actinobacteriota;c__Coriobacteriia;o__Coriobacteriales;f__Eggerthellaceae;g__Parvibacter;s__
OTU_635	0	2	5	5	2	6	13	6	3	165	17	12	2	0	27	18	0	0	6	0	k__Bacteria;p__Firmicutes;c__Negativicutes;o__Veillonellales-Selenomonadales;f__Selenomonadaceae;g__Quinella;s__
OTU_636	30	37	7	35	18	4	13	27	3	12	96	113	10	160	0	16	204	9	2	3	k__Bacteria;p__Bacteroidota;c__Bacteroidia;o__Bacteroidales;f__Prevotellaceae;g__Prevotella;s__
OTU_637	0	0	0	0	0	0	0	0	0	0	0	0	0	0	0	0	0	0	0	153	k__Bacteria;p__Firmicutes;c__Bacilli;o__Lactobacillales;f__Lactobacillaceae;g__Lentilactobacillus
OTU_638	0	1	6	6	2	10	2	0	5	0	0	0	2	0	0	0	0	0	0	0	k__Bacteria;p__Firmicutes;c__Clostridia;o__Monoglobales;f__Monoglobaceae;g__Monoglobus;s__
OTU_639	0	8	0	2	0	0	3	0	4	0	20	28	0	0	183	0	50	0	0	3	k__Bacteria;p__Firmicutes;c__Negativicutes;o__Veillonellales-Selenomonadales;f__Selenomonadaceae;g__Selenomonas
OTU_640	28	58	36	26	18	20	33	22	23	57	55	318	20	44	62	10	42	34	18	40	k__Bacteria;p__Firmicutes;c__Clostridia;o__Oscillospirales;f__UCG-010;g__;s__
OTU_641	2	175	0	0	0	0	0	0	0	0	0	0	0	0	0	0	0	0	0	0	k__Bacteria
OTU_642	0	0	19	0	51	19	0	3	4	1	4	0	2	1	1	2	3	4	4	3	k__Bacteria;p__Firmicutes;c__Clostridia;o__Lachnospirales;f__Lachnospiraceae;g__Dorea;s__
OTU_643	0	12	43	4	6	6	3	5	8	26	8	29	4	5	81	38	0	1	1	8	k__Bacteria;p__unidentified_Bacteria;c__Alphaproteobacteria;o__Rickettsiales;f__;g__;s__
OTU_644	3	6	5	2	22	4	10	4	24	3	92	24	9	120	79	10	37	10	41	6	k__Bacteria;p__Firmicutes;c__Negativicutes;o__Veillonellales-Selenomonadales;f__Selenomonadaceae
OTU_645	2	5	10	0	0	0	0	0	60	51	1	1	1	0	2	2	1	0	1	0	k__Bacteria
OTU_646	0	0	3	9	0	1	0	5	3	0	0	0	0	0	0	0	0	0	0	0	k__Bacteria;p__unidentified_Bacteria;c__Bacteroidia;o__Bacteroidales;f__Barnesiellaceae;g__;s__
OTU_647	0	0	4	2	4	0	2	7	6	0	0	0	0	0	0	0	0	0	0	0	k__Bacteria;p__Firmicutes;c__Clostridia;o__Oscillospirales;f__UCG-010;g__;s__
OTU_648	3	4	2	0	0	0	2	3	4	4	13	36	18	15	54	10	17	69	17	3	k__Bacteria;p__Firmicutes;c__Clostridia;o__Lachnospirales;f__Lachnospiraceae;g__Lachnospiraceae_NK3A20_group;s__
OTU_649	0	2	1	11	2	7	0	3	0	0	0	0	0	0	0	0	0	0	0	0	k__Bacteria;p__Bacteroidota;c__Bacteroidia;o__Bacteroidales;f__Rikenellaceae;g__Rikenellaceae_RC9_gut_group;s__
OTU_650	14	15	12	18	13	12	20	5	7	35	8	14	4	0	11	3	0	4	2	28	k__Bacteria;p__Firmicutes;c__Clostridia;o__Lachnospirales;f__Lachnospiraceae;g__Syntrophococcus;s__
OTU_651	6	9	11	10	2	4	4	3	5	11	41	38	22	10	67	32	41	85	41	65	k__Bacteria;p__unidentified_Bacteria;c__Bacilli;o__Erysipelotrichales;f__Erysipelotrichaceae;g__;s__
OTU_652	0	0	0	0	0	0	0	0	0	0	0	0	0	0	0	0	0	1	0	0	k__Bacteria;p__unidentified_Bacteria;c__Clostridia;o__Oscillospirales;f__Ruminococcaceae;g__unidentified_Ruminococcaceae;s__Ruminococcus_sp_YE281
OTU_653	0	0	1	1	4	5	1	9	4	7	61	13	22	11	36	4	0	2	29	5	k__Bacteria;p__Fibrobacterota;c__Fibrobacteria;o__Fibrobacterales;f__Fibrobacteraceae;g__Fibrobacter
OTU_654	11	11	14	5	0	7	0	0	0	16	8	7	60	14	0	2	0	96	0	0	k__Bacteria;p__unidentified_Bacteria;c__Alphaproteobacteria;o__Paracaedibacterales;f__Paracaedibacteraceae;g__;s__
OTU_655	42	47	13	75	12	10	10	26	34	4	50	13	18	108	67	7	110	4	0	2	k__Bacteria;p__Bacteroidota;c__Bacteroidia;o__Bacteroidales;f__Prevotellaceae;g__Prevotella;s__
OTU_656	0	0	0	0	10	12	1	10	0	0	0	0	0	0	0	0	0	0	0	0	k__Bacteria;p__Firmicutes;c__Clostridia;o__Oscillospirales;f__Ruminococcaceae;g__[Eubacterium]_siraeum_group;s__
OTU_657	0	0	0	0	3	1	4	2	2	2	10	38	13	6	17	20	9	20	22	25	k__Bacteria;p__Firmicutes;c__Clostridia;o__Lachnospirales;f__Lachnospiraceae
OTU_658	0	0	0	0	0	0	0	0	0	0	46	23	19	292	14	7	13	3	42	3	k__Bacteria;p__Verrucomicrobiota;c__Kiritimatiellae;o__WCHB1-41;f__;g__;s__
OTU_659	2	0	6	2	4	1	4	1	0	0	0	0	0	0	0	0	0	0	0	0	k__Bacteria;p__Firmicutes;c__Clostridia;o__Christensenellales;f__Christensenellaceae;g__Christensenellaceae_R-7_group;s__
OTU_660	0	0	0	0	0	0	0	0	0	1	0	212	2	1	1	0	0	0	0	4	k__Bacteria;p__Verrucomicrobiota;c__Kiritimatiellae;o__WCHB1-41;f__;g__;s__
OTU_661	1	0	7	6	2	6	5	3	6	1	23	7	10	2	9	17	17	68	59	3	k__Bacteria;p__Firmicutes;c__Clostridia;o__Oscillospirales;f__Ruminococcaceae;g__Ruminococcus;s__
OTU_662	78	6	4	11	10	4	14	7	15	0	2	30	0	7	3	13	3	0	0	6	k__Bacteria;p__Bacteroidota;c__Bacteroidia;o__Bacteroidales;f__Rikenellaceae;g__Rikenellaceae_RC9_gut_group;s__
OTU_663	0	0	0	1	0	2	6	4	3	0	0	0	0	0	0	0	0	0	0	0	k__Bacteria
OTU_664	5	1	5	2	5	4	1	5	0	0	38	116	51	20	5	0	1	10	6	3	k__Bacteria;p__Bacteroidota;c__Bacteroidia;o__Bacteroidales;f__Prevotellaceae;g__Prevotella;s__
OTU_665	34	18	16	26	13	8	20	7	10	16	27	47	31	38	68	17	43	50	7	12	k__Bacteria;p__Firmicutes;c__Clostridia;o__Oscillospirales;f__Ruminococcaceae;g__Ruminococcus;s__Ruminococcaceae_bacterium_NK4B32
OTU_666	1	0	1	1	3	0	23	0	0	1	0	0	0	1	0	0	16	4	0	0	k__Bacteria;p__Firmicutes;c__Clostridia;o__Clostridia_UCG-014;f__;g__;s__
OTU_667	7	0	2	9	7	2	3	3	8	1	37	44	2	10	12	0	0	27	0	8	k__Bacteria;p__Firmicutes;c__Clostridia;o__Lachnospirales;f__Lachnospiraceae;g__Lachnospiraceae_NK3A20_group;s__bacterium_ND2018
OTU_668	0	0	2	2	7	1	1	1	4	0	83	4	7	1	2	13	0	5	13	6	k__Bacteria;p__Firmicutes;c__Clostridia;o__Oscillospirales;f__UCG-010;g__;s__
OTU_669	3	0	2	3	0	6	0	2	2	0	0	0	0	0	0	0	0	0	0	0	k__Bacteria
OTU_670	0	0	0	0	0	3	1	0	0	1	0	0	5	0	0	0	0	0	0	0	k__Bacteria;p__Firmicutes;c__Clostridia;o__Christensenellales;f__Christensenellaceae;g__Christensenellaceae_R-7_group;s__
OTU_671	0	0	0	8	5	0	3	0	4	0	0	0	0	0	0	0	0	0	0	0	k__Bacteria;p__unidentified_Bacteria;c__Bacteroidia;o__Bacteroidales;f__;g__;s__
OTU_672	2	5	8	19	286	16	73	41	43	38	0	2	0	6	0	0	0	0	0	0	k__Bacteria;p__Bacteroidota;c__Bacteroidia;o__Bacteroidales;f__Prevotellaceae;g__Prevotella
OTU_673	0	7	0	0	3	2	3	1	1	6	0	10	7	19	10	0	9	24	12	18	k__Bacteria;p__Firmicutes;c__Clostridia;o__Christensenellales;f__Christensenellaceae;g__Christensenellaceae_R-7_group;s__
OTU_674	31	7	32	279	27	87	38	14	11	67	4	2	3	0	15	0	0	7	3	0	k__Bacteria;p__Firmicutes;c__Bacilli;o__RF39;f__;g__;s__
OTU_675	1	0	6	0	0	3	3	5	0	0	0	0	0	0	0	1	0	0	1	0	k__Bacteria;p__Firmicutes;c__Clostridia;o__Oscillospirales;f__UCG-010;g__;s__
OTU_676	9	2	12	14	17	12	27	16	44	12	3	6	12	59	18	4	30	0	15	0	k__Bacteria;p__Firmicutes;c__Clostridia;o__Lachnospirales;f__Lachnospiraceae;g__Tyzzerella;s__
OTU_677	39	350	77	12	84	34	77	31	29	83	345	74	8	28	28	102	1	6	59	7	k__Bacteria;p__Synergistota;c__Synergistia;o__Synergistales;f__Synergistaceae;g__Fretibacterium
OTU_678	3	6	12	85	14	14	20	19	12	6	5	3	11	4	3	2	3	8	2	5	k__Bacteria;p__Bacteroidota;c__Bacteroidia;o__Bacteroidales;f__Prevotellaceae;g__Prevotella;s__
OTU_679	0	0	2	2	2	1	0	1	5	0	0	0	0	0	0	0	0	0	0	0	k__Bacteria;p__unidentified_Bacteria;c__Bacteroidia;o__Bacteroidales;f__;g__;s__
OTU_680	1	2	0	2	0	0	0	0	6	0	0	0	0	0	0	0	0	0	0	0	k__Bacteria;p__Firmicutes;c__Clostridia;o__Lachnospirales;f__Lachnospiraceae
OTU_681	54	24	6	0	0	1	3	3	177	157	67	13	18	30	28	27	8	22	26	0	k__Bacteria;p__Bacteroidota;c__Bacteroidia;o__Bacteroidales;f__Muribaculaceae;g__;s__
OTU_682	3	40	0	0	12	3	0	0	0	1	0	4	99	0	0	0	0	0	0	2	k__Bacteria;p__Bacteroidota;c__Bacteroidia;o__Bacteroidales;f__Prevotellaceae;g__Prevotella;s__
OTU_683	28	55	42	13	15	52	33	9	20	1	24	0	5	7	3	108	13	40	0	46	k__Bacteria;p__Bacteroidota;c__Bacteroidia;o__Bacteroidales;f__Prevotellaceae;g__Prevotellaceae_UCG-003;s__
OTU_684	25	0	6	3	12	15	6	10	11	7	63	0	4	134	16	17	85	0	0	0	k__Bacteria;p__Bacteroidota;c__Bacteroidia;o__Bacteroidales;f__Prevotellaceae
OTU_685	2	0	0	0	1	0	0	0	0	0	6	0	0	0	1	0	0	0	0	0	k__Bacteria;p__Cyanobacteria;c__Vampirivibrionia;o__Gastranaerophilales
OTU_686	0	0	4	10	5	3	3	4	6	0	0	0	0	0	0	0	1	0	0	0	k__Bacteria;p__Firmicutes;c__Clostridia;o__Oscillospirales;f__UCG-010;g__;s__
OTU_687	40	26	29	64	37	32	32	32	41	30	36	58	18	42	7	7	23	45	101	29	k__Bacteria;p__Firmicutes;c__Clostridia;o__Lachnospirales;f__Lachnospiraceae;g__Acetitomaculum;s__
OTU_688	122	24	91	51	44	35	34	33	22	28	9	0	41	3	172	62	51	18	28	19	k__Bacteria;p__Bacteroidota;c__Bacteroidia;o__Bacteroidales;f__Prevotellaceae;g__Prevotella;s__
OTU_689	1	3	15	2	3	7	2	10	3	0	0	0	0	0	0	0	0	0	0	0	k__Bacteria;p__Firmicutes;c__Clostridia;o__Oscillospirales;f__Ruminococcaceae
OTU_690	0	0	0	0	0	0	1	4	2	3	8	6	4	6	7	4	0	109	18	2	k__Bacteria;p__Firmicutes;c__Bacilli;o__Erysipelotrichales;f__Erysipelotrichaceae;g__Solobacterium
OTU_691	0	0	1	4	0	0	0	0	0	3	10	51	7	4	0	0	1	8	0	9	k__Bacteria;p__Firmicutes;c__Clostridia;o__Lachnospirales;f__Lachnospiraceae;g__Lachnospiraceae_XPB1014_group;s__
OTU_692	0	2	0	3	0	0	0	0	0	0	8	45	48	14	36	2	81	0	29	0	k__Bacteria;p__Verrucomicrobiota;c__Kiritimatiellae;o__WCHB1-41;f__;g__;s__
OTU_693	7	23	13	11	11	42	23	13	9	13	12	2	0	28	6	4	4	4	7	8	k__Bacteria;p__Firmicutes;c__Clostridia;o__Lachnospirales;f__Lachnospiraceae
OTU_694	0	0	2	4	3	5	7	4	3	1	0	0	0	0	0	0	0	0	0	0	k__Bacteria;p__Bacteroidota;c__Bacteroidia;o__Bacteroidales;f__Prevotellaceae;g__Prevotella;s__
OTU_695	118	18	28	18	18	37	13	25	30	91	8	22	4	15	13	17	5	4	11	3	k__Bacteria;p__Firmicutes;c__Clostridia;o__Clostridia_UCG-014;f__;g__;s__
OTU_696	3	3	12	8	6	0	6	11	6	0	0	0	0	0	0	1	0	1	0	0	k__Bacteria;p__Firmicutes;c__Clostridia;o__Oscillospirales;f__Oscillospiraceae
OTU_697	2	6	7	22	12	9	15	5	12	26	2	4	12	3	0	0	0	3	4	3	k__Bacteria;p__Firmicutes;c__Clostridia;o__Oscillospirales;f__[Eubacterium]_coprostanoligenes_group;g__;s__
OTU_698	1	0	9	5	0	1	2	3	2	0	0	0	0	0	0	0	0	0	0	0	k__Bacteria;p__Desulfobacterota;c__Desulfovibrionia;o__Desulfovibrionales;f__Desulfovibrionaceae;g__Desulfovibrio
OTU_699	18	2	10	8	8	2	4	1	1	4	1	2	3	1	1	0	1	0	0	0	k__Bacteria;p__unidentified_Bacteria;c__Alphaproteobacteria;o__Rhodospirillales;f__;g__;s__
OTU_700	92	13	16	78	14	28	36	46	42	18	130	6	171	97	3	25	16	40	41	7	k__Bacteria;p__Bacteroidota;c__Bacteroidia;o__Bacteroidales;f__Muribaculaceae;g__;s__
OTU_701	2	1	10	1	13	13	5	4	2	0	0	1	0	0	0	0	0	0	0	0	k__Bacteria;p__Firmicutes;c__Clostridia;o__Oscillospirales;f__UCG-010;g__;s__
OTU_702	0	0	1	0	3	0	0	2	0	0	0	0	0	0	0	0	0	0	0	0	k__Bacteria;p__Firmicutes;c__Clostridia;o__Oscillospirales;f__UCG-010;g__;s__
OTU_703	22	7	10	14	35	14	25	6	10	55	20	6	205	6	7	2	2	3	0	0	k__Bacteria;p__unidentified_Bacteria;c__Clostridia;o__Oscillospirales;f__Ruminococcaceae;g__unidentified_Ruminococcaceae;s__Ruminococcus_sp_YE281
OTU_704	10	7	22	12	181	91	29	24	17	7	14	6	9	4	19	4	19	0	0	0	k__Bacteria;p__Bacteroidota;c__Bacteroidia;o__Bacteroidales;f__Prevotellaceae;g__Prevotella
OTU_705	13	29	16	69	27	19	14	44	20	34	5	61	9	12	4	12	16	13	8	81	k__Bacteria;p__Actinobacteriota;c__Coriobacteriia;o__Coriobacteriales;f__Atopobiaceae;g__Olsenella
OTU_706	0	0	2	2	0	0	0	24	2	0	0	0	0	0	0	0	0	3	0	0	k__Bacteria;p__Firmicutes;c__Clostridia;o__Oscillospirales;f__[Eubacterium]_coprostanoligenes_group;g__;s__
OTU_707	13	72	15	22	44	26	36	8	15	69	6	12	6	12	2	69	25	39	9	31	k__Bacteria;p__Firmicutes;c__Clostridia;o__Lachnospirales;f__Lachnospiraceae;g__Lachnospiraceae_ND3007_group;s__
OTU_708	3	23	55	6	2	51	12	6	7	6	0	0	0	0	8	0	0	4	0	6	k__Bacteria;p__Bacteroidota;c__Bacteroidia;o__Bacteroidales;f__Rikenellaceae;g__U29-B03;s__
OTU_709	0	0	0	0	12	0	0	0	4	0	118	0	0	0	0	0	0	0	0	0	k__Bacteria
OTU_710	26	2	15	13	16	17	10	7	91	5	4	0	6	1	0	21	5	4	30	8	k__Bacteria;p__Bacteroidota;c__Bacteroidia;o__Bacteroidales;f__Prevotellaceae;g__Prevotellaceae_UCG-003;s__
OTU_711	10	4	2	2	0	4	0	1	0	9	1	53	5	7	6	12	0	4	6	9	k__Bacteria;p__Firmicutes;c__Clostridia;o__Christensenellales;f__Christensenellaceae;g__Christensenellaceae_R-7_group;s__
OTU_712	31	0	10	3	3	5	7	7	1	1	20	13	4	13	3	3	8	2	0	14	k__Bacteria;p__Firmicutes;c__Clostridia;o__Christensenellales;f__Christensenellaceae;g__Christensenellaceae_R-7_group;s__
OTU_713	1	56	2	13	12	7	6	82	5	9	0	0	18	58	1	2	0	0	0	2	k__Bacteria;p__Bacteroidota;c__Bacteroidia;o__Bacteroidales;f__Prevotellaceae;g__Prevotella;s__
OTU_714	0	4	0	3	1	4	4	0	1	0	0	0	0	0	0	0	0	0	0	0	k__Bacteria;p__Firmicutes;c__Clostridia;o__Oscillospirales;f__UCG-010;g__;s__
OTU_715	0	0	9	1	3	16	5	4	2	0	0	0	0	0	0	0	0	0	0	0	k__Bacteria;p__Bacteroidota;c__Bacteroidia;o__Bacteroidales;f__Prevotellaceae;g__Prevotellaceae_UCG-004;s__
OTU_716	0	0	7	9	0	4	0	5	0	0	20	0	0	5	19	2	4	136	17	41	k__Bacteria;p__Bacteroidota;c__Bacteroidia;o__Bacteroidales;f__Prevotellaceae;g__Prevotellaceae_NK3B31_group;s__
OTU_717	11	5	12	6	13	10	9	6	31	2	15	25	13	200	0	5	0	9	17	2	k__Bacteria;p__Bacteroidota;c__Bacteroidia;o__Bacteroidales;f__Prevotellaceae;g__Prevotellaceae_UCG-003;s__
OTU_718	0	0	0	0	0	0	1	0	0	0	1	4	0	0	0	0	163	2	0	0	k__Bacteria;p__Firmicutes;c__Clostridia;o__Clostridia_vadinBB60_group;f__;g__;s__
OTU_719	94	194	73	126	292	33	30	152	63	20	77	73	17	86	23	72	102	78	74	71	k__Bacteria;p__Bacteroidota;c__Bacteroidia;o__Bacteroidales;f__Prevotellaceae;g__Prevotella;s__
OTU_720	0	0	0	0	16	0	0	0	0	111	0	55	11	45	7	34	35	70	0	91	k__Bacteria;p__Firmicutes;c__Negativicutes;o__Veillonellales-Selenomonadales;f__Selenomonadaceae;g__Megamonas;s__
OTU_721	34	1	15	21	21	47	12	148	13	4	0	1	2	0	0	0	5	0	0	0	k__Bacteria;p__Bacteroidota;c__Bacteroidia;o__Bacteroidales;f__Prevotellaceae;g__Prevotella;s__Prevotella_bryantii
OTU_722	41	7	114	8	11	23	27	8	14	11	13	1	2	1	0	3	0	1	0	2	k__Bacteria;p__Bacteroidota;c__Bacteroidia;o__Bacteroidales;f__Bacteroidales_RF16_group;g__;s__
OTU_723	0	0	2	6	3	8	5	5	1	18	3	0	0	3	3	0	0	0	0	0	k__Bacteria;p__Bacteroidota;c__Bacteroidia;o__Bacteroidales;f__Rikenellaceae;g__U29-B03;s__
OTU_724	12	10	63	38	31	143	41	27	34	57	10	15	90	4	14	37	45	6	35	13	k__Bacteria;p__Firmicutes;c__Clostridia;o__Oscillospirales;f__[Eubacterium]_coprostanoligenes_group
OTU_725	6	0	15	1	5	12	2	10	5	0	0	0	0	0	0	0	0	0	0	0	k__Bacteria;p__Firmicutes;c__Clostridia;o__Oscillospirales;f__UCG-010;g__;s__
OTU_726	13	13	9	16	10	10	13	10	5	16	15	20	13	0	12	2	0	7	5	13	k__Bacteria;p__Firmicutes;c__Clostridia;o__Oscillospirales;f__Oscillospiraceae
OTU_727	0	4	1	4	3	0	1	0	0	0	5	85	24	11	2	8	5	16	7	23	k__Bacteria;p__Actinobacteriota;c__Coriobacteriia;o__Coriobacteriales;f__Atopobiaceae;g__Atopobium
OTU_728	0	0	1	11	7	7	3	0	0	0	0	0	0	0	0	0	0	0	0	0	k__Bacteria;p__Bacteroidota;c__Bacteroidia;o__Bacteroidales;f__Rikenellaceae;g__dgA-11_gut_group;s__
OTU_729	24	5	32	36	36	36	30	40	94	62	56	6	29	5	29	19	15	125	23	0	k__Bacteria;p__Firmicutes;c__Clostridia;o__Lachnospirales;f__Lachnospiraceae;g__[Eubacterium]_ruminantium_group;s__
OTU_730	104	0	1	0	0	0	0	0	11	0	0	0	0	0	0	0	0	0	0	0	k__Bacteria
OTU_731	0	0	2	3	2	7	0	2	11	0	0	0	0	0	0	0	0	0	0	0	k__Bacteria;p__Bacteroidota;c__Bacteroidia;o__Bacteroidales;f__Marinifilaceae;g__Odoribacter;s__
OTU_732	27	9	17	7	15	21	11	7	10	19	24	15	49	49	14	6	0	86	59	11	k__Bacteria
OTU_733	26	17	23	26	4	15	23	4	14	19	109	0	24	36	31	51	10	171	45	19	k__Bacteria
OTU_734	37	6	29	6	126	31	14	11	37	9	2	0	0	72	0	0	0	15	0	2	k__Bacteria;p__Bacteroidota;c__Bacteroidia
OTU_735	2	0	6	13	0	2	2	2	4	2	0	0	0	0	0	0	0	0	0	0	k__Bacteria;p__Firmicutes;c__Clostridia;o__Oscillospirales;f__UCG-010;g__;s__
OTU_736	11	7	8	9	15	19	24	8	81	38	1	0	0	0	0	13	11	12	7	1	k__Bacteria;p__unidentified_Bacteria;c__Alphaproteobacteria;o__Paracaedibacterales;f__Paracaedibacteraceae;g__;s__
OTU_737	2	13	0	2	3	2	2	3	2	2	16	19	8	0	8	4	9	3	1	10	k__Bacteria;p__Firmicutes;c__Clostridia;o__Christensenellales;f__Christensenellaceae;g__Christensenellaceae_R-7_group;s__Christensenella_sp_Marseille-P3954
OTU_738	0	0	0	0	0	0	0	97	0	0	0	0	1	0	0	0	0	0	0	2	k__Bacteria;p__Firmicutes;c__Bacilli;o__Lactobacillales;f__Aerococcaceae;g__Abiotrophia;s__
OTU_739	0	0	4	4	4	5	3	1	1	0	0	0	0	3	0	0	0	0	0	0	k__Bacteria;p__Firmicutes;c__Clostridia;o__Oscillospirales;f__Oscillospiraceae
OTU_740	20	55	28	41	13	5	18	7	9	21	29	4	4	24	32	8	18	14	3	0	k__Bacteria;p__Firmicutes;c__Clostridia;o__Lachnospirales;f__Lachnospiraceae
OTU_742	0	0	0	4	2	4	1	0	0	0	65	2	2	0	25	20	2	0	3	0	k__Bacteria;p__Proteobacteria;c__Alphaproteobacteria
OTU_743	12	3	155	7	29	19	21	20	12	11	25	8	42	54	92	23	16	7	5	14	k__Bacteria;p__unidentified_Bacteria;c__Bacteroidia;o__Bacteroidales;f__;g__;s__
OTU_744	21	19	48	34	15	19	12	15	18	19	37	65	42	43	33	29	36	33	28	30	k__Bacteria;p__Firmicutes;c__Clostridia;o__Lachnospirales;f__Lachnospiraceae;g__Moryella;s__
OTU_745	0	1	0	1	0	0	0	0	0	0	0	0	0	0	0	0	0	0	1	0	k__Bacteria;p__Firmicutes;c__Clostridia;o__Oscillospirales;f__UCG-010;g__;s__
OTU_747	0	0	0	0	0	4	3	0	0	0	0	0	1	0	0	0	0	0	2	0	k__Bacteria;p__Firmicutes;c__Clostridia;o__Oscillospirales;f__Ruminococcaceae;g__[Eubacterium]_siraeum_group;s__
OTU_748	0	2	3	5	1	9	5	2	2	0	0	0	0	0	0	0	0	0	0	0	k__Bacteria;p__Firmicutes;c__Clostridia;o__Oscillospirales;f__UCG-010;g__;s__
OTU_749	1	0	6	2	17	45	7	2	10	7	0	0	0	0	0	0	42	1	0	0	k__Bacteria;p__unidentified_Bacteria;c__Alphaproteobacteria;o__Rhodospirillales;f__;g__;s__
OTU_750	85	6	21	21	31	27	25	145	250	10	1	1	23	12	0	12	0	47	9	183	k__Bacteria;p__Bacteroidota;c__Bacteroidia;o__Bacteroidales;f__Prevotellaceae;g__Prevotellaceae_UCG-001;s__
OTU_751	13	4	3	7	6	17	2	12	18	1	36	8	20	196	15	2	1	7	5	17	k__Bacteria;p__Bacteroidota;c__Bacteroidia;o__Bacteroidales;f__Rikenellaceae;g__Rikenellaceae_RC9_gut_group;s__
OTU_752	0	2	2	4	0	0	0	0	0	0	0	1	0	0	0	0	0	0	0	0	k__Bacteria;p__Firmicutes;c__Clostridia;o__Oscillospirales;f__Butyricicoccaceae;g__UCG-009
OTU_753	7	1	6	4	5	7	8	90	15	30	0	0	1	0	0	1	5	1	25	1	k__Bacteria;p__Firmicutes;c__Clostridia;o__Clostridia_UCG-014;f__;g__;s__
OTU_754	2	0	21	4	20	4	4	14	22	0	37	13	13	51	10	1	72	24	31	28	k__Bacteria;p__Bacteroidota;c__Bacteroidia;o__Bacteroidales;f__Prevotellaceae;g__Prevotella;s__
OTU_755	9	0	31	16	13	27	8	11	6	7	5	0	65	5	99	7	0	5	10	12	k__Bacteria;p__Bacteroidota;c__Bacteroidia;o__Bacteroidales;f__Prevotellaceae;g__Prevotellaceae_UCG-003;s__
OTU_756	2	2	17	9	10	5	13	4	14	14	107	4	48	7	8	37	16	51	62	53	k__Bacteria;p__unidentified_Bacteria;c__Clostridia;o__Oscillospirales;f__Ruminococcaceae;g__;s__
OTU_757	15	17	15	13	20	52	47	21	38	23	109	69	21	104	19	29	9	39	66	41	k__Bacteria;p__Bacteroidota;c__Bacteroidia;o__Bacteroidales;f__Prevotellaceae;g__Prevotellaceae_UCG-003;s__
OTU_758	20	158	23	55	32	13	17	9	13	30	11	39	6	14	21	12	16	25	17	57	k__Bacteria;p__Firmicutes;c__Clostridia;o__Christensenellales;f__Christensenellaceae;g__Christensenellaceae_R-7_group
OTU_759	1	0	8	3	20	3	4	20	0	0	0	0	0	0	0	0	0	0	0	0	k__Bacteria;p__Firmicutes;c__Clostridia;o__Oscillospirales;f__UCG-010;g__;s__
OTU_760	0	0	0	0	0	0	0	0	0	0	6	87	3	11	0	0	5	0	0	0	k__Bacteria;p__Verrucomicrobiota;c__Lentisphaeria;o__Oligosphaerales;f__Oligosphaeraceae;g__horsej-a03;s__
OTU_761	0	1	0	0	2	0	4	4	5	0	0	0	0	0	0	0	0	0	0	0	k__Bacteria;p__Firmicutes
OTU_762	14	0	19	7	2	29	9	46	0	10	7	5	35	13	13	0	30	32	0	1	k__Bacteria;p__Spirochaetota;c__Spirochaetia;o__Spirochaetales;f__Spirochaetaceae;g__Treponema;s__Treponema_saccharophilum
OTU_763	2	2	7	2	9	6	2	0	1	0	0	0	0	0	0	0	0	0	0	0	k__Bacteria;p__Firmicutes;c__Clostridia
OTU_764	42	213	22	27	40	19	29	40	21	10	0	94	232	13	0	5	9	73	51	20	k__Bacteria;p__Bacteroidota;c__Bacteroidia;o__Bacteroidales;f__p-251-o5;g__;s__
OTU_765	0	0	6	3	9	12	13	2	6	3	0	0	7	0	0	0	3	0	0	2	k__Bacteria;p__Bacteroidota;c__Bacteroidia;o__Bacteroidales;f__Rikenellaceae;g__hoa5-07d05_gut_group;s__
OTU_766	71	14	13	18	25	26	13	16	8	28	11	1	3	37	24	17	6	6	14	0	k__Bacteria;p__Firmicutes;c__Clostridia;o__Clostridia_UCG-014;f__;g__;s__
OTU_767	0	0	0	0	0	0	0	0	0	0	0	0	0	0	0	0	0	0	0	0	k__Bacteria;p__Firmicutes;c__Clostridia;o__Christensenellales;f__Christensenellaceae;g__Christensenellaceae_R-7_group;s__
OTU_768	0	1	0	0	3	0	0	1	1	0	13	38	23	14	38	2	50	31	15	0	k__Bacteria;p__Verrucomicrobiota;c__Kiritimatiellae;o__WCHB1-41;f__;g__;s__
OTU_769	3	4	37	40	50	173	50	55	33	80	8	14	24	25	0	30	8	14	17	3	k__Bacteria;p__Bacteroidota;c__Bacteroidia;o__Bacteroidales;f__Prevotellaceae;g__Prevotellaceae_UCG-003;s__
OTU_770	1	1	0	2	0	2	1	0	3	1	110	3	39	34	103	6	18	21	136	68	k__Bacteria;p__Bacteroidota;c__Bacteroidia;o__Bacteroidales;f__Prevotellaceae;g__Prevotella;s__
OTU_771	0	0	1	6	2	7	1	4	1	0	0	0	0	0	0	0	0	0	0	0	k__Bacteria;p__Firmicutes;c__Clostridia;o__Oscillospirales;f__UCG-010;g__;s__
OTU_772	5	2	15	42	16	20	19	14	28	29	5	6	5	79	1	1	43	0	2	3	k__Bacteria;p__Firmicutes;c__Negativicutes;o__Veillonellales-Selenomonadales;f__Selenomonadaceae;g__Anaerovibrio;s__
OTU_773	0	0	0	3	0	1	0	1	0	0	0	0	0	0	0	0	0	0	0	0	k__Bacteria;p__Cyanobacteria;c__Vampirivibrionia;o__Gastranaerophilales;f__;g__;s__
OTU_775	9	7	9	18	32	18	10	15	42	30	2	1	1	3	2	0	28	1	0	7	k__Bacteria;p__Firmicutes;c__Clostridia;o__Lachnospirales;f__Lachnospiraceae;g__Oribacterium;s__rumen_bacterium_enrichment_culture_clone_Y117
OTU_776	0	1	1	1	5	3	3	4	8	0	0	0	0	0	0	0	0	2	0	0	k__Bacteria;p__unidentified_Bacteria;c__Clostridia;o__Oscillospirales;f__Ruminococcaceae;g__;s__
OTU_777	0	0	0	0	0	0	0	0	0	0	2	117	0	3	92	8	16	22	0	0	k__Bacteria;p__Verrucomicrobiota;c__Kiritimatiellae;o__WCHB1-41;f__;g__;s__
OTU_778	0	0	0	0	0	0	0	54	0	0	0	0	0	0	2	0	0	0	0	1	k__Bacteria;p__Firmicutes;c__Clostridia;o__Clostridia_vadinBB60_group;f__;g__;s__
OTU_779	0	0	0	5	0	2	0	5	1	0	0	0	0	0	0	0	0	0	0	0	k__Bacteria;p__Firmicutes;c__Clostridia;o__Lachnospirales;f__Lachnospiraceae
OTU_780	2	2	3	0	6	1	9	3	0	2	2	0	0	7	1	0	0	0	0	1	k__Bacteria;p__unidentified_Bacteria;c__Clostridia;o__;f__;g__;s__
OTU_781	0	112	0	0	0	0	0	0	0	1	1	0	0	1	0	0	0	3	3	0	k__Bacteria;p__Firmicutes;c__Bacilli;o__Erysipelotrichales;f__Erysipelotrichaceae;g__Turicibacter;s__
OTU_782	0	0	0	0	0	0	0	0	0	0	0	0	1	0	0	0	2	0	0	0	k__Bacteria;p__Firmicutes;c__Clostridia;o__Peptostreptococcales-Tissierellales;f__Anaerovoracaceae;g__Family_XIII_AD3011_group;s__
OTU_783	28	8	5	12	8	12	10	16	11	15	15	24	5	11	1	6	0	10	2	3	k__Bacteria;p__Firmicutes;c__Clostridia;o__Lachnospirales;f__Lachnospiraceae;g__Lachnospiraceae_UCG-006;s__
OTU_784	3	0	95	24	1	10	29	9	7	41	10	0	9	5	10	0	5	33	1	2	k__Bacteria;p__Spirochaetota;c__Spirochaetia;o__Spirochaetales;f__Spirochaetaceae;g__Treponema
OTU_785	0	0	21	4	17	31	4	34	5	1	15	66	31	17	6	8	59	5	0	0	k__Bacteria;p__Bacteroidota;c__Bacteroidia;o__Bacteroidales;f__Prevotellaceae;g__Prevotella;s__
OTU_786	9	6	9	6	6	9	4	3	6	3	9	14	5	6	29	5	16	6	3	8	k__Bacteria
OTU_787	0	0	0	3	5	4	0	0	0	0	2	0	3	1	0	2	1	0	1	0	k__Bacteria;p__Firmicutes;c__Clostridia;o__Lachnospirales;f__Lachnospiraceae;g__Frisingicoccus;s__
OTU_788	0	1	19	3	2	0	7	0	5	0	1	2	1	1	0	3	0	3	0	0	k__Bacteria
OTU_789	0	0	0	0	0	0	0	0	0	0	34	15	18	22	27	6	17	11	13	12	k__Bacteria;p__Desulfobacterota;c__Desulfovibrionia;o__Desulfovibrionales;f__Desulfovibrionaceae;g__Desulfovibrio;s__
OTU_790	2	0	12	0	0	6	0	2	0	0	0	0	0	0	0	0	0	0	0	0	k__Bacteria;p__unidentified_Bacteria;c__Clostridia;o__Oscillospirales;f__Ruminococcaceae;g__;s__
OTU_791	1	8	1	7	2	2	3	0	2	0	0	2	1	1	2	2	0	2	1	1	k__Bacteria;p__Firmicutes;c__Clostridia;o__Christensenellales;f__Christensenellaceae;g__Christensenellaceae_R-7_group;s__
OTU_792	1	0	26	14	1	4	3	5	11	8	64	0	6	0	3	2	0	0	0	12	k__Bacteria;p__Firmicutes;c__Clostridia;o__Oscillospirales;f__Hungateiclostridiaceae;g__Ruminiclostridium;s__
OTU_793	1	0	8	13	41	6	27	54	7	3	31	0	5	3	0	96	1	0	203	12	k__Bacteria;p__Bacteroidota;c__Bacteroidia;o__Bacteroidales;f__Prevotellaceae;g__Prevotella;s__
OTU_794	10	3	1	0	2	0	1	3	6	0	8	11	4	4	3	0	2	19	3	40	k__Bacteria;p__Firmicutes;c__Clostridia;o__Lachnospirales;f__Lachnospiraceae;g__Lachnospiraceae_FCS020_group;s__
OTU_795	0	0	10	1	3	4	4	12	5	0	0	0	0	0	0	2	0	0	0	0	k__Bacteria;p__Firmicutes;c__Clostridia;o__Monoglobales;f__Monoglobaceae;g__Monoglobus;s__
OTU_796	3	18	3	7	4	17	0	3	21	0	46	13	31	12	4	78	51	5	14	13	k__Bacteria
OTU_797	0	0	12	8	6	15	7	23	16	28	4	0	0	2	0	0	1	17	0	3	k__Bacteria;p__Firmicutes;c__Clostridia;o__Lachnospirales;f__Lachnospiraceae
OTU_798	0	0	0	0	0	3	0	1	0	0	0	0	0	0	0	0	0	0	0	0	k__Bacteria;p__Spirochaetota;c__Spirochaetia;o__Spirochaetales;f__Spirochaetaceae;g__Treponema
OTU_799	0	2	12	4	13	4	5	5	3	0	0	0	0	0	0	0	0	0	0	0	k__Bacteria
OTU_800	1	4	2	2	7	3	4	6	2	0	0	0	1	0	1	0	0	3	0	1	k__Bacteria;p__Firmicutes;c__Clostridia;o__Christensenellales;f__Christensenellaceae;g__Christensenellaceae_R-7_group;s__
OTU_801	0	1	3	4	9	3	0	5	2	0	0	0	0	0	0	0	0	0	0	0	k__Bacteria;p__Firmicutes;c__Clostridia;o__Oscillospirales;f__UCG-010;g__;s__
OTU_802	0	1	5	3	94	0	0	0	0	0	0	1	6	11	0	1	0	0	0	1	k__Bacteria;p__Firmicutes;c__Clostridia;o__Oscillospirales;f__Oscillospiraceae;g__UCG-002;s__
OTU_803	1	0	2	0	0	0	0	1	0	0	0	0	0	0	0	0	0	0	0	0	k__Bacteria;p__Firmicutes;c__Clostridia;o__Christensenellales;f__Christensenellaceae
OTU_804	16	5	6	10	9	7	6	3	16	9	9	8	0	22	0	1	40	4	0	0	k__Bacteria;p__Proteobacteria;c__Gammaproteobacteria;o__Enterobacterales;f__Succinivibrionaceae;g__Ruminobacter;s__
OTU_805	35	4	3	5	4	1	2	7	3	5	6	5	3	6	28	23	55	6	84	22	k__Bacteria;p__Firmicutes;c__Clostridia;o__Clostridia_UCG-014;f__;g__;s__
OTU_806	26	10	15	13	6	10	7	6	26	19	15	37	8	5	13	5	9	37	11	18	k__Bacteria;p__Firmicutes;c__Clostridia;o__Lachnospirales;f__Lachnospiraceae;g__Oribacterium;s__
OTU_807	0	4	18	0	21	0	7	6	3	3	0	31	26	0	0	0	0	0	3	0	k__Bacteria;p__Firmicutes;c__Clostridia;o__Oscillospirales;f__[Clostridium]_methylpentosum_group;g__;s__
OTU_808	28	40	7	25	5	6	10	8	48	10	4	1	28	2	0	0	0	0	0	0	k__Bacteria;p__Firmicutes;c__Clostridia;o__Oscillospirales;f__Ruminococcaceae;g__Ruminococcus
OTU_810	0	0	2	0	0	0	2	3	0	0	0	0	0	0	0	0	0	0	0	0	k__Bacteria;p__Spirochaetota;c__Spirochaetia;o__Spirochaetales;f__Spirochaetaceae;g__Treponema;s__
OTU_811	0	0	6	4	1	0	0	4	0	0	0	0	0	0	0	0	0	0	0	0	k__Bacteria;p__Firmicutes;c__Clostridia;o__Oscillospirales
OTU_812	0	2	7	4	0	0	1	3	4	0	0	0	0	0	0	0	0	0	0	0	k__Bacteria;p__Firmicutes;c__Clostridia;o__Oscillospirales;f__UCG-010;g__;s__
OTU_813	6	44	4	8	5	0	6	5	3	3	5	9	4	4	134	11	2	10	14	47	k__Bacteria;p__Bacteroidota;c__Bacteroidia;o__Bacteroidales;f__p-251-o5;g__;s__
OTU_814	38	65	46	23	25	42	40	26	21	18	44	15	12	25	28	11	5	20	16	9	k__Bacteria;p__Bacteroidota;c__Bacteroidia;o__Bacteroidales;f__Rikenellaceae;g__Rikenellaceae_RC9_gut_group;s__
OTU_815	36	8	13	9	6	14	1	0	11	8	22	7	4	12	8	7	128	3	0	34	k__Bacteria;p__Bacteroidota;c__Bacteroidia;o__Bacteroidales;f__Prevotellaceae;g__Prevotella;s__
OTU_816	15	24	18	7	11	10	7	6	10	14	20	36	15	15	42	6	16	16	7	42	k__Bacteria;p__Firmicutes;c__Clostridia;o__Oscillospirales;f__Oscillospiraceae;g__NK4A214_group;s__
OTU_817	0	0	6	2	4	2	3	8	3	0	0	0	0	0	0	0	0	0	0	0	k__Bacteria;p__Firmicutes;c__Clostridia;o__Oscillospirales;f__UCG-010;g__;s__
OTU_818	8	13	71	0	0	0	0	1	192	215	0	2	0	0	0	0	1	0	2	1	k__Bacteria;p__Firmicutes;c__Clostridia;o__Oscillospirales;f__Oscillospiraceae;g__Colidextribacter;s__
OTU_819	2	0	9	3	4	3	0	2	6	0	0	1	0	1	2	0	0	1	0	0	k__Bacteria;p__Bacteroidota;c__Bacteroidia;o__Bacteroidales;f__Rikenellaceae;g__Rikenellaceae_RC9_gut_group;s__
OTU_820	3	0	11	11	2	0	7	8	3	5	0	1	3	10	4	8	6	7	0	32	k__Bacteria;p__Firmicutes;c__Clostridia;o__Lachnospirales;f__Lachnospiraceae;g__Acetitomaculum;s__
OTU_821	16	10	31	14	17	17	32	45	15	9	20	8	1	10	3	0	0	3	0	5	k__Bacteria;p__Bacteroidota;c__Bacteroidia;o__Bacteroidales;f__Rikenellaceae;g__Rikenellaceae_RC9_gut_group;s__
OTU_822	0	7	9	13	9	6	2	3	7	14	2	17	6	2	4	0	6	4	6	20	k__Bacteria;p__Firmicutes;c__Clostridia;o__Peptostreptococcales-Tissierellales;f__Anaerovoracaceae;g__Family_XIII_UCG-001;s__
OTU_823	26	121	53	233	101	123	50	170	185	65	207	93	618	222	64	778	81	447	190	33	k__Bacteria;p__Firmicutes;c__Negativicutes;o__Veillonellales-Selenomonadales;f__Selenomonadaceae
OTU_824	0	0	0	0	1	2	2	5	0	0	0	0	0	0	0	0	0	0	0	0	k__Bacteria
OTU_825	7	36	16	9	11	9	40	5	20	76	51	44	121	10	35	88	23	7	14	53	k__Bacteria;p__Desulfobacterota;c__Desulfovibrionia;o__Desulfovibrionales;f__Desulfovibrionaceae;g__Desulfovibrio
OTU_826	19	4	11	3	11	3	4	2	4	12	2	10	2	13	5	8	4	7	16	7	k__Bacteria;p__Firmicutes;c__Clostridia;o__Oscillospirales;f__[Eubacterium]_coprostanoligenes_group;g__;s__
OTU_827	0	0	11	0	0	0	0	0	12	119	0	0	0	0	0	0	0	0	0	10	k__Bacteria;p__Firmicutes;c__Bacilli;o__Lactobacillales;f__Enterococcaceae;g__Enterococcus;s__Enterococcus_faecalis
OTU_828	26	1	3	5	3	5	5	4	6	5	8	25	3	13	4	7	2	11	8	3	k__Bacteria;p__Firmicutes;c__Clostridia;o__Oscillospirales;f__UCG-010;g__;s__
OTU_829	3	9	1	1	2	3	7	3	1	4	27	16	6	0	10	0	4	32	19	16	k__Bacteria;p__Firmicutes;c__Clostridia;o__Christensenellales;f__Christensenellaceae;g__Christensenellaceae_R-7_group;s__
OTU_830	0	0	0	8	0	1	1	0	0	0	0	0	0	0	0	0	0	0	0	0	k__Bacteria;p__Firmicutes;c__Clostridia;o__Oscillospirales;f__[Eubacterium]_coprostanoligenes_group;g__;s__
OTU_831	25	3	6	8	11	12	10	14	15	31	18	0	2	0	4	0	0	0	3	0	k__Bacteria;p__Firmicutes;c__Clostridia;o__Oscillospirales;f__[Clostridium]_methylpentosum_group;g__;s__
OTU_832	32	29	13	18	7	11	19	24	23	33	9	16	9	67	13	44	0	17	11	0	k__Bacteria;p__Bacteroidota;c__Bacteroidia;o__Bacteroidales;f__F082;g__;s__
OTU_833	3	2	6	0	4	5	0	1	7	0	0	0	0	0	0	0	0	0	0	0	k__Bacteria;p__Firmicutes;c__Clostridia;o__Oscillospirales;f__[Eubacterium]_coprostanoligenes_group;g__;s__
OTU_834	0	0	0	0	0	0	0	0	0	0	34	19	18	22	0	15	29	22	23	0	k__Bacteria;p__Firmicutes;c__Clostridia;o__Lachnospirales;f__Lachnospiraceae;g__Lachnospiraceae_XPB1014_group;s__
OTU_835	0	0	0	31	0	0	6	0	23	0	0	0	0	0	0	0	0	0	0	0	k__Bacteria;p__Firmicutes;c__Bacilli;o__Erysipelotrichales;f__Erysipelotrichaceae;g__Dielma;s__Dielma_fastidiosa
OTU_836	21	14	25	15	59	15	30	23	19	10	6	0	0	16	186	4	4	19	32	22	k__Bacteria;p__Bacteroidota;c__Bacteroidia;o__Bacteroidales;f__Prevotellaceae;g__Prevotellaceae_UCG-003;s__
OTU_837	0	0	0	0	0	0	0	0	1	0	1	0	2	6	1	0	0	3	0	0	k__Bacteria;p__Firmicutes;c__Clostridia;o__Lachnospirales;f__Lachnospiraceae;g__Lachnospiraceae_NK3A20_group
OTU_838	3	10	25	9	11	12	12	5	9	30	6	0	0	2	14	4	3	5	0	3	k__Bacteria;p__Firmicutes;c__Clostridia;o__Christensenellales;f__Christensenellaceae;g__Christensenellaceae_R-7_group;s__
OTU_839	1	2	3	0	3	0	0	3	5	0	0	0	0	0	0	0	0	0	0	0	k__Bacteria;p__Firmicutes;c__Clostridia
OTU_840	6	0	14	11	15	6	8	11	7	69	1	0	2	9	14	1	0	0	0	3	k__Bacteria;p__unidentified_Bacteria;c__Alphaproteobacteria;o__Paracaedibacterales;f__Paracaedibacteraceae;g__;s__
OTU_841	0	0	3	6	3	1	10	4	0	0	0	0	0	0	0	0	0	0	0	0	k__Bacteria;p__unidentified_Bacteria;c__Clostridia;o__Oscillospirales;f__Ruminococcaceae;g__;s__
OTU_842	1	11	0	4	0	8	19	2	4	13	39	8	4	0	23	6	40	11	68	4	k__Bacteria;p__Firmicutes;c__Negativicutes;o__Veillonellales-Selenomonadales;f__Selenomonadaceae;g__Selenomonas
OTU_843	19	0	6	1	16	7	9	3	57	1	3	0	0	1	0	0	0	0	0	1	k__Bacteria;p__Firmicutes;c__Clostridia;o__Lachnospirales;f__Lachnospiraceae;g__Lachnospiraceae_NK3A20_group;s__
OTU_844	11	5	1	3	3	4	16	2	4	0	1	7	0	6	6	0	0	2	0	15	k__Bacteria;p__Firmicutes;c__Clostridia;o__Christensenellales;f__Christensenellaceae;g__Christensenellaceae_R-7_group;s__
OTU_845	0	0	0	2	0	4	0	0	0	23	0	0	0	0	0	2	0	0	0	0	k__Bacteria;p__Actinobacteriota;c__Coriobacteriia;o__Coriobacteriales;f__Coriobacteriaceae;g__Collinsella;s__Collinsella_stercoris
OTU_846	11	4	1	3	1	7	0	4	1	1	40	26	6	5	40	5	55	0	2	0	k__Bacteria;p__Proteobacteria;c__Gammaproteobacteria;o__Enterobacterales;f__Succinivibrionaceae;g__Succinivibrionaceae_UCG-002;s__
OTU_847	16	10	19	9	13	5	4	1	3	5	10	3	31	42	12	1	10	25	22	3	k__Bacteria;p__Bacteroidota;c__Bacteroidia;o__Bacteroidales;f__Rikenellaceae;g__Rikenellaceae_RC9_gut_group;s__
OTU_848	20	8	32	8	22	15	32	20	22	25	7	46	20	17	18	2	18	11	5	28	k__Bacteria;p__Firmicutes;c__Clostridia;o__Oscillospirales;f__UCG-010;g__;s__
OTU_849	0	0	11	0	5	8	9	8	8	90	0	0	0	0	0	0	0	0	0	0	k__Bacteria;p__Firmicutes;c__Bacilli;o__Acholeplasmatales;f__Acholeplasmataceae;g__Anaeroplasma
OTU_850	0	0	0	0	0	0	0	0	0	0	1	0	0	0	0	0	0	0	0	140	k__Bacteria;p__Proteobacteria;c__Gammaproteobacteria;o__Burkholderiales;f__Neisseriaceae;g__Neisseria
OTU_851	0	0	0	0	0	0	0	0	0	0	12	111	0	1	2	0	6	2	3	0	k__Bacteria;p__Verrucomicrobiota;c__Kiritimatiellae;o__WCHB1-41;f__;g__;s__
OTU_852	0	0	6	5	0	3	0	1	2	1	0	0	0	0	0	0	0	0	0	0	k__Bacteria;p__Firmicutes;c__Clostridia;o__Oscillospirales;f__UCG-010;g__;s__
OTU_853	23	57	10	24	13	17	25	11	27	25	20	5	27	1	20	5	4	33	9	9	k__Bacteria;p__Firmicutes;c__Clostridia;o__Oscillospirales;f__Hungateiclostridiaceae;g__Saccharofermentans;s__
OTU_854	6	5	7	0	2	0	2	4	14	17	12	24	11	18	25	0	9	15	5	2	k__Bacteria;p__Firmicutes;c__Clostridia;o__Lachnospirales;f__Lachnospiraceae;g__Lachnospiraceae_NK3A20_group
OTU_855	5	0	5	1	6	1	1	4	0	0	0	0	0	0	0	0	0	0	0	0	k__Bacteria;p__unidentified_Bacteria;c__Alphaproteobacteria;o__Rhodospirillales;f__;g__;s__
OTU_856	1	7	7	13	29	3	11	18	6	0	0	0	0	1	0	0	0	0	0	0	k__Bacteria;p__Bacteroidota;c__Bacteroidia;o__Bacteroidales;f__Rikenellaceae;g__dgA-11_gut_group;s__
OTU_857	3	1	9	5	8	2	7	5	12	4	26	44	21	19	26	0	10	2	6	0	k__Bacteria;p__Synergistota;c__Synergistia;o__Synergistales;f__Synergistaceae;g__Pyramidobacter;s__
OTU_858	2	1	1	6	5	8	5	7	4	4	4	21	0	4	6	4	3	9	9	47	k__Bacteria;p__Firmicutes;c__Clostridia;o__Lachnospirales;f__Lachnospiraceae;g__[Ruminococcus]_gauvreauii_group;s__
OTU_859	4	7	10	3	2	4	1	1	4	6	9	34	21	5	14	5	4	9	12	18	k__Bacteria;p__Firmicutes;c__Clostridia;o__Peptostreptococcales-Tissierellales;f__Anaerovoracaceae;g__Anaerovorax;s__
OTU_860	77	12	6	5	3	8	2	4	3	1	6	0	0	4	2	4	0	1	13	4	k__Bacteria;p__Firmicutes;c__Clostridia;o__Clostridia_UCG-014;f__;g__;s__
OTU_861	0	0	0	0	0	0	0	0	0	0	2	190	7	22	2	1	2	0	4	0	k__Bacteria;p__Verrucomicrobiota;c__Kiritimatiellae;o__WCHB1-41;f__;g__;s__
OTU_862	18	2	35	13	46	20	37	76	71	50	26	4	17	2	8	7	2	4	3	2	k__Bacteria;p__Bacteroidota;c__Bacteroidia;o__Bacteroidales;f__Prevotellaceae;g__Prevotella;s__
OTU_863	0	0	0	0	2	3	0	4	2	0	0	0	0	0	0	0	0	0	0	0	k__Bacteria;p__Bacteroidota;c__Bacteroidia;o__Bacteroidales;f__Rikenellaceae;g__Alistipes;s__
OTU_864	6	34	11	20	10	8	6	5	9	14	4	14	2	8	8	6	1	7	1	32	k__Bacteria;p__Firmicutes;c__Clostridia;o__Christensenellales;f__Christensenellaceae;g__Christensenellaceae_R-7_group;s__bacterium_AC2043
OTU_865	0	0	0	0	0	0	0	0	0	2	0	1	0	0	0	0	0	0	0	61	k__Bacteria;p__Firmicutes;c__Clostridia;o__Clostridiales;f__Clostridiaceae;g__Clostridium_sensu_stricto_1;s__Clostridium_perfringens
OTU_866	5	0	0	2	0	0	1	0	0	0	24	1	8	1	20	32	0	1	11	60	k__Bacteria;p__Bacteroidota;c__Bacteroidia;o__Bacteroidales;f__Rikenellaceae;g__Rikenellaceae_RC9_gut_group;s__
OTU_867	0	0	4	0	7	17	0	0	0	0	0	0	0	0	0	0	0	0	0	0	k__Bacteria;p__Firmicutes;c__Clostridia;o__Oscillospirales;f__[Eubacterium]_coprostanoligenes_group;g__;s__
OTU_868	1	2	14	0	2	2	2	2	0	0	0	0	0	0	0	1	0	0	0	0	k__Bacteria;p__Firmicutes;c__Clostridia;o__Oscillospirales;f__Hungateiclostridiaceae;g__Ruminiclostridium;s__
OTU_869	0	0	0	0	0	0	0	0	0	0	10	338	0	20	0	0	0	0	0	0	k__Bacteria;p__Bacteroidota;c__Bacteroidia;o__Bacteroidales;f__Muribaculaceae;g__;s__
OTU_870	0	2	12	3	2	3	7	9	3	7	3	18	4	10	7	9	2	14	12	15	k__Bacteria;p__Chloroflexi;c__Anaerolineae;o__Anaerolineales;f__Anaerolineaceae;g__Flexilinea;s__
OTU_871	0	0	0	1	1	0	35	0	16	2	0	0	0	0	0	0	1	1	5	3	k__Bacteria;p__Firmicutes;c__Clostridia;o__Oscillospirales;f__Oscillospiraceae;g__Oscillibacter;s__Oscillibacter_sp_PEA192
OTU_872	0	0	0	0	0	0	2	0	0	0	6	6	4	7	6	4	2	5	0	37	k__Bacteria;p__Actinobacteria;c__unidentified_Actinobacteria;o__Bifidobacteriales;f__Bifidobacteriaceae;g__Bifidobacterium;s__Bifidobacterium_longum
OTU_873	2	8	7	10	1	6	3	2	5	8	0	6	0	8	9	6	0	3	2	37	k__Bacteria
OTU_874	2	0	1	3	2	3	4	1	3	0	0	0	0	0	0	0	0	0	0	0	k__Bacteria;p__Firmicutes;c__Clostridia;o__Monoglobales;f__Monoglobaceae;g__Monoglobus
OTU_875	0	3	4	2	1	0	0	2	3	1	1	0	0	0	0	0	0	2	0	0	k__Bacteria;p__Firmicutes;c__Clostridia;o__Monoglobales;f__Monoglobaceae;g__Monoglobus;s__
OTU_876	0	4	0	0	0	0	0	0	3	0	0	0	0	0	0	0	0	0	0	0	k__Bacteria;p__Bacteroidota;c__Bacteroidia;o__Bacteroidales;f__Rikenellaceae;g__Alistipes;s__
OTU_877	0	0	0	0	147	0	0	0	0	0	0	2	0	0	0	0	0	5	0	0	k__Bacteria;p__Bacteroidota;c__Bacteroidia;o__Bacteroidales;f__Prevotellaceae;g__Prevotella;s__Prevotella_stercorea
OTU_878	0	0	2	1	2	0	1	0	2	0	0	0	0	0	0	0	0	0	0	0	k__Bacteria;p__unidentified_Bacteria;c__Clostridia;o__;f__;g__;s__
OTU_879	0	0	0	0	0	0	0	0	0	0	41	18	22	26	35	36	27	17	27	1	k__Bacteria;p__Bacteroidota;c__Bacteroidia;o__Bacteroidales;f__Rikenellaceae;g__Alistipes;s__
OTU_880	53	8	2	2	2	2	5	3	3	16	0	0	0	0	1	0	0	0	0	0	k__Bacteria;p__Firmicutes;c__Clostridia;o__Oscillospirales;f__[Clostridium]_methylpentosum_group;g__;s__
OTU_881	0	0	2	0	0	0	0	0	0	0	6	14	6	10	14	1	1	12	2	9	k__Bacteria;p__Actinobacteriota;c__Coriobacteriia;o__Coriobacteriales
OTU_882	3	1	3	4	0	3	5	0	9	0	0	0	2	0	0	0	0	0	1	0	k__Bacteria;p__Firmicutes;c__Clostridia
OTU_883	0	25	2	4	2	3	1	6	54	4	2	68	1	0	20	6	0	2	0	1	k__Bacteria;p__Firmicutes;c__Negativicutes;o__Veillonellales-Selenomonadales;f__Selenomonadaceae;g__Quinella;s__
OTU_884	9	3	8	12	4	21	5	76	4	6	0	0	0	0	0	1	0	1	0	0	k__Bacteria;p__Firmicutes;c__Bacilli;o__Acholeplasmatales;f__Acholeplasmataceae;g__Anaeroplasma;s__
OTU_885	8	150	2	0	1	8	11	5	4	1	0	0	0	2	3	0	0	0	0	5	k__Bacteria;p__Firmicutes;c__Negativicutes;o__Veillonellales-Selenomonadales;f__Selenomonadaceae;g__Quinella;s__
OTU_886	2	0	2	0	1	1	4	17	0	0	0	0	0	0	0	0	0	0	0	0	k__Bacteria;p__unidentified_Bacteria;c__Clostridia;o__;f__;g__;s__
OTU_887	7	246	293	13	38	12	30	32	20	22	3	8	44	1	216	36	2	6	0	3	k__Bacteria;p__Desulfobacterota;c__Desulfovibrionia;o__Desulfovibrionales;f__Desulfovibrionaceae;g__Desulfovibrio
OTU_888	0	2	0	0	0	1	0	0	0	0	0	53	7	10	5	0	3	0	26	3	k__Bacteria;p__Bacteroidota;c__Bacteroidia;o__Bacteroidales;f__F082;g__;s__
OTU_889	0	0	5	3	3	0	0	10	0	0	0	0	0	0	0	0	0	0	0	0	k__Bacteria
OTU_890	0	0	0	0	0	0	0	0	0	54	0	1	0	2	0	0	0	0	0	0	k__Bacteria;p__Proteobacteria;c__Gammaproteobacteria;o__Pseudomonadales;f__Pseudomonadaceae;g__Pseudomonas;s__Pseudomonas_aeruginosa
OTU_891	3	6	2	7	1	0	0	1	1	2	22	6	2	8	4	2	0	4	3	19	k__Bacteria;p__Firmicutes;c__Clostridia;o__Lachnospirales;f__Lachnospiraceae;g__Acetitomaculum;s__
OTU_892	0	0	0	0	0	0	0	0	0	2	0	3	0	0	2	0	3	0	0	20	k__Bacteria;p__Firmicutes;c__Bacilli;o__Erysipelotrichales;f__Erysipelatoclostridiaceae;g__Erysipelotrichaceae_UCG-003
OTU_893	72	8	7	23	0	3	9	7	3	3	17	0	0	0	3	40	0	13	0	9	k__Bacteria;p__Bacteroidota;c__Bacteroidia;o__Bacteroidales;f__F082;g__;s__
OTU_894	0	9	2	2	0	10	1	4	12	2	24	13	6	6	7	18	18	11	42	15	k__Bacteria;p__Firmicutes;c__Negativicutes;o__Veillonellales-Selenomonadales;f__Selenomonadaceae
OTU_895	0	0	3	0	0	0	2	0	0	0	0	0	0	0	0	0	0	0	0	0	k__Bacteria;p__Firmicutes;c__Clostridia;o__Christensenellales;f__Christensenellaceae;g__Christensenellaceae_R-7_group;s__Christensenella_sp_Marseille-P3954
OTU_896	0	0	1	0	5	0	0	4	1	0	4	3	0	4	0	0	0	4	0	0	k__Bacteria;p__Firmicutes;c__Clostridia;o__Monoglobales;f__Monoglobaceae;g__Monoglobus
OTU_897	0	0	6	4	3	6	6	4	5	0	0	0	0	0	0	0	0	13	0	0	k__Bacteria;p__Bacteroidota;c__Bacteroidia;o__Bacteroidales;f__Prevotellaceae;g__Prevotella;s__
OTU_898	10	6	27	12	12	41	19	26	28	23	26	25	4	15	41	7	9	47	12	2	k__Bacteria;p__Firmicutes;c__Clostridia;o__Lachnospirales;f__Lachnospiraceae;g__[Eubacterium]_ruminantium_group;s__
OTU_899	0	0	3	3	0	2	3	2	0	0	0	0	0	0	0	0	0	0	0	0	k__Bacteria;p__Firmicutes;c__unidentified_Firmicutes;o__DTU014;f__;g__;s__
OTU_900	22	12	15	16	7	5	16	19	11	8	5	0	13	0	6	3	0	5	3	103	k__Bacteria;p__Firmicutes;c__Negativicutes;o__Veillonellales-Selenomonadales;f__Selenomonadaceae;g__Quinella;s__
OTU_901	32	16	31	59	14	37	30	99	69	16	5	0	4	6	2	14	25	10	14	9	k__Bacteria;p__Bacteroidota;c__Bacteroidia;o__Bacteroidales;f__Prevotellaceae;g__Prevotellaceae_UCG-003;s__
OTU_902	0	0	1	4	2	2	2	2	0	0	0	0	2	0	0	0	0	0	0	0	k__Bacteria;p__Firmicutes;c__Clostridia;o__Oscillospirales;f__UCG-010;g__;s__
OTU_903	6	12	13	4	4	3	0	3	0	12	63	8	3	0	1	0	4	39	0	3	k__Bacteria;p__Proteobacteria;c__Alphaproteobacteria;o__Rickettsiales
OTU_904	31	32	26	32	25	15	30	16	24	29	40	3	9	4	19	18	16	10	6	61	k__Bacteria;p__unidentified_Bacteria;c__Clostridia;o__Oscillospirales;f__Oscillospiraceae;g__;s__
OTU_905	0	2	3	0	2	9	3	0	12	0	1	0	0	0	3	0	0	0	0	0	k__Bacteria;p__Firmicutes;c__Clostridia;o__Clostridia_UCG-014;f__;g__;s__
OTU_906	0	0	0	0	0	0	3	1	0	0	0	0	0	0	0	0	0	0	0	0	k__Bacteria;p__Firmicutes;c__Clostridia
OTU_907	38	11	22	17	7	9	20	14	15	30	20	15	9	6	4	14	8	12	1	4	k__Bacteria;p__Firmicutes;c__Clostridia;o__Peptostreptococcales-Tissierellales;f__Anaerovoracaceae;g__Amnipila;s__
OTU_909	2	81	2	4	13	1	0	0	1	14	2	0	0	21	0	3	0	0	0	0	k__Bacteria
OTU_910	0	0	0	0	0	0	115	0	0	7	0	0	1	0	0	0	0	0	0	0	k__Bacteria;p__Bacteroidota;c__Bacteroidia;o__Bacteroidales;f__Barnesiellaceae;g__Barnesiella;s__
OTU_911	0	0	0	0	1	0	1	0	0	0	1	6	0	35	0	0	115	2	0	0	k__Bacteria;p__Bacteroidota;c__Bacteroidia;o__Bacteroidales;f__Prevotellaceae;g__Prevotella;s__
OTU_912	1	3	23	0	5	6	4	6	3	3	8	6	2	28	177	0	2	8	1	1	k__Bacteria;p__Firmicutes;c__Clostridia;o__Oscillospirales;f__Ruminococcaceae;g__Ruminococcus
OTU_913	2	24	3	5	7	6	2	4	4	6	24	31	18	12	22	17	10	31	21	43	k__Bacteria;p__Firmicutes;c__Clostridia;o__Christensenellales;f__Christensenellaceae;g__Christensenellaceae_R-7_group;s__
OTU_914	0	0	0	0	0	0	0	0	0	0	2	1	0	10	4	7	9	8	2	23	k__Bacteria;p__unidentified_Bacteria;c__Desulfovibrionia;o__Desulfovibrionales;f__Desulfovibrionaceae;g__;s__
OTU_915	0	0	0	0	2	0	0	0	0	0	0	0	16	0	4	0	1	53	116	0	k__Bacteria
OTU_916	2	4	1	1	2	3	0	0	4	0	40	55	21	1	0	0	0	5	17	0	k__Bacteria;p__Firmicutes;c__Clostridia;o__Lachnospirales;f__Lachnospiraceae
OTU_917	0	0	5	6	12	15	3	89	0	1	1	0	4	9	6	0	0	0	0	0	k__Bacteria;p__Bacteroidota;c__Bacteroidia;o__Bacteroidales;f__Prevotellaceae;g__Prevotella;s__
OTU_918	9	18	7	3	1	24	8	12	11	1	22	3	11	0	2	22	59	4	3	25	k__Bacteria;p__Firmicutes;c__Negativicutes;o__Veillonellales-Selenomonadales;f__Selenomonadaceae;g__Quinella;s__
OTU_919	0	0	5	3	0	11	0	5	2	0	0	0	0	0	0	0	0	2	0	0	k__Bacteria;p__Firmicutes;c__Clostridia;o__Lachnospirales;f__Defluviitaleaceae;g__Defluviitaleaceae_UCG-011;s__
OTU_920	1	0	10	3	3	1	0	2	0	0	0	0	1	0	0	0	0	0	0	0	k__Bacteria;p__Firmicutes;c__Clostridia;o__Oscillospirales;f__unidentified_Oscillospirales;g__Hydrogenoanaerobacterium;s__
OTU_921	2	7	1	0	2	3	5	4	12	4	43	0	1	0	13	136	33	5	12	8	k__Bacteria;p__Firmicutes;c__Negativicutes;o__Veillonellales-Selenomonadales
OTU_922	3	0	12	6	5	47	8	6	3	2	183	0	21	0	2	69	0	12	44	35	k__Bacteria;p__Bacteroidota;c__Bacteroidia;o__Bacteroidales;f__Prevotellaceae
OTU_923	2	0	1	0	0	2	0	1	2	2	34	15	11	83	16	5	17	2	3	3	k__Bacteria;p__Cyanobacteria;c__Vampirivibrionia;o__Gastranaerophilales;f__;g__;s__
OTU_924	0	0	2	1	9	0	2	7	3	0	0	0	0	0	0	0	0	0	0	0	k__Bacteria;p__Firmicutes;c__Clostridia;o__Oscillospirales;f__UCG-010;g__;s__
OTU_925	0	0	0	0	0	0	1	0	0	0	0	0	0	0	0	0	0	0	0	0	k__Bacteria;p__Firmicutes;c__Clostridia;o__Oscillospirales;f__Oscillospiraceae;g__NK4A214_group;s__
OTU_926	9	12	4	3	6	0	3	1	3	2	8	36	6	14	39	10	12	44	50	51	k__Bacteria;p__Firmicutes;c__Clostridia;o__Christensenellales;f__Christensenellaceae;g__Christensenellaceae_R-7_group;s__
OTU_927	0	0	0	0	0	0	0	0	0	0	0	0	0	0	0	0	0	0	0	14	k__Bacteria;p__Firmicutes;c__Clostridia;o__Oscillospirales;f__Ruminococcaceae;g__Faecalibacterium;s__
OTU_928	91	33	37	18	11	24	19	24	58	4	13	1	17	36	25	8	10	25	12	13	k__Bacteria;p__Bacteroidota;c__Bacteroidia;o__Bacteroidales;f__Rikenellaceae;g__Rikenellaceae_RC9_gut_group;s__
OTU_929	15	15	27	26	50	46	41	26	27	8	25	61	49	14	58	17	26	55	22	40	k__Bacteria;p__unidentified_Bacteria;c__Bacteroidia;o__Bacteroidales;f__;g__;s__
OTU_930	2	122	0	0	0	0	0	0	0	0	0	0	4	0	0	0	0	7	1	0	k__Bacteria;p__Firmicutes;c__Negativicutes;o__Veillonellales-Selenomonadales;f__Selenomonadaceae
OTU_931	1	11	16	11	14	13	18	47	16	86	0	0	0	0	0	0	2	0	0	0	k__Bacteria;p__Firmicutes;c__Bacilli;o__Erysipelotrichales;f__Erysipelatoclostridiaceae;g__Asteroleplasma;s__Asteroleplasma_anaerobium
OTU_932	0	0	4	2	5	0	1	1	0	0	0	0	0	0	0	0	0	0	0	0	k__Bacteria;p__Firmicutes;c__Clostridia;o__Monoglobales;f__Monoglobaceae;g__Monoglobus;s__
OTU_933	8	35	20	39	37	15	76	30	23	17	3	15	7	9	3	12	5	26	39	24	k__Bacteria;p__Bacteroidota;c__Bacteroidia;o__Bacteroidales;f__Rikenellaceae;g__Rikenellaceae_RC9_gut_group;s__
OTU_935	1	11	7	2	6	4	0	0	1	1	34	26	4	37	16	4	9	0	17	4	k__Bacteria;p__Proteobacteria;c__Alphaproteobacteria;o__Rickettsiales
OTU_936	0	0	0	0	1	1	0	0	0	0	2	0	0	0	4	0	2	36	3	20	k__Bacteria;p__Firmicutes;c__Clostridia;o__Oscillospirales;f__Oscillospiraceae;g__NK4A214_group;s__
OTU_937	2	6	15	22	97	9	20	18	19	194	0	0	0	0	0	0	0	0	0	0	k__Bacteria;p__Bacteroidota;c__Bacteroidia;o__Bacteroidales;f__Prevotellaceae;g__Prevotella;s__
OTU_938	0	0	0	4	3	2	0	0	9	0	0	0	0	0	0	0	0	0	0	0	k__Bacteria;p__Bacteroidota;c__Bacteroidia;o__Bacteroidales;f__Rikenellaceae;g__Alistipes;s__
OTU_939	0	0	0	1	0	0	0	0	0	0	0	0	0	0	0	0	0	0	0	0	k__Bacteria;p__unidentified_Bacteria;c__Clostridia;o__Oscillospirales;f__Ruminococcaceae;g__;s__
OTU_940	3	0	2	0	0	4	0	0	0	2	0	10	1	0	16	6	1	5	5	9	k__Bacteria;p__Actinobacteriota;c__Coriobacteriia;o__Coriobacteriales;f__Eggerthellaceae;g__DNF00809;s__
OTU_941	8	6	22	7	18	14	15	8	34	21	43	2	7	27	31	5	65	7	13	0	k__Bacteria;p__Firmicutes;c__Clostridia;o__Lachnospirales;f__Lachnospiraceae;g__Lachnospiraceae_ND3007_group
OTU_942	0	0	1	0	0	0	0	0	0	0	0	0	0	0	0	0	0	0	0	0	k__Bacteria;p__Planctomycetes;c__unidentified_Planctomycetes;o__Pirellulales;f__Pirellulaceae;g__p-1088-a5_gut_group;s__
OTU_943	0	4	0	0	0	0	0	0	0	0	0	3	47	0	0	0	0	0	0	0	k__Bacteria
OTU_944	8	2	6	25	4	29	5	26	42	9	48	13	7	21	19	5	20	3	0	7	k__Bacteria;p__Bacteroidota;c__Bacteroidia;o__Bacteroidales;f__Prevotellaceae;g__Prevotella;s__
OTU_945	1	1	15	5	9	3	4	1	2	12	1	8	0	7	11	17	1	0	32	36	k__Bacteria;p__Firmicutes;c__Clostridia;o__Oscillospirales;f__[Eubacterium]_coprostanoligenes_group;g__;s__
OTU_946	215	37	67	37	48	110	38	50	72	40	25	34	15	38	20	42	59	12	36	8	k__Bacteria;p__Firmicutes;c__Clostridia;o__Clostridia_UCG-014;f__;g__;s__
OTU_947	0	0	5	2	0	0	0	1	2	0	0	0	0	0	0	0	0	0	0	0	k__Bacteria;p__Firmicutes;c__Clostridia;o__Monoglobales;f__Monoglobaceae;g__Monoglobus;s__
OTU_948	0	0	0	0	0	0	0	0	0	0	0	56	18	2	0	0	2	12	0	0	k__Bacteria;p__Verrucomicrobiota;c__Kiritimatiellae;o__WCHB1-41;f__;g__;s__
OTU_949	95	40	36	15	44	30	32	30	19	103	15	117	21	2	60	11	1	35	149	25	k__Bacteria;p__Bacteroidota;c__Bacteroidia;o__Bacteroidales;f__F082;g__;s__
OTU_950	0	2	7	8	6	5	1	1	5	0	0	1	0	0	0	2	0	0	0	0	k__Bacteria;p__Firmicutes;c__Clostridia;o__Oscillospirales;f__UCG-010;g__;s__
OTU_951	17	5	0	0	0	9	3	0	1	0	1	0	0	0	3	6	0	0	1	1	k__Bacteria;p__Firmicutes;c__Negativicutes;o__Veillonellales-Selenomonadales;f__Selenomonadaceae;g__Quinella;s__
OTU_952	30	9	9	3	5	5	4	4	11	25	6	0	1	3	27	2	6	19	10	3	k__Bacteria;p__Firmicutes;c__Clostridia;o__Lachnospirales;f__Lachnospiraceae
OTU_953	1	0	8	1	2	0	4	1	3	0	0	0	0	0	0	0	0	0	0	0	k__Bacteria;p__Firmicutes;c__Clostridia
OTU_954	4	10	1	5	2	0	0	0	2	3	8	30	0	2	2	2	8	1	12	10	k__Bacteria;p__Firmicutes;c__Clostridia;o__Lachnospirales;f__Lachnospiraceae;g__Acetitomaculum;s__
OTU_955	0	0	6	1	3	3	2	0	7	0	0	0	0	0	0	0	0	1	0	0	k__Bacteria;p__Firmicutes;c__Clostridia;o__Oscillospirales;f__Butyricicoccaceae;g__UCG-009;s__
OTU_956	8	0	40	2	4	2	2	3	44	40	0	0	0	0	0	1	0	0	0	2	k__Bacteria;p__Actinobacteriota;c__Coriobacteriia;o__Coriobacteriales;f__Eggerthellaceae
OTU_957	2	6	16	9	11	11	18	16	8	0	1	0	0	0	0	0	0	2	0	0	k__Bacteria;p__Firmicutes;c__Clostridia;o__Oscillospirales;f__Oscillospiraceae;g__UCG-005;s__
OTU_958	3	9	17	12	11	6	7	6	22	6	36	31	13	213	12	16	134	10	2	6	k__Bacteria;p__Firmicutes;c__Negativicutes;o__Veillonellales-Selenomonadales;f__Selenomonadaceae;g__Veillonellaceae_UCG-001;s__
OTU_959	0	0	1	7	47	8	13	3	15	0	0	3	0	0	0	8	0	62	0	0	k__Bacteria;p__Gracilibacteria;c__unidentified_Gracilibacteria;o__Absconditabacteriales_(SR1);f__;g__;s__
OTU_960	1	0	6	1	1	5	4	0	1	0	0	0	0	0	0	0	0	0	0	0	k__Bacteria;p__Firmicutes;c__Clostridia;o__Oscillospirales;f__Butyricicoccaceae;g__UCG-009;s__
OTU_961	0	4	4	8	1	3	1	1	4	0	3	0	2	3	2	0	2	0	3	0	k__Bacteria;p__Firmicutes;c__Clostridia;o__Oscillospirales;f__Ruminococcaceae;g__[Eubacterium]_siraeum_group;s__
OTU_962	0	3	16	1	1	4	3	9	1	0	0	0	0	0	0	0	0	0	0	0	k__Bacteria;p__Firmicutes;c__Clostridia;o__Oscillospirales;f__UCG-010;g__;s__
OTU_963	3	0	0	2	2	8	0	8	0	4	12	2	1	15	6	8	2	1	9	9	k__Bacteria;p__Spirochaetota;c__Spirochaetia;o__Spirochaetales;f__Spirochaetaceae;g__Treponema;s__Treponema_sp_RM54
OTU_964	0	0	0	1	0	4	0	1	0	0	0	0	0	0	0	0	0	0	0	0	k__Bacteria;p__Firmicutes;c__Clostridia;o__Oscillospirales;f__UCG-010;g__;s__
OTU_965	0	25	0	0	0	0	0	0	24	1	0	2	27	0	0	0	0	44	17	0	k__Bacteria;p__Synergistota;c__Synergistia;o__Synergistales;f__Synergistaceae;g__Fretibacterium
OTU_966	0	0	0	0	0	0	0	0	0	0	20	0	13	6	29	0	0	0	42	8	k__Bacteria;p__Actinobacteriota;c__Coriobacteriia;o__Coriobacteriales;f__Atopobiaceae
OTU_967	0	0	0	0	0	0	0	0	0	0	0	5	44	0	9	0	0	8	2	24	k__Bacteria;p__Firmicutes;c__Clostridia;o__Lachnospirales;f__Lachnospiraceae
OTU_968	2	2	37	0	0	4	1	0	31	60	4	2	0	3	4	3	1	2	4	0	k__Bacteria;p__Firmicutes;c__unidentified_Firmicutes;o__Oscillospirales;f__Ruminococcaceae;g__unidentified_Ruminococcaceae;s__Acutalibacter_muris
OTU_969	0	0	0	6	2	8	0	0	7	0	0	0	0	0	0	0	0	0	0	0	k__Bacteria;p__Bacteroidota;c__Bacteroidia;o__Bacteroidales;f__Bacteroidaceae;g__Bacteroides;s__
OTU_970	4	2	4	6	3	12	8	1	11	11	20	14	8	35	10	22	3	27	20	6	k__Bacteria;p__Firmicutes;c__Clostridia;o__Lachnospirales;f__Lachnospiraceae;g__Lachnospiraceae_AC2044_group
OTU_971	0	0	0	0	2	0	2	1	1	4	5	96	0	4	3	5	3	0	0	2	k__Bacteria;p__Firmicutes;c__Negativicutes;o__Veillonellales-Selenomonadales
OTU_972	4	3	6	5	3	3	0	1	1	0	0	0	0	0	0	0	0	0	0	0	k__Bacteria;p__Firmicutes;c__Clostridia;o__Oscillospirales;f__UCG-010;g__;s__
OTU_973	0	4	72	1	6	2	5	1	4	3	1	53	9	36	0	0	0	0	0	0	k__Bacteria;p__Proteobacteria;c__Gammaproteobacteria;o__Enterobacterales;f__Succinivibrionaceae;g__Succinivibrionaceae_UCG-002;s__
OTU_974	20	1	29	1	3	5	7	4	4	8	1	0	0	0	0	0	0	2	0	0	k__Bacteria;p__Firmicutes;c__Clostridia;o__Lachnospirales;f__Lachnospiraceae;g__Lachnospiraceae_NK3A20_group;s__Lachnospiraceae_bacterium_KH1T2
OTU_975	5	0	2	1	1	0	0	28	1	4	1	0	0	13	7	0	1	3	3	0	k__Bacteria;p__Firmicutes;c__Bacilli;o__Acholeplasmatales;f__Acholeplasmataceae;g__Anaeroplasma;s__
OTU_976	1	2	6	3	0	1	0	0	0	0	0	0	0	0	0	0	0	0	0	0	k__Bacteria;p__Firmicutes;c__Clostridia;o__Oscillospirales;f__Oscillospiraceae;g__Oscillibacter;s__
OTU_977	0	0	11	0	1	0	7	7	5	0	0	0	0	0	0	0	0	0	0	0	k__Bacteria;p__Firmicutes;c__Clostridia
OTU_978	46	51	50	22	57	26	20	43	36	237	5	3	36	5	0	13	1	11	11	0	k__Bacteria;p__Firmicutes;c__Clostridia;o__Clostridia_UCG-014;f__;g__;s__
OTU_979	0	0	0	0	0	0	0	0	0	0	0	108	0	0	0	0	0	0	0	0	k__Bacteria;p__unidentified_Bacteria;c__Bacteroidia;o__Bacteroidales;f__;g__;s__
OTU_980	10	7	4	11	3	1	11	3	2	12	8	8	8	5	17	10	5	12	7	22	k__Bacteria;p__Firmicutes;c__Clostridia;o__Peptostreptococcales-Tissierellales;f__Anaerovoracaceae;g__[Eubacterium]_brachy_group;s__
OTU_981	0	0	3	0	7	0	4	0	0	0	0	0	0	0	0	0	0	0	0	0	k__Bacteria
OTU_982	0	2	9	0	0	2	3	0	0	0	0	0	0	0	0	0	0	0	0	0	k__Bacteria;p__Firmicutes;c__Clostridia;o__Clostridia_vadinBB60_group;f__;g__;s__
OTU_983	0	0	0	4	0	2	6	3	3	0	0	0	0	0	0	0	0	0	0	0	k__Bacteria;p__Proteobacteria;c__Gammaproteobacteria;o__Burkholderiales
OTU_984	2	0	3	0	1	0	2	4	0	0	2	36	0	5	5	0	0	5	0	3	k__Bacteria;p__Firmicutes;c__unidentified_Firmicutes;o__Oscillospirales;f__Ethanoligenenaceae;g__;s__
OTU_985	0	0	0	3	0	0	2	0	0	0	0	0	0	0	0	0	2	0	0	0	k__Bacteria
OTU_986	2	0	0	0	0	0	3	2	0	0	0	0	0	0	0	0	0	0	0	0	k__Bacteria;p__Firmicutes;c__Clostridia;o__Oscillospirales;f__Ruminococcaceae;g__Candidatus_Soleaferrea
OTU_987	5	1	11	13	6	1	9	7	9	14	0	0	0	6	0	1	0	0	0	0	k__Bacteria;p__Firmicutes;c__Clostridia;o__Lachnospirales;f__Lachnospiraceae;g__Lachnospiraceae_ND3007_group;s__
OTU_988	1	4	11	4	2	2	2	3	3	1	5	21	4	2	11	3	6	5	5	3	k__Bacteria;p__unidentified_Bacteria;c__Clostridia;o__Oscillospirales;f__Ruminococcaceae;g__;s__
OTU_989	0	0	8	0	2	0	4	0	0	0	0	0	0	0	0	0	0	0	0	0	k__Bacteria;p__Bacteroidota;c__Bacteroidia;o__Bacteroidales;f__Prevotellaceae;g__Prevotellaceae_UCG-001;s__
OTU_990	0	0	2	0	0	0	0	0	0	0	0	0	0	0	0	0	0	0	0	0	k__Bacteria;p__Verrucomicrobiota;c__Verrucomicrobiae;o__LD1-PB3;f__;g__;s__
OTU_991	0	0	0	1	0	0	2	2	2	0	0	0	0	0	0	0	0	0	0	0	k__Bacteria
OTU_992	6	21	0	0	0	2	3	0	0	4	5	7	4	0	4	4	5	27	35	0	k__Bacteria;p__Desulfobacterota;c__Desulfovibrionia;o__Desulfovibrionales;f__Desulfovibrionaceae;g__Desulfovibrio
OTU_993	8	0	25	11	14	21	16	0	5	8	0	0	7	0	0	0	1	2	0	0	k__Bacteria;p__Gracilibacteria;c__unidentified_Gracilibacteria;o__Absconditabacteriales_(SR1);f__;g__;s__
OTU_994	7	8	35	11	18	57	20	49	19	1	24	3	10	17	3	0	4	29	5	13	k__Bacteria;p__Bacteroidota;c__Bacteroidia;o__Bacteroidales;f__Bacteroidales_UCG-001;g__;s__
OTU_995	0	4	12	8	6	10	8	9	12	10	2	9	13	2	9	5	5	13	3	11	k__Bacteria
OTU_996	0	0	9	2	14	6	4	33	2	0	15	0	0	20	0	2	79	2	21	3	k__Bacteria;p__Bacteroidota;c__Bacteroidia;o__Bacteroidales;f__Prevotellaceae;g__Prevotella;s__
OTU_997	0	7	0	2	4	3	0	2	6	0	0	0	0	0	0	0	0	0	0	0	k__Bacteria;p__unidentified_Bacteria;c__Bacteroidia;o__Bacteroidales;f__;g__;s__
OTU_998	11	5	2	2	10	2	8	5	20	18	13	11	11	10	4	25	65	15	64	17	k__Bacteria;p__unidentified_Bacteria;c__Saccharimonadia;o__Saccharimonadales;f__Saccharimonadaceae;g__Candidatus_Saccharimonas;s__
OTU_999	0	0	0	0	0	0	0	0	0	0	10	12	60	0	0	0	0	0	4	0	k__Bacteria;p__Bacteroidota;c__Bacteroidia;o__Bacteroidales;f__Prevotellaceae;g__Prevotellaceae_NK3B31_group;s__
OTU_1000	5	4	13	1	1	0	1	0	23	100	0	0	0	0	0	0	0	0	0	0	k__Bacteria;p__unidentified_Bacteria;c__Clostridia;o__Lachnospirales;f__Lachnospiraceae;g__;s__
OTU_1001	0	0	3	7	3	0	5	6	3	6	2	0	0	0	0	0	0	1	0	2	k__Bacteria;p__Bacteroidota;c__Bacteroidia;o__Bacteroidales;f__F082;g__;s__
OTU_1002	22	3	22	12	5	7	16	9	18	7	5	9	12	7	4	9	5	40	8	18	k__Bacteria;p__Firmicutes;c__Clostridia;o__Oscillospirales;f__Hungateiclostridiaceae;g__Saccharofermentans;s__
OTU_1003	0	0	0	0	1	0	0	0	0	0	0	0	0	0	0	0	0	0	0	0	k__Bacteria;p__unidentified_Bacteria;c__Alphaproteobacteria;o__Rhodospirillales;f__;g__;s__
OTU_1004	0	0	0	0	0	0	0	0	0	0	0	45	0	0	2	0	0	3	0	0	k__Bacteria;p__Verrucomicrobiota;c__Kiritimatiellae;o__WCHB1-41;f__;g__;s__
OTU_1005	0	0	0	1	0	1	0	0	0	0	0	0	0	0	0	0	0	0	0	0	k__Bacteria;p__Firmicutes;c__Clostridia;o__Christensenellales;f__Christensenellaceae
OTU_1006	0	0	16	13	74	27	29	20	22	10	17	31	0	7	7	2	0	0	0	0	k__Bacteria;p__Bacteroidota;c__Bacteroidia;o__Bacteroidales;f__Prevotellaceae;g__Prevotellaceae_UCG-003;s__
OTU_1007	0	0	0	0	0	6	0	0	0	0	0	0	0	0	0	0	0	0	0	0	k__Bacteria;p__Firmicutes;c__Clostridia;o__Oscillospirales;f__[Eubacterium]_coprostanoligenes_group;g__;s__
OTU_1008	2	93	59	4	3	2	2	4	11	2	2	0	0	0	1	0	0	0	0	0	k__Bacteria;p__Firmicutes;c__Negativicutes;o__Veillonellales-Selenomonadales;f__Selenomonadaceae;g__Quinella;s__
OTU_1009	0	0	6	1	3	5	2	4	3	56	1	2	0	0	0	0	3	0	2	0	k__Bacteria;p__Cyanobacteria;c__Vampirivibrionia;o__Gastranaerophilales;f__;g__;s__
OTU_1010	21	10	57	22	29	56	29	38	28	0	1	0	1	3	1	1	0	3	1	0	k__Bacteria;p__Firmicutes;c__Clostridia;o__Oscillospirales;f__Oscillospiraceae;g__UCG-005;s__
OTU_1011	0	0	3	3	3	15	1	7	3	3	29	0	0	3	1	1	12	31	1	24	k__Bacteria;p__Firmicutes;c__Bacilli;o__Erysipelotrichales;f__Erysipelatoclostridiaceae;g__UCG-004;s__
OTU_1012	0	0	11	2	3	10	6	0	0	0	0	1	1	0	2	0	0	0	2	0	k__Bacteria;p__Firmicutes;c__Clostridia;o__Oscillospirales;f__Oscillospiraceae;g__NK4A214_group;s__
OTU_1013	0	0	0	0	4	2	0	3	0	0	0	0	0	0	0	0	1	55	25	7	k__Bacteria;p__Bacteroidota;c__Bacteroidia;o__Bacteroidales;f__Prevotellaceae;g__Prevotellaceae_UCG-001;s__
OTU_1015	2	0	1	0	4	0	0	0	1	2	68	85	12	105	18	7	31	5	4	0	k__Bacteria;p__Cyanobacteria;c__Vampirivibrionia;o__Gastranaerophilales;f__;g__;s__
OTU_1016	17	0	0	0	2	0	0	0	0	2	24	3	3	133	0	0	16	4	8	1	k__Bacteria;p__Cyanobacteria;c__Vampirivibrionia;o__Gastranaerophilales;f__;g__;s__
OTU_1017	0	0	0	0	0	0	0	0	0	0	0	0	0	0	0	0	0	0	0	0	k__Bacteria;p__Firmicutes;c__Clostridia;o__Oscillospirales;f__UCG-010;g__;s__
OTU_1018	2	26	5	6	6	3	2	3	4	5	3	2	3	1	3	0	4	11	4	19	k__Bacteria
OTU_1019	2	10	3	4	6	7	7	8	9	3	32	3	8	5	32	46	12	18	75	0	k__Bacteria;p__Firmicutes;c__Negativicutes;o__Veillonellales-Selenomonadales;f__Selenomonadaceae
OTU_1020	8	9	10	1	1	0	0	2	28	41	4	7	2	3	7	2	5	2	2	2	k__Bacteria;p__Firmicutes;c__Clostridia;o__Oscillospirales;f__Oscillospiraceae;g__Oscillibacter;s__
OTU_1021	2	12	0	0	3	1	0	0	0	0	83	0	0	0	0	111	1	4	4	3	k__Bacteria;p__Firmicutes;c__Negativicutes;o__Veillonellales-Selenomonadales;f__Selenomonadaceae
OTU_1022	24	44	7	6	6	6	9	32	10	23	10	19	4	16	47	2	0	69	8	4	k__Bacteria;p__Bacteroidota;c__Bacteroidia;o__Bacteroidales;f__Prevotellaceae;g__Prevotella;s__
OTU_1023	0	0	1	1	0	0	0	0	1	0	0	0	0	0	0	0	0	0	0	0	k__Bacteria;p__Cyanobacteria;c__Vampirivibrionia;o__Gastranaerophilales;f__;g__;s__
OTU_1024	0	0	3	2	6	0	2	0	3	2	5	7	4	36	10	1	108	2	9	3	k__Bacteria;p__Elusimicrobia;c__unidentified_Elusimicrobia;o__Elusimicrobiales;f__Elusimicrobiaceae;g__Elusimicrobium;s__
OTU_1025	0	0	9	4	9	135	9	7	11	15	2	14	3	6	0	0	0	8	0	0	k__Bacteria;p__Fibrobacterota;c__Fibrobacteria;o__Fibrobacterales;f__Fibrobacteraceae;g__Fibrobacter;s__Fibrobacter_succinogenes
OTU_1026	0	0	15	11	28	3	23	12	5	0	0	0	0	0	0	0	0	0	0	0	k__Bacteria;p__Bacteroidota;c__Bacteroidia;o__Bacteroidales;f__Bacteroidaceae;g__Bacteroides;s__
OTU_1027	0	0	0	1	3	0	6	0	0	0	0	0	0	0	0	0	0	0	0	0	k__Bacteria;p__Firmicutes;c__Clostridia;o__Monoglobales;f__Monoglobaceae;g__Monoglobus;s__
OTU_1028	16	5	8	11	6	15	8	20	20	4	43	29	12	20	28	14	9	17	17	7	k__Bacteria;p__Firmicutes;c__Clostridia;o__Lachnospirales;f__Lachnospiraceae
OTU_1029	0	0	0	0	0	1	0	0	0	1	4	44	4	0	0	14	0	0	0	4	k__Bacteria;p__Synergistota;c__Synergistia;o__Synergistales;f__Synergistaceae;g__Fretibacterium;s__
OTU_1030	24	5	13	33	15	25	15	13	80	14	0	0	0	0	0	0	0	1	4	0	k__Bacteria;p__Firmicutes;c__Bacilli;o__RF39;f__;g__;s__
OTU_1031	0	0	0	0	0	0	0	0	0	0	0	82	0	0	0	0	0	0	0	0	k__Bacteria;p__Bacteroidota;c__Bacteroidia;o__Bacteroidales;f__Prevotellaceae;g__Prevotella;s__
OTU_1032	0	0	0	0	0	0	0	0	0	0	1	7	3	3	113	0	6	0	7	2	k__Bacteria;p__Bacteroidota;c__Bacteroidia;o__Bacteroidales;f__Prevotellaceae
OTU_1033	2	0	0	0	1	0	0	2	0	0	0	0	0	0	0	0	0	0	0	0	k__Bacteria;p__Firmicutes;c__Clostridia
OTU_1034	0	9	1	0	4	39	1	4	3	0	1	2	0	0	0	8	0	1	2	96	k__Bacteria;p__Firmicutes;c__Negativicutes;o__Veillonellales-Selenomonadales;f__Selenomonadaceae;g__Quinella;s__
OTU_1035	0	0	2	0	5	5	0	0	2	0	0	0	0	0	0	0	0	0	0	0	k__Bacteria;p__Bacteroidota;c__Bacteroidia;o__Bacteroidales;f__F082;g__;s__
OTU_1036	18	11	13	15	18	20	13	61	23	11	195	128	45	105	7	1	0	17	4	0	k__Bacteria;p__Bacteroidota;c__Bacteroidia;o__Bacteroidales;f__Muribaculaceae;g__;s__
OTU_1037	0	0	0	0	0	0	0	0	0	0	0	1	0	0	3	0	0	0	2	108	k__Bacteria;p__Proteobacteria;c__Gammaproteobacteria;o__Burkholderiales;f__Neisseriaceae;g__Neisseria;s__Neisseria_mucosa
OTU_1038	17	1	23	41	1	6	9	4	6	11	2	5	61	20	0	27	2	1	0	3	k__Bacteria;p__Desulfobacterota;c__Desulfovibrionia;o__Desulfovibrionales;f__Desulfovibrionaceae;g__Desulfovibrio
OTU_1039	17	16	9	0	0	1	0	3	77	124	1	1	1	4	1	2	0	1	2	0	k__Bacteria;p__unidentified_Bacteria;c__Clostridia;o__Oscillospirales;f__Ruminococcaceae;g__;s__
OTU_1040	86	2	8	1	6	5	3	0	1	15	0	2	4	13	1	0	3	0	6	0	k__Bacteria;p__Bacteroidota;c__Bacteroidia;o__Bacteroidales;f__Prevotellaceae;g__Prevotella;s__
OTU_1041	38	33	119	82	109	157	132	86	105	90	255	34	295	88	104	51	42	156	152	34	k__Bacteria;p__Firmicutes;c__Clostridia;o__Oscillospirales;f__[Eubacterium]_coprostanoligenes_group;g__;s__
OTU_1042	1	0	10	2	2	6	3	3	2	5	11	0	3	0	1	8	5	3	10	66	k__Bacteria;p__Bacteroidota;c__Bacteroidia;o__Bacteroidales;f__Bacteroidales_RF16_group;g__;s__
OTU_1043	37	9	11	9	6	13	39	4	23	16	5	0	4	0	7	3	4	8	0	23	k__Bacteria;p__Firmicutes;c__Clostridia;o__Lachnospirales;f__Lachnospiraceae
OTU_1044	5	22	11	9	9	15	18	4	3	17	2	7	0	3	11	1	1	3	5	27	k__Bacteria;p__Firmicutes;c__Clostridia;o__Oscillospirales;f__Oscillospiraceae;g__NK4A214_group;s__
OTU_1045	0	0	2	1	0	0	0	1	0	0	0	0	0	0	0	0	0	0	0	0	k__Bacteria;p__unidentified_Bacteria;c__Clostridia;o__Peptococcales;f__Peptococcaceae;g__;s__
OTU_1046	17	1	33	25	13	10	8	12	15	81	10	21	33	0	7	4	0	5	5	0	k__Bacteria;p__Firmicutes;c__Clostridia;o__Oscillospirales;f__Ruminococcaceae;g__CAG-352;s__
OTU_1047	0	0	1	0	0	2	0	1	0	0	0	0	0	0	0	0	0	0	0	0	k__Bacteria
OTU_1048	0	1	5	0	0	5	0	0	0	0	0	0	0	0	0	0	0	0	0	0	k__Bacteria;p__Firmicutes;c__Clostridia;o__Oscillospirales;f__UCG-010;g__;s__
OTU_1049	0	0	0	0	0	0	0	0	0	0	16	12	9	13	8	16	18	13	15	3	k__Bacteria;p__Firmicutes;c__Bacilli;o__Lactobacillales;f__Lactobacillaceae;g__Limosilactobacillus;s__Lactobacillus_reuteri
OTU_1050	0	0	2	3	1	0	3	0	0	0	0	0	0	0	0	0	0	0	0	0	k__Bacteria;p__Firmicutes;c__Clostridia;o__Lachnospirales;f__Lachnospiraceae;g__Anaerosporobacter;s__
OTU_1051	0	0	0	0	2	0	0	0	3	0	2	0	6	29	33	0	0	0	3	8	k__Bacteria;p__Bacteroidota;c__Bacteroidia;o__Bacteroidales;f__Prevotellaceae;g__Prevotellaceae_NK3B31_group;s__
OTU_1052	0	0	0	0	0	1	2	0	0	2	8	2	7	4	9	0	2	1	0	3	k__Bacteria;p__Firmicutes;c__Clostridia;o__Christensenellales;f__Christensenellaceae;g__Christensenellaceae_R-7_group;s__
OTU_1053	0	0	2	0	0	2	2	0	0	0	0	0	0	0	0	0	0	0	0	0	k__Bacteria;p__Firmicutes;c__Bacilli;o__Izemoplasmatales;f__;g__;s__
OTU_1054	0	1	11	3	3	9	5	2	5	0	0	0	0	0	0	0	0	0	0	0	k__Bacteria;p__Bacteroidota;c__Bacteroidia;o__Bacteroidales;f__Rikenellaceae;g__Rikenellaceae_RC9_gut_group;s__
OTU_1055	8	0	11	31	8	60	3	26	12	17	12	0	7	0	0	4	7	1	1	5	k__Bacteria;p__Firmicutes;c__Bacilli;o__Acholeplasmatales;f__Acholeplasmataceae;g__Anaeroplasma;s__
OTU_1056	0	0	3	0	0	0	3	1	2	0	0	0	0	0	0	0	0	0	1	0	k__Bacteria;p__Firmicutes;c__Clostridia;o__Peptostreptococcales-Tissierellales;f__Anaerovoracaceae;g__Family_XIII_UCG-001;s__
OTU_1057	8	60	37	1	9	10	16	14	11	12	43	1	9	0	9	24	2	5	7	1	k__Bacteria;p__Firmicutes;c__Negativicutes;o__Veillonellales-Selenomonadales;f__Selenomonadaceae;g__Quinella;s__
OTU_1058	0	0	0	0	0	0	0	0	0	0	43	14	0	0	1	0	0	0	12	0	k__Bacteria
OTU_1059	28	17	12	8	10	6	20	37	5	12	15	5	263	32	0	6	1	2	7	0	k__Bacteria;p__Bacteroidota;c__Bacteroidia;o__Bacteroidales;f__Prevotellaceae;g__Prevotellaceae_UCG-001;s__
OTU_1060	2	0	0	5	3	1	6	4	6	7	29	0	0	26	7	2	2	7	3	17	k__Bacteria
OTU_1061	20	49	8	26	14	11	20	8	8	57	2	12	0	2	3	2	6	0	2	37	k__Bacteria;p__Firmicutes;c__Clostridia;o__Lachnospirales;f__Lachnospiraceae;g__Marvinbryantia;s__
OTU_1062	0	0	0	0	0	0	0	0	0	0	1	0	17	0	0	0	0	0	0	0	k__Bacteria;p__Firmicutes;c__Clostridia;o__Christensenellales;f__Christensenellaceae;g__Christensenellaceae_R-7_group
OTU_1063	9	8	25	9	11	3	9	26	7	14	0	0	1	1	0	0	0	0	0	0	k__Bacteria;p__Proteobacteria;c__Gammaproteobacteria;o__Burkholderiales
OTU_1064	0	0	30	0	3	2	0	3	10	0	1	0	9	111	1	1	4	4	18	2	k__Bacteria;p__Bacteroidota;c__Bacteroidia;o__Bacteroidales;f__Prevotellaceae;g__Prevotella;s__
OTU_1065	22	9	15	11	5	11	3	14	11	19	5	5	4	11	14	4	8	11	6	16	k__Bacteria;p__Firmicutes;c__Clostridia;o__Oscillospirales;f__Oscillospiraceae;g__UCG-002;s__
OTU_1066	0	0	0	0	0	0	0	0	0	0	4	2	3	1	6	9	14	5	12	0	k__Bacteria;p__Bacteroidota;c__Bacteroidia;o__Bacteroidales;f__Muribaculaceae;g__;s__
OTU_1067	3	10	27	9	16	12	6	28	11	10	0	0	5	3	0	5	11	0	0	0	k__Bacteria;p__Firmicutes;c__Negativicutes;o__Veillonellales-Selenomonadales;f__Selenomonadaceae;g__Schwartzia;s__
OTU_1068	0	7	0	0	0	0	0	1	0	0	0	34	3	0	0	0	0	1	14	2	k__Bacteria;p__Bacteroidota;c__Bacteroidia;o__Bacteroidales;f__F082;g__;s__
OTU_1069	4	0	4	3	3	15	11	31	16	8	2	0	3	2	7	0	0	5	0	1	k__Bacteria;p__Firmicutes;c__Clostridia;o__Lachnospirales;f__Lachnospiraceae
OTU_1070	48	0	8	2	5	2	3	12	18	3	1	0	13	0	0	0	0	65	13	2	k__Bacteria;p__Bacteroidota;c__Bacteroidia;o__Bacteroidales;f__Prevotellaceae;g__Prevotella;s__
OTU_1071	0	0	0	0	0	0	0	0	0	0	0	0	5	0	0	0	94	0	0	0	k__Bacteria;p__Verrucomicrobiota;c__Kiritimatiellae;o__WCHB1-41;f__;g__;s__
OTU_1072	24	15	11	10	11	4	5	6	10	12	1	31	22	10	11	6	0	5	4	38	k__Bacteria;p__Firmicutes;c__Clostridia;o__Peptostreptococcales-Tissierellales;f__Anaerovoracaceae;g__Anaerovorax;s__
OTU_1073	0	0	0	2	0	0	0	0	52	1	0	0	0	10	0	10	1	0	0	39	k__Bacteria;p__Firmicutes;c__Negativicutes;o__Veillonellales-Selenomonadales;f__Veillonellaceae;g__Dialister;s__
OTU_1074	0	0	0	2	72	0	11	1	0	0	5	3	3	7	4	4	10	4	4	7	k__Bacteria;p__Firmicutes;c__Clostridia;o__Oscillospirales;f__Ruminococcaceae;g__Subdoligranulum;s__
OTU_1075	26	8	11	25	6	6	11	27	22	8	29	12	0	6	13	2	8	2	4	3	k__Bacteria;p__Spirochaetota;c__Spirochaetia;o__Spirochaetales;f__Spirochaetaceae;g__Treponema;s__Treponema_bryantii
OTU_1076	9	1	3	1	0	2	2	4	6	1	60	0	5	8	1	6	3	22	4	3	k__Bacteria;p__Proteobacteria;c__Gammaproteobacteria;o__Pseudomonadales;f__Moraxellaceae;g__Moraxella;s__Moraxella_bovoculi
OTU_1078	2	0	0	0	0	0	5	0	1	0	0	0	0	0	0	0	0	0	0	0	k__Bacteria;p__Spirochaetota;c__Spirochaetia;o__Spirochaetales;f__Spirochaetaceae;g__Treponema
OTU_1079	0	0	3	0	4	0	0	2	0	2	15	8	9	10	15	10	1	20	6	7	k__Bacteria;p__Firmicutes;c__Clostridia;o__Lachnospirales;f__Lachnospiraceae;g__Butyrivibrio;s__
OTU_1080	0	0	1	0	1	2	0	7	5	0	0	0	0	0	0	0	0	0	0	0	k__Bacteria;p__unidentified_Bacteria;c__Clostridia;o__;f__;g__;s__
OTU_1081	29	1	5	4	4	15	7	11	4	3	26	3	30	77	20	7	7	30	9	1	k__Bacteria;p__Firmicutes;c__Clostridia;o__Lachnospirales;f__Lachnospiraceae;g__[Eubacterium]_xylanophilum_group;s__
OTU_1082	0	0	2	6	10	3	16	2	3	0	1	0	0	0	0	0	0	0	0	0	k__Bacteria;p__Firmicutes;c__Clostridia;o__Clostridia_UCG-014;f__;g__;s__
OTU_1083	0	0	0	0	0	0	0	0	0	0	0	83	0	0	0	0	0	0	0	0	k__Bacteria;p__Bacteroidota;c__Bacteroidia;o__Bacteroidales;f__Prevotellaceae;g__Prevotellaceae_UCG-003;s__
OTU_1084	14	38	1	0	0	0	0	2	12	47	5	8	7	2	1	2	2	1	5	3	k__Bacteria;p__unidentified_Bacteria;c__Clostridia;o__Oscillospirales;f__Oscillospiraceae;g__;s__
OTU_1085	0	0	0	0	0	0	0	0	0	0	23	21	16	7	13	12	16	22	11	1	k__Bacteria;p__Proteobacteria;c__Gammaproteobacteria;o__Enterobacterales;f__Pasteurellaceae;g__Rodentibacter;s__Pasteurellaceae_bacterium
OTU_1086	0	0	3	0	1	0	0	1	2	0	0	0	0	0	0	0	0	0	0	0	k__Bacteria;p__unidentified_Bacteria;c__Clostridia;o__Peptococcales;f__Peptococcaceae;g__;s__
OTU_1087	0	22	1	2	1	0	0	0	0	0	0	96	3	0	0	0	0	0	0	0	k__Bacteria;p__Bacteroidota;c__Bacteroidia;o__Bacteroidales;f__Prevotellaceae;g__Prevotellaceae_NK3B31_group;s__
OTU_1088	0	0	0	0	0	0	0	0	0	0	0	0	0	0	0	0	0	3	0	5	k__Bacteria;p__Firmicutes;c__Clostridia;o__Oscillospirales;f__UCG-010;g__;s__
OTU_1089	0	0	0	0	0	0	0	2	0	0	0	0	0	0	0	0	0	0	0	0	k__Bacteria;p__Firmicutes;c__Bacilli;o__Erysipelotrichales;f__Erysipelotrichaceae;g__Faecalitalea;s__
OTU_1090	5	12	7	12	9	9	7	35	7	7	34	0	18	1	0	3	20	29	4	15	k__Bacteria;p__Firmicutes;c__Bacilli;o__Erysipelotrichales;f__Erysipelatoclostridiaceae;g__UCG-004;s__
OTU_1091	64	6	0	0	3	8	1	1	4	2	6	2	0	2	0	19	0	0	0	0	k__Bacteria;p__Bacteroidota;c__Bacteroidia;o__Bacteroidales;f__F082
OTU_1092	2	3	8	1	6	0	0	3	3	5	1	14	21	6	14	1	2	7	2	2	k__Bacteria;p__Firmicutes;c__Clostridia;o__Peptostreptococcales-Tissierellales;f__Anaerovoracaceae;g__Anaerovorax
OTU_1093	0	0	0	0	0	0	0	0	0	0	4	11	12	10	0	13	16	9	16	0	k__Bacteria;p__Actinobacteria;c__unidentified_Actinobacteria;o__Corynebacteriales;f__Mycobacteriaceae;g__Mycobacterium;s__Mycobacterium_tuberculosis
OTU_1094	8	11	4	10	8	8	12	8	11	15	3	0	0	0	4	2	5	6	5	0	k__Bacteria;p__Firmicutes;c__Clostridia;o__Lachnospirales;f__Lachnospiraceae;g__Butyrivibrio;s__Butyrivibrio_fibrisolvens
OTU_1095	2	2	9	7	3	0	0	1	3	0	1	2	6	0	0	0	0	2	1	0	k__Bacteria;p__Firmicutes;c__Clostridia;o__Oscillospirales;f__UCG-010;g__;s__
OTU_1096	5	0	2	4	1	4	3	1	1	0	0	0	0	0	0	0	0	0	0	0	k__Bacteria;p__Firmicutes;c__Clostridia;o__Oscillospirales;f__UCG-010;g__;s__
OTU_1097	17	5	3	3	2	2	0	2	2	4	5	3	2	2	49	0	0	0	0	0	k__Bacteria;p__Firmicutes;c__Bacilli;o__Erysipelotrichales;f__Erysipelotrichaceae;g__[Anaerorhabdus]_furcosa_group;s__
OTU_1098	6	3	5	0	2	3	3	1	1	0	8	17	8	4	2	2	2	2	2	6	k__Bacteria;p__Firmicutes;c__Clostridia;o__Peptostreptococcales-Tissierellales;f__Anaerovoracaceae;g__Anaerovorax;s__
OTU_1099	2	0	3	0	0	7	0	0	0	0	0	0	0	0	0	0	0	0	0	0	k__Bacteria;p__Firmicutes;c__Clostridia;o__Monoglobales;f__Monoglobaceae;g__Monoglobus;s__
OTU_1100	0	1	4	1	0	2	2	1	1	4	5	35	8	3	8	7	6	19	4	24	k__Bacteria;p__Firmicutes;c__Clostridia;o__Christensenellales;f__Christensenellaceae;g__Christensenellaceae_R-7_group
OTU_1101	2	12	20	4	5	0	10	3	1	26	0	4	0	0	0	4	0	0	0	6	k__Bacteria;p__Firmicutes;c__Clostridia;o__Oscillospirales;f__Oscillospiraceae;g__NK4A214_group;s__
OTU_1102	3	3	3	0	4	6	2	0	0	4	5	85	4	1	8	6	0	4	2	4	k__Bacteria;p__unidentified_Bacteria;c__Clostridia;o__Oscillospirales;f__Ruminococcaceae;g__;s__
OTU_1103	22	12	14	13	28	19	18	22	15	36	43	27	0	44	13	4	10	8	5	15	k__Bacteria;p__Bacteroidota;c__Bacteroidia;o__Bacteroidales;f__Rikenellaceae;g__Rikenellaceae_RC9_gut_group;s__
OTU_1104	5	6	23	23	3	5	7	16	18	0	0	0	0	0	0	0	0	0	0	0	k__Bacteria;p__Bacteroidota;c__Bacteroidia;o__Bacteroidales;f__Rikenellaceae;g__Alistipes;s__
OTU_1105	0	0	0	0	0	0	1	1	0	0	0	9	0	0	0	0	4	0	0	5	k__Bacteria;p__Firmicutes;c__Clostridia;o__Christensenellales;f__Christensenellaceae;g__Christensenellaceae_R-7_group;s__
OTU_1106	5	8	7	1	6	8	4	0	7	4	7	9	11	0	8	2	2	34	30	3	k__Bacteria;p__Firmicutes;c__Clostridia;o__Lachnospirales;f__Lachnospiraceae
OTU_1107	1	2	0	4	13	13	10	8	8	6	1	0	1	2	2	0	8	9	23	0	k__Bacteria;p__Bacteroidota;c__Bacteroidia;o__Bacteroidales;f__Prevotellaceae;g__Alloprevotella;s__Alloprevotella_sp
OTU_1108	0	0	2	0	0	0	0	0	0	0	0	6	4	3	18	20	0	3	0	5	k__Bacteria;p__unidentified_Bacteria;c__Alphaproteobacteria;o__Rickettsiales;f__;g__;s__
OTU_1109	0	0	2	0	0	2	3	1	1	0	0	0	0	0	0	0	0	0	0	0	k__Bacteria
OTU_1110	0	2	1	4	2	2	0	6	1	0	0	0	0	0	0	0	0	0	0	0	k__Bacteria;p__unidentified_Bacteria;c__Alphaproteobacteria;o__Rhodospirillales;f__;g__;s__
OTU_1111	6	4	2	3	3	3	2	4	4	3	3	2	2	1	4	0	10	0	0	14	k__Bacteria;p__Firmicutes;c__Clostridia;o__Lachnospirales;f__Lachnospiraceae;g__Lachnospiraceae_FE2018_group
OTU_1112	5	2	0	2	1	7	8	0	0	1	0	5	0	32	119	6	12	0	6	2	k__Bacteria;p__Bacteroidota;c__Bacteroidia;o__Bacteroidales;f__Prevotellaceae;g__Prevotella;s__
OTU_1113	0	0	0	0	0	0	0	0	0	0	3	23	4	3	3	2	15	20	5	0	k__Bacteria;p__Firmicutes;c__Bacilli;o__Erysipelotrichales;f__Erysipelotrichaceae;g__Dubosiella;s__
OTU_1115	0	0	1	0	0	0	0	0	0	0	0	0	0	0	0	0	0	0	0	0	k__Bacteria;p__Firmicutes;c__Clostridia;o__Oscillospirales;f__UCG-010;g__;s__
OTU_1116	0	8	10	6	5	22	8	32	4	6	5	0	4	2	0	6	10	0	0	7	k__Bacteria;p__Firmicutes;c__Bacilli;o__Erysipelotrichales;f__Erysipelatoclostridiaceae;g__UCG-004;s__
OTU_1117	1	0	0	0	0	0	0	2	0	0	5	4	5	3	9	0	2	0	1	6	k__Bacteria;p__Firmicutes;c__Clostridia;o__Eubacteriales;f__Anaerofustaceae;g__Anaerofustis;s__
OTU_1118	0	2	131	2	48	5	12	6	7	2	1	0	0	0	0	0	0	0	0	97	k__Bacteria;p__Bacteroidota;c__Bacteroidia;o__Bacteroidales;f__p-251-o5;g__;s__
OTU_1119	0	1	0	1	2	0	0	0	0	0	0	0	0	0	0	0	0	0	0	0	k__Bacteria;p__Firmicutes;c__Clostridia;o__Oscillospirales;f__UCG-010;g__;s__
OTU_1120	1	0	13	12	4	10	5	2	13	4	20	9	2	11	0	0	6	1	3	6	k__Bacteria;p__Bacteroidota;c__Bacteroidia;o__Bacteroidales;f__Prevotellaceae;g__Prevotella
OTU_1122	5	5	13	2	4	10	8	12	7	3	0	7	15	12	0	2	13	8	10	14	k__Bacteria;p__Bacteroidota;c__Bacteroidia;o__Bacteroidales;f__Prevotellaceae;g__Prevotellaceae_UCG-004;s__
OTU_1123	0	0	12	1	1	0	0	3	0	0	0	0	0	0	0	0	0	0	0	0	k__Bacteria;p__Bacteroidota;c__Bacteroidia;o__Bacteroidales;f__Rikenellaceae;g__dgA-11_gut_group;s__
OTU_1124	0	1	5	9	6	3	6	84	43	2	117	6	10	72	32	11	22	2	49	5	k__Bacteria;p__Bacteroidota;c__Bacteroidia;o__Bacteroidales;f__Rikenellaceae;g__Rikenellaceae_RC9_gut_group;s__
OTU_1125	0	0	0	0	0	0	0	0	0	0	2	0	0	0	0	0	5	0	4	0	k__Bacteria;p__Firmicutes;c__Negativicutes;o__Veillonellales-Selenomonadales;f__Veillonellaceae;g__Dialister;s__Dialister_sp_Marseille-P5638
OTU_1126	0	1	3	0	0	0	0	0	46	3	0	2	0	0	1	0	0	0	1	0	k__Bacteria;p__Firmicutes;c__Clostridia;o__Lachnospirales;f__Lachnospiraceae;g__Blautia;s__Lachnospiraceae_bacterium_615
OTU_1127	2	0	2	0	1	0	0	0	0	0	0	0	0	0	0	0	0	0	0	0	k__Bacteria
OTU_1128	2	5	1	0	0	0	0	2	3	2	2	0	0	0	8	1	5	49	3	0	k__Bacteria;p__Firmicutes;c__Clostridia;o__Lachnospirales;f__Lachnospiraceae;g__Tyzzerella
OTU_1129	0	0	0	0	0	0	0	0	0	0	31	10	4	5	11	7	16	5	19	2	k__Bacteria;p__Firmicutes;c__Clostridia;o__Lachnospirales;f__Lachnospiraceae;g__Lachnospiraceae_NK4A136_group;s__
OTU_1130	11	2	4	1	0	3	5	1	36	4	4	2	0	4	1	0	0	4	4	3	k__Bacteria;p__Firmicutes;c__Clostridia;o__Lachnospirales;f__Lachnospiraceae;g__Lachnospiraceae_NK3A20_group;s__
OTU_1131	0	1	6	6	2	17	10	3	5	3	0	0	0	0	0	21	0	0	0	5	k__Bacteria;p__unidentified_Bacteria;c__Alphaproteobacteria;o__Rickettsiales;f__;g__;s__
OTU_1132	0	0	0	0	0	3	0	0	29	0	0	0	0	0	0	0	0	0	0	0	k__Bacteria;p__Bacteroidota;c__Bacteroidia;o__Bacteroidales;f__Rikenellaceae;g__Alistipes;s__Alistipes_indistinctus
OTU_1133	10	0	1	0	0	0	0	1	39	49	0	0	0	0	0	0	0	0	0	0	k__Bacteria;p__unidentified_Bacteria;c__Clostridia;o__Lachnospirales;f__Lachnospiraceae;g__;s__
OTU_1134	5	0	8	2	1	6	7	9	22	20	24	0	0	11	0	17	0	3	0	11	k__Bacteria;p__Bacteroidota;c__Bacteroidia;o__Bacteroidales;f__F082;g__;s__
OTU_1135	23	6	4	8	5	5	9	22	6	4	1	3	3	21	0	7	11	5	5	3	k__Bacteria;p__Bacteroidota;c__Bacteroidia;o__Bacteroidales;f__Rikenellaceae;g__Rikenellaceae_RC9_gut_group;s__
OTU_1136	0	0	2	2	5	2	5	1	2	3	1	28	3	4	12	0	5	3	9	3	k__Bacteria;p__Firmicutes;c__Clostridia;o__Lachnospirales;f__Lachnospiraceae;g__Moryella;s__
OTU_1137	0	0	0	0	0	0	0	0	0	0	0	0	44	7	62	8	5	2	20	3	k__Bacteria;p__Planctomycetes;c__unidentified_Planctomycetes;o__Pirellulales;f__Pirellulaceae;g__p-1088-a5_gut_group;s__
OTU_1138	0	0	2	6	1	1	0	4	0	14	12	4	97	19	94	0	0	5	3	16	k__Bacteria;p__Bacteroidota;c__Bacteroidia;o__Bacteroidales;f__Prevotellaceae;g__Prevotella;s__
OTU_1139	0	6	0	0	2	0	2	4	0	0	12	6	1	9	14	11	9	5	21	23	k__Bacteria;p__Firmicutes;c__Bacilli;o__Erysipelotrichales;f__Erysipelotrichaceae;g__Solobacterium
OTU_1140	0	0	0	0	0	54	0	0	0	0	4	5	7	0	9	3	5	2	5	0	k__Bacteria;p__Proteobacteria;c__Gammaproteobacteria;o__Burkholderiales;f__Sutterellaceae;g__Parasutterella;s__
OTU_1141	9	12	10	7	19	12	12	2	6	0	2	11	0	12	7	2	0	3	7	2	k__Bacteria;p__Bacteroidota;c__Bacteroidia;o__Bacteroidales;f__Rikenellaceae;g__Rikenellaceae_RC9_gut_group;s__
OTU_1142	12	4	7	10	3	3	3	4	4	1	1	27	22	15	31	4	12	16	25	41	k__Bacteria;p__Firmicutes;c__Clostridia;o__Peptostreptococcales-Tissierellales;f__Anaerovoracaceae;g__Anaerovorax;s__
OTU_1143	4	12	0	0	0	0	0	0	0	0	72	2	0	0	0	3	0	1	1	2	k__Bacteria;p__Synergistota;c__Synergistia;o__Synergistales;f__Synergistaceae;g__Fretibacterium;s__
OTU_1144	3	5	0	1	1	0	2	1	3	1	0	0	16	0	9	0	2	1	20	6	k__Bacteria;p__Firmicutes;c__Bacilli;o__Erysipelotrichales;f__Erysipelatoclostridiaceae;g__UCG-004
OTU_1145	0	0	0	0	0	0	0	0	0	1	18	9	9	7	9	0	7	10	13	2	k__Bacteria;p__Firmicutes;c__Clostridia;o__Lachnospirales;f__Lachnospiraceae;g__Lachnospiraceae_NK4A136_group;s__
OTU_1146	30	10	29	13	18	17	12	14	27	43	7	6	4	9	29	13	9	8	2	31	k__Bacteria;p__Firmicutes;c__Bacilli;o__Erysipelotrichales;f__Erysipelatoclostridiaceae;g__UCG-004;s__
OTU_1147	0	0	1	0	0	4	0	0	2	2	2	13	3	1	5	0	5	2	0	4	k__Bacteria;p__Actinobacteriota;c__Coriobacteriia;o__Coriobacteriales
OTU_1148	2	2	4	9	6	7	14	4	4	7	5	0	0	1	4	6	22	5	2	11	k__Bacteria;p__Firmicutes;c__Clostridia;o__Lachnospirales;f__Lachnospiraceae;g__Marvinbryantia;s__
OTU_1149	0	0	3	1	0	0	0	4	2	1	4	3	4	0	8	1	6	4	0	15	k__Bacteria;p__Firmicutes;c__Clostridia;o__Lachnospirales;f__Defluviitaleaceae;g__Defluviitaleaceae_UCG-011;s__
OTU_1150	1	0	1	1	3	10	7	3	14	0	29	5	0	0	0	13	8	0	31	2	k__Bacteria;p__Firmicutes;c__Negativicutes;o__Veillonellales-Selenomonadales
OTU_1151	0	0	0	3	0	2	0	3	0	0	0	0	0	0	0	0	0	0	0	2	k__Bacteria
OTU_1152	0	0	0	0	0	0	0	0	0	0	10	26	41	15	2	1	0	0	0	0	k__Bacteria;p__Bacteroidota;c__Bacteroidia;o__Bacteroidales;f__Prevotellaceae;g__Prevotella
OTU_1153	0	0	0	2	2	2	2	0	0	0	2	0	0	3	12	9	10	9	1	24	k__Bacteria;p__Firmicutes;c__Clostridia;o__Christensenellales;f__Christensenellaceae;g__Christensenellaceae_R-7_group;s__
OTU_1154	2	0	3	2	3	1	2	0	0	0	0	0	0	0	0	0	0	0	0	0	k__Bacteria;p__Firmicutes;c__Clostridia;o__Oscillospirales;f__Oscillospiraceae;g__NK4A214_group;s__
OTU_1155	0	0	0	0	2	0	4	2	1	0	0	0	0	0	0	0	0	0	0	0	k__Bacteria;p__Firmicutes;c__Clostridia;o__Oscillospirales;f__Ruminococcaceae;g__Candidatus_Soleaferrea;s__
OTU_1156	0	0	0	0	0	1	0	1	0	2	8	6	9	7	45	17	25	12	14	6	k__Bacteria;p__Proteobacteria;c__Alphaproteobacteria;o__Rickettsiales;f__Mitochondria;g__unidentified_Mitochondria
OTU_1157	30	15	14	7	9	5	5	4	4	4	10	20	2	15	17	16	0	3	17	12	k__Bacteria
OTU_1158	106	14	20	8	18	33	10	8	34	67	2	1	7	7	7	18	12	9	23	5	k__Bacteria;p__Firmicutes;c__Clostridia;o__Clostridia_UCG-014;f__;g__;s__
OTU_1159	2	5	1	0	1	0	2	3	0	0	0	0	0	0	0	0	0	0	0	0	k__Bacteria;p__Firmicutes;c__Clostridia;o__Oscillospirales;f__UCG-010
OTU_1160	3	0	1	2	1	1	1	2	6	0	20	0	3	3	5	0	37	3	3	2	k__Bacteria;p__Firmicutes;c__Clostridia;o__Lachnospirales;f__Lachnospiraceae;g__Lachnospiraceae_NK3A20_group
OTU_1161	2	27	1	0	2	6	0	0	3	1	8	3	0	12	9	4	1	16	1	27	k__Bacteria;p__Firmicutes;c__Clostridia;o__Christensenellales;f__Christensenellaceae;g__Christensenellaceae_R-7_group;s__
OTU_1162	0	0	15	0	4	0	0	0	0	1	5	0	0	13	0	41	0	12	1	0	k__Bacteria;p__unidentified_Bacteria;c__Clostridia;o__Oscillospirales;f__Ruminococcaceae;g__;s__
OTU_1163	0	0	0	0	0	0	0	0	0	0	0	78	0	0	0	0	0	0	0	3	k__Bacteria;p__Bacteroidota;c__Bacteroidia;o__Bacteroidales;f__Prevotellaceae;g__Prevotella;s__
OTU_1164	0	0	0	0	0	0	0	0	0	1	0	64	0	0	0	0	0	0	0	0	k__Bacteria;p__Firmicutes;c__Negativicutes;o__Veillonellales-Selenomonadales;f__Selenomonadaceae;g__Quinella;s__
OTU_1165	11	5	7	4	0	1	0	7	11	6	8	3	0	12	12	17	0	43	13	1	k__Bacteria;p__Desulfobacterota;c__Desulfuromonadia;o__Bradymonadales;f__;g__;s__
OTU_1166	14	140	1	1	0	8	3	2	6	2	10	8	1	0	11	42	3	7	31	298	k__Bacteria;p__Firmicutes;c__Negativicutes;o__Veillonellales-Selenomonadales;f__Selenomonadaceae;g__Quinella;s__
OTU_1167	4	7	0	2	0	0	3	2	0	3	10	20	3	0	7	0	0	0	0	14	k__Bacteria;p__Firmicutes;c__Clostridia;o__Peptostreptococcales-Tissierellales;f__Anaerovoracaceae;g__[Eubacterium]_nodatum_group;s__bacterium_XBB3003
OTU_1168	17	1	11	8	6	22	9	6	6	27	68	9	15	2	8	12	0	7	18	9	k__Bacteria;p__Firmicutes;c__Clostridia;o__Clostridia_UCG-014;f__;g__;s__
OTU_1169	0	0	0	0	0	1	0	0	0	0	0	0	0	0	0	0	0	0	0	0	k__Bacteria;p__Firmicutes;c__Clostridia;o__Oscillospirales;f__UCG-010;g__;s__
OTU_1170	2	0	39	9	5	2	3	3	3	1	0	0	0	0	0	0	0	0	4	0	k__Bacteria;p__Bacteroidota;c__Bacteroidia;o__Bacteroidales;f__Bacteroidales_BS11_gut_group;g__;s__
OTU_1171	2	3	0	2	8	0	1	4	6	6	0	2	0	2	58	0	0	0	1	0	k__Bacteria;p__Firmicutes;c__Clostridia;o__Lachnospirales;f__Lachnospiraceae;g__Lachnospiraceae_ND3007_group
OTU_1172	326	231	292	234	390	307	170	314	1048	358	94	93	181	46	83	426	79	117	308	58	k__Bacteria;p__Bacteroidota;c__Bacteroidia;o__Bacteroidales;f__Rikenellaceae;g__Rikenellaceae_RC9_gut_group;s__
OTU_1173	8	6	5	9	4	7	13	8	7	11	0	31	3	2	0	3	5	8	3	19	k__Bacteria;p__Actinobacteriota;c__Coriobacteriia;o__Coriobacteriales;f__Atopobiaceae;g__Atopobium;s__
OTU_1174	0	2	1	4	1	0	1	1	3	3	1	0	4	11	0	0	0	0	1	0	k__Bacteria;p__Bacteroidota;c__Bacteroidia;o__Bacteroidales;f__Prevotellaceae;g__Prevotellaceae_UCG-001;s__
OTU_1175	1	15	0	0	8	0	5	2	3	1	0	4	0	19	0	0	0	4	0	0	k__Bacteria;p__Bacteroidota;c__Bacteroidia;o__Bacteroidales;f__Prevotellaceae;g__Prevotella
OTU_1176	0	0	0	1	2	0	0	3	0	0	0	0	0	0	0	0	0	0	0	0	k__Bacteria;p__Firmicutes;c__Clostridia;o__Monoglobales;f__Monoglobaceae;g__Monoglobus;s__
OTU_1177	1	2	3	0	3	0	1	0	0	1	18	7	19	3	4	4	21	10	44	6	k__Bacteria;p__Desulfobacterota;c__Desulfobulbia;o__Desulfobulbales;f__Desulfobulbaceae;g__Desulfobulbus
OTU_1178	3	9	2	5	5	6	10	4	2	9	5	0	9	0	10	6	2	1	0	15	k__Bacteria;p__Firmicutes;c__Clostridia;o__Lachnospirales;f__Defluviitaleaceae;g__Defluviitaleaceae_UCG-011;s__
OTU_1179	0	0	0	0	0	0	0	0	0	0	0	2	3	0	0	2	0	0	6	17	k__Bacteria;p__Firmicutes;c__Clostridia;o__Oscillospirales;f__UCG-010;g__;s__
OTU_1180	2	0	0	2	0	2	0	0	0	0	0	0	0	0	0	0	0	0	0	0	k__Bacteria
OTU_1181	1	0	14	4	10	11	4	4	3	0	0	0	0	0	0	0	0	0	0	0	k__Bacteria;p__Firmicutes;c__Clostridia;o__Clostridia_vadinBB60_group;f__;g__;s__
OTU_1182	0	0	8	0	7	1	3	4	30	12	0	0	0	0	0	0	0	10	0	0	k__Bacteria;p__Firmicutes;c__Clostridia;o__Lachnospirales;f__Lachnospiraceae;g__[Eubacterium]_ruminantium_group;s__
OTU_1183	8	17	8	2	1	2	8	1	8	0	7	2	6	0	2	26	6	0	0	5	k__Bacteria;p__Firmicutes;c__Negativicutes;o__Veillonellales-Selenomonadales;f__Selenomonadaceae;g__Quinella;s__
OTU_1184	5	8	15	7	7	12	31	15	15	59	2	5	3	19	6	0	17	8	12	8	k__Bacteria;p__Bacteroidota;c__Bacteroidia;o__Bacteroidales;f__Muribaculaceae;g__;s__
OTU_1185	0	0	2	0	4	0	0	0	0	0	0	0	0	0	0	0	0	0	0	0	k__Bacteria;p__Firmicutes;c__Clostridia;o__Oscillospirales;f__UCG-010;g__;s__
OTU_1186	0	1	10	0	3	0	0	2	0	1	0	0	44	3	8	22	2	0	3	0	k__Bacteria;p__Firmicutes;c__Clostridia;o__Oscillospirales;f__Ruminococcaceae;g__Candidatus_Soleaferrea;s__
OTU_1187	0	0	4	12	4	3	14	12	2	6	39	0	2	0	3	0	0	8	1	3	k__Bacteria
OTU_1188	22	8	8	1	6	8	12	9	10	12	2	1	2	1	0	2	3	2	2	2	k__Bacteria;p__Firmicutes;c__Clostridia;o__Lachnospirales;f__Defluviitaleaceae;g__Defluviitaleaceae_UCG-011;s__
OTU_1189	7	0	18	21	38	2	7	4	6	4	3	17	0	2	0	2	21	0	12	11	k__Bacteria;p__Bacteroidota;c__Bacteroidia;o__Bacteroidales;f__Prevotellaceae;g__Prevotellaceae_UCG-001;s__
OTU_1190	0	0	0	2	0	1	1	0	5	0	27	17	0	4	0	12	46	0	10	9	k__Bacteria
OTU_1191	0	0	1	1	0	7	7	11	16	20	0	0	0	0	2	0	0	0	0	0	k__Bacteria;p__Actinobacteriota;c__Coriobacteriia;o__Coriobacteriales;f__Eggerthellaceae;g__Eggerthella;s__
OTU_1192	0	0	0	0	1	1	2	0	0	0	0	0	1	0	0	0	2	0	0	0	k__Bacteria;p__Firmicutes;c__Clostridia;o__Oscillospirales;f__Ruminococcaceae;g__Pygmaiobacter;s__
OTU_1193	38	4	35	4	8	19	9	51	7	36	1	0	0	0	1	0	0	0	1	1	k__Bacteria;p__Desulfobacterota;c__Desulfuromonadia;o__Bradymonadales
OTU_1194	15	2	35	28	10	20	39	9	11	42	10	1	3	1	34	2	21	14	5	1	k__Bacteria;p__Firmicutes;c__Clostridia;o__Lachnospirales;f__Lachnospiraceae
OTU_1195	0	0	0	5	1	3	1	68	2	9	1	0	0	0	1	0	0	1	0	68	k__Bacteria;p__Actinobacteria;c__unidentified_Actinobacteria;o__Actinomycetales;f__Actinomycetaceae;g__Actinomyces;s__Actinomyces_pacaensis
OTU_1196	5	0	4	4	2	4	1	2	2	62	5	0	3	3	4	11	16	17	39	0	k__Bacteria;p__unidentified_Bacteria;c__Saccharimonadia;o__Saccharimonadales;f__Saccharimonadaceae;g__Candidatus_Saccharimonas;s__
OTU_1197	1	0	0	2	3	0	0	2	2	0	24	67	4	59	7	1	111	1	9	3	k__Bacteria;p__Cyanobacteria;c__Vampirivibrionia;o__Gastranaerophilales;f__;g__;s__
OTU_1198	0	0	4	16	5	25	17	7	4	16	10	0	0	0	8	0	1	0	26	1	k__Bacteria;p__Firmicutes;c__Clostridia;o__Oscillospirales;f__Ruminococcaceae
OTU_1199	4	1	3	1	3	3	6	0	2	7	8	6	7	0	8	6	3	9	7	9	k__Bacteria;p__Firmicutes;c__Clostridia;o__Christensenellales;f__Christensenellaceae;g__Christensenellaceae_R-7_group;s__
OTU_1200	0	0	0	0	0	0	0	0	0	0	12	4	10	11	12	23	17	7	18	9	k__Bacteria;p__Bacteroidota;c__Bacteroidia;o__Bacteroidales;f__Muribaculaceae;g__;s__
OTU_1201	5	1	0	2	0	0	0	0	2	0	8	17	14	0	4	5	0	1	7	6	k__Bacteria;p__Firmicutes;c__Clostridia;o__Peptostreptococcales-Tissierellales;f__Anaerovoracaceae;g__Anaerovorax;s__
OTU_1202	5	4	8	2	11	2	8	10	5	14	24	11	4	15	3	11	2	13	8	15	k__Bacteria;p__Bacteroidota;c__Bacteroidia;o__Bacteroidales;f__Rikenellaceae;g__Rikenellaceae_RC9_gut_group;s__
OTU_1203	14	8	7	9	17	17	4	3	6	8	76	15	4	154	25	5	2	3	11	57	k__Bacteria;p__Firmicutes;c__Clostridia;o__Oscillospirales;f__[Eubacterium]_coprostanoligenes_group;g__;s__
OTU_1204	0	0	0	0	2	0	0	4	0	0	0	0	0	0	0	0	0	0	0	0	k__Bacteria;p__unidentified_Bacteria;c__Bacteroidia;o__Bacteroidales;f__;g__;s__
OTU_1205	4	56	3	8	3	2	7	13	8	25	16	5	4	0	8	2	0	1	7	9	k__Bacteria;p__Synergistota;c__Synergistia;o__Synergistales;f__Synergistaceae;g__Fretibacterium
OTU_1206	0	0	0	0	0	0	0	0	0	0	1	1	0	5	0	0	0	0	0	73	k__Bacteria;p__Bacteroidota;c__Bacteroidia;o__Bacteroidales;f__Prevotellaceae
OTU_1207	0	0	0	0	0	0	0	0	0	0	0	66	0	0	0	0	0	0	0	0	k__Bacteria;p__Firmicutes;c__Negativicutes;o__Veillonellales-Selenomonadales;f__Selenomonadaceae;g__Quinella;s__
OTU_1208	3	0	18	0	11	6	2	2	8	12	23	4	1	10	4	5	0	7	12	3	k__Bacteria;p__Elusimicrobiota;c__Endomicrobia;o__Endomicrobiales;f__Endomicrobiaceae;g__Endomicrobium;s__
OTU_1209	7	8	1	0	3	1	4	4	1	6	8	3	7	2	18	2	5	10	11	20	k__Bacteria;p__Firmicutes;c__Bacilli;o__Erysipelotrichales;f__Erysipelotrichaceae;g__Solobacterium;s__Erysipelotrichaceae_bacterium_NK3D112
OTU_1210	4	0	3	0	1	1	6	3	5	4	2	12	0	3	4	0	1	6	0	0	k__Bacteria;p__Firmicutes;c__Clostridia;o__Oscillospirales
OTU_1211	0	2	0	1	0	0	0	3	0	0	0	0	0	0	0	0	0	0	0	0	k__Bacteria;p__Firmicutes;c__Clostridia;o__Oscillospirales;f__UCG-010;g__;s__
OTU_1212	2	3	6	6	2	8	6	11	5	20	5	0	0	6	15	0	4	21	0	49	k__Bacteria;p__Firmicutes;c__Bacilli;o__Erysipelotrichales;f__Erysipelatoclostridiaceae;g__UCG-004;s__
OTU_1213	0	0	0	0	0	0	0	0	0	0	0	0	1	0	3	0	0	0	0	6	k__Bacteria;p__Proteobacteria;c__Gammaproteobacteria;o__Burkholderiales;f__Comamonadaceae;g__Comamonas;s__Comamonas_kerstersii
OTU_1214	13	0	5	0	5	1	0	1	0	0	15	0	14	5	0	0	0	35	0	2	k__Bacteria;p__Bacteroidota;c__Bacteroidia;o__Bacteroidales;f__Bacteroidales_RF16_group;g__;s__
OTU_1215	0	4	2	7	0	5	0	0	0	0	0	0	0	0	0	0	0	0	0	0	k__Bacteria;p__Firmicutes;c__Clostridia;o__Clostridia_UCG-014;f__;g__;s__
OTU_1216	2	0	0	0	0	0	0	0	0	0	5	3	0	0	0	0	0	0	0	5	k__Bacteria;p__Actinobacteriota;c__Coriobacteriia;o__Coriobacteriales;f__Eggerthellaceae;g__DNF00809;s__
OTU_1217	2	0	0	0	0	1	0	0	0	0	2	2	1	4	0	0	0	0	13	3	k__Bacteria;p__Firmicutes;c__Clostridia;o__Oscillospirales;f__UCG-010;g__;s__
OTU_1218	0	0	0	0	0	0	0	0	0	0	5	67	20	29	6	22	0	44	8	12	k__Bacteria;p__Planctomycetes;c__unidentified_Planctomycetes;o__Pirellulales;f__Pirellulaceae;g__CPla-4_termite_group;s__
OTU_1219	0	0	2	1	0	6	2	3	3	0	0	0	0	0	0	0	0	0	0	0	k__Bacteria;p__Firmicutes;c__Bacilli;o__Erysipelotrichales;f__Erysipelotrichaceae;g__[Anaerorhabdus]_furcosa_group;s__
OTU_1220	0	0	0	0	0	0	0	0	0	0	0	0	13	2	0	2	0	0	3	3	k__Bacteria;p__Firmicutes;c__Clostridia;o__Christensenellales;f__Christensenellaceae;g__Christensenellaceae_R-7_group;s__
OTU_1221	0	0	0	0	3	2	0	1	0	0	0	0	0	0	0	0	0	0	0	0	k__Bacteria;p__Firmicutes;c__Clostridia;o__Oscillospirales
OTU_1222	0	0	0	4	4	0	1	0	3	0	0	0	0	0	0	0	0	0	0	0	k__Bacteria;p__unidentified_Bacteria;c__Clostridia;o__Oscillospirales;f__Ruminococcaceae;g__;s__
OTU_1223	0	2	0	2	4	0	1	0	3	0	0	0	0	0	0	0	0	0	0	0	k__Bacteria;p__Firmicutes;c__Clostridia;o__Lachnospirales;f__Lachnospiraceae
OTU_1224	0	0	0	0	0	0	0	0	0	0	5	68	11	3	2	5	41	5	2	0	k__Bacteria;p__Verrucomicrobiota;c__Kiritimatiellae;o__WCHB1-41;f__;g__;s__
OTU_1226	0	0	0	0	0	0	0	0	0	0	102	5	9	0	0	0	0	0	0	0	k__Bacteria;p__Bacteroidota;c__Bacteroidia;o__Bacteroidales;f__Bacteroidales_BS11_gut_group;g__;s__
OTU_1227	2	0	1	4	1	0	50	1	1	2	3	0	5	4	15	1	12	8	7	3	k__Bacteria;p__Firmicutes;c__Clostridia;o__Lachnospirales;f__Lachnospiraceae;g__[Eubacterium]_ruminantium_group;s__Eubacterium_ruminantium
OTU_1228	0	11	15	3	2	3	4	8	8	8	15	12	2	15	6	14	24	0	1	19	k__Bacteria;p__Bacteroidota;c__Bacteroidia;o__Bacteroidales;f__Prevotellaceae;g__Prevotella;s__
OTU_1229	18	19	29	11	19	24	12	16	12	6	8	6	0	2	16	5	0	10	18	4	k__Bacteria;p__Bacteroidota;c__Bacteroidia;o__Bacteroidales;f__Rikenellaceae;g__Rikenellaceae_RC9_gut_group;s__
OTU_1230	0	0	0	0	0	0	0	0	0	0	0	0	0	0	0	0	2	0	0	0	k__Bacteria;p__Actinobacteriota;c__Coriobacteriia;o__Coriobacteriales;f__Coriobacteriaceae;g__Collinsella;s__Collinsella_tanakaei
OTU_1231	0	0	0	0	0	0	0	0	0	0	8	3	0	0	0	0	0	0	1	3	k__Bacteria;p__Firmicutes;c__Negativicutes;o__Veillonellales-Selenomonadales;f__Selenomonadaceae
OTU_1232	4	3	7	11	4	8	7	8	17	2	5	17	8	7	0	7	9	0	21	12	k__Bacteria;p__Firmicutes;c__Clostridia;o__Oscillospirales;f__Oscillospiraceae;g__UCG-005;s__
OTU_1234	2	0	0	0	2	1	0	2	0	2	2	11	7	1	4	7	2	4	23	0	k__Bacteria;p__Firmicutes;c__Clostridia;o__Oscillospirales;f__[Eubacterium]_coprostanoligenes_group;g__;s__
OTU_1235	15	41	0	0	0	1	9	0	0	0	3	5	2	0	9	10	12	25	8	26	k__Bacteria;p__Firmicutes;c__Negativicutes;o__Veillonellales-Selenomonadales;f__Selenomonadaceae;g__Quinella;s__
OTU_1236	4	1	11	5	12	7	11	16	10	22	2	10	0	1	31	27	3	77	5	2	k__Bacteria;p__Firmicutes;c__Clostridia;o__Oscillospirales;f__[Clostridium]_methylpentosum_group;g__;s__
OTU_1237	0	0	0	0	0	0	0	2	0	0	0	3	3	1	0	5	0	0	0	3	k__Bacteria;p__Verrucomicrobiota;c__Verrucomicrobiae;o__Opitutales
OTU_1238	0	19	33	20	18	17	10	10	18	51	12	139	22	78	7	18	77	3	5	133	k__Bacteria;p__Firmicutes;c__Clostridia;o__Oscillospirales;f__[Eubacterium]_coprostanoligenes_group;g__;s__
OTU_1239	4	1	3	0	6	0	0	2	0	0	0	0	0	0	0	0	0	0	0	0	k__Bacteria;p__Firmicutes;c__Bacilli;o__Izemoplasmatales;f__;g__;s__
OTU_1240	0	0	2	0	0	0	0	2	1	3	58	48	13	3	11	0	4	0	5	0	k__Bacteria;p__Cyanobacteria;c__Vampirivibrionia;o__Gastranaerophilales;f__;g__;s__
OTU_1241	0	1	4	17	1	4	6	2	0	6	1	3	3	7	3	6	4	14	2	19	k__Bacteria;p__Actinobacteriota;c__Coriobacteriia;o__Coriobacteriales;f__Atopobiaceae;g__Atopobium;s__
OTU_1242	0	0	0	0	0	0	0	0	0	0	7	2	3	5	4	6	7	5	5	3	k__Bacteria;p__Bacteroidota;c__Bacteroidia;o__Bacteroidales;f__Muribaculaceae;g__;s__
OTU_1243	15	12	10	16	4	6	6	4	12	31	11	0	3	3	4	9	6	24	17	22	k__Bacteria;p__Desulfobacterota;c__Desulfovibrionia;o__Desulfovibrionales;f__Desulfovibrionaceae;g__Desulfovibrio
OTU_1244	0	0	4	4	0	5	0	0	1	0	0	0	0	0	0	0	0	0	0	0	k__Bacteria;p__Firmicutes;c__Clostridia;o__Oscillospirales;f__UCG-010
OTU_1245	0	0	0	0	55	0	0	0	0	1	0	0	0	0	0	0	0	0	0	0	k__Bacteria;p__Bacteroidota;c__Bacteroidia;o__Bacteroidales;f__Prevotellaceae;g__Paraprevotella;s__
OTU_1246	5	75	23	27	26	21	23	9	16	48	9	16	3	3	7	3	1	7	7	47	k__Bacteria;p__Firmicutes;c__Clostridia;o__Christensenellales;f__Christensenellaceae;g__Christensenellaceae_R-7_group
OTU_1247	0	0	0	0	1	1	0	0	3	0	0	0	0	0	0	0	0	0	0	0	k__Bacteria
OTU_1248	0	0	0	0	0	0	0	0	0	0	2	34	11	11	0	0	0	0	13	0	k__Bacteria;p__Verrucomicrobiota;c__Kiritimatiellae;o__WCHB1-41;f__;g__;s__
OTU_1249	0	0	0	1	0	0	0	2	1	3	2	8	7	3	3	0	3	7	4	12	k__Bacteria;p__Firmicutes;c__Clostridia;o__Lachnospirales;f__Lachnospiraceae
OTU_1250	0	0	0	1	0	3	0	0	0	0	0	2	0	0	0	2	0	0	0	0	k__Bacteria
OTU_1251	2	0	0	0	2	0	1	3	2	2	2	15	28	0	11	28	0	6	9	18	k__Bacteria;p__Firmicutes;c__Clostridia;o__Clostridia_UCG-014;f__;g__;s__
OTU_1252	0	0	1	0	0	3	0	6	1	0	0	0	0	0	0	0	0	0	0	0	k__Bacteria;p__Firmicutes;c__Clostridia;o__Oscillospirales;f__UCG-010;g__;s__
OTU_1253	0	9	3	0	2	0	2	0	1	0	2	17	22	2	0	0	0	2	6	0	k__Bacteria;p__Bacteroidota;c__Bacteroidia;o__Bacteroidales;f__Rikenellaceae;g__Rikenellaceae_RC9_gut_group;s__
OTU_1254	0	1	4	0	2	0	1	0	0	0	20	20	4	5	2	1	5	2	7	6	k__Bacteria;p__Firmicutes;c__Clostridia;o__Oscillospirales;f__[Eubacterium]_coprostanoligenes_group;g__;s__
OTU_1255	2	7	4	5	8	12	6	4	3	12	24	15	57	13	13	6	32	5	11	18	k__Bacteria;p__Firmicutes;c__Clostridia;o__Oscillospirales;f__Ruminococcaceae;g__Ruminococcus;s__bacterium_FB2012
OTU_1256	5	5	14	8	4	12	2	5	7	8	4	10	5	4	7	2	30	23	5	17	k__Bacteria;p__Firmicutes;c__Clostridia;o__Oscillospirales;f__Hungateiclostridiaceae;g__Saccharofermentans
OTU_1257	1	0	14	1	0	0	4	2	0	15	0	0	7	6	17	23	0	5	7	10	k__Bacteria;p__unidentified_Bacteria;c__Alphaproteobacteria;o__Rickettsiales;f__;g__;s__
OTU_1258	8	5	12	6	29	32	9	23	10	3	39	0	0	0	0	7	8	70	12	19	k__Bacteria;p__Firmicutes;c__Clostridia;o__Lachnospirales;f__Lachnospiraceae;g__Tyzzerella;s__
OTU_1259	0	0	0	0	2	0	0	0	1	0	5	125	54	6	61	2	30	13	29	6	k__Bacteria;p__Verrucomicrobiota;c__Kiritimatiellae;o__WCHB1-41;f__;g__;s__
OTU_1260	0	0	0	0	0	0	1	4	0	0	0	0	0	0	0	0	0	0	0	0	k__Bacteria;p__Firmicutes;c__Clostridia;o__Oscillospirales;f__UCG-010;g__;s__
OTU_1261	0	0	0	1	0	0	2	3	0	0	0	0	0	0	0	0	0	0	0	0	k__Bacteria;p__unidentified_Bacteria;c__Clostridia;o__Oscillospirales;f__Ruminococcaceae;g__;s__
OTU_1262	5	1	11	0	0	0	0	0	20	9	1	1	0	3	3	3	1	3	0	1	k__Bacteria;p__Firmicutes;c__Clostridia;o__Oscillospirales;f__Oscillospiraceae;g__Colidextribacter;s__
OTU_1263	7	18	5	4	6	12	3	6	8	12	1	8	20	6	14	3	4	3	12	8	k__Bacteria;p__Desulfobacterota;c__Desulfovibrionia;o__Desulfovibrionales;f__Desulfovibrionaceae;g__Mailhella;s__
OTU_1264	0	2	43	3	13	11	15	7	15	1	2	0	0	15	0	0	0	4	0	0	k__Bacteria;p__Bacteroidota;c__Bacteroidia;o__Bacteroidales;f__Rikenellaceae;g__Rikenellaceae_RC9_gut_group;s__
OTU_1265	11	8	0	5	5	4	4	0	3	0	3	3	4	8	23	8	18	5	8	0	k__Bacteria;p__Firmicutes;c__Clostridia;o__Lachnospirales;f__Lachnospiraceae;g__Lachnospiraceae_AC2044_group;s__
OTU_1266	26	3	8	9	5	15	1	4	8	8	13	0	2	0	0	0	0	4	0	0	k__Bacteria;p__Spirochaetota;c__Spirochaetia;o__Spirochaetales;f__Spirochaetaceae;g__Treponema
OTU_1267	19	2	13	13	6	15	13	9	14	10	5	18	1	9	15	5	1	6	22	7	k__Bacteria;p__Desulfobacterota;c__Desulfovibrionia;o__Desulfovibrionales;f__Desulfovibrionaceae;g__Mailhella;s__
OTU_1268	15	1	4	6	4	5	10	2	4	8	1	2	9	0	0	0	0	2	14	3	k__Bacteria
OTU_1269	0	8	0	0	0	0	0	0	0	0	2	0	0	0	8	0	0	0	0	17	k__Bacteria;p__Firmicutes;c__Negativicutes;o__Veillonellales-Selenomonadales;f__Selenomonadaceae;g__Quinella;s__
OTU_1270	0	0	0	0	0	0	0	0	0	0	1	8	26	0	8	11	4	45	9	16	k__Bacteria;p__Planctomycetes;c__unidentified_Planctomycetes;o__Pirellulales;f__Pirellulaceae;g__p-1088-a5_gut_group;s__
OTU_1271	0	2	0	4	6	1	2	3	0	6	0	0	0	1	0	0	0	0	0	0	k__Bacteria;p__Firmicutes;c__Clostridia;o__Clostridia_UCG-014;f__;g__;s__
OTU_1272	2	2	7	0	4	1	5	13	3	0	10	1	2	19	48	3	64	15	27	7	k__Bacteria;p__Bacteroidota;c__Bacteroidia;o__Bacteroidales;f__Prevotellaceae;g__Prevotella;s__
OTU_1273	11	7	4	4	4	5	4	6	3	7	5	4	7	3	9	4	3	5	3	6	k__Bacteria
OTU_1274	10	4	2	2	3	2	4	1	0	4	1	5	1	1	1	3	1	0	2	21	k__Bacteria;p__Firmicutes;c__Clostridia;o__Lachnospirales;f__Lachnospiraceae;g__Acetitomaculum;s__
OTU_1275	0	26	3	28	13	9	5	6	7	61	0	0	0	0	0	0	1	0	0	0	k__Bacteria;p__Bacteroidota;c__Bacteroidia;o__Bacteroidales;f__Prevotellaceae;g__Prevotella;s__
OTU_1276	9	2	6	3	5	0	7	8	4	5	5	2	0	2	35	0	6	5	0	0	k__Bacteria;p__Firmicutes;c__Clostridia;o__Lachnospirales;f__Lachnospiraceae;g__[Eubacterium]_ruminantium_group;s__
OTU_1277	0	0	3	3	7	5	2	1	0	2	2	0	1	5	4	0	0	0	8	3	k__Bacteria;p__Firmicutes;c__Clostridia;o__Oscillospirales;f__unidentified_Oscillospirales;g__Hydrogenoanaerobacterium
OTU_1278	0	0	0	0	0	0	0	0	0	0	0	0	0	0	0	0	0	0	0	0	k__Bacteria
OTU_1279	0	5	0	0	0	0	0	0	0	0	0	0	0	0	0	0	0	0	0	0	k__Bacteria;p__unidentified_Bacteria;c__Bacteroidia;o__Bacteroidales;f__;g__;s__
OTU_1280	0	0	1	0	5	0	0	1	0	4	0	41	0	2	0	0	0	0	0	0	k__Bacteria;p__Bacteroidota;c__Bacteroidia;o__Bacteroidales;f__Rikenellaceae;g__Rikenellaceae_RC9_gut_group;s__
OTU_1281	0	0	0	0	0	0	0	1	0	0	5	3	3	2	2	3	2	3	4	6	k__Bacteria;p__Bacteroidota;c__Bacteroidia;o__Bacteroidales;f__Prevotellaceae;g__Alloprevotella;s__
OTU_1282	0	0	0	1	4	0	0	3	0	0	0	0	0	0	0	0	0	0	0	0	k__Bacteria;p__Firmicutes;c__Clostridia;o__Oscillospirales;f__UCG-010;g__;s__
OTU_1283	0	3	1	6	9	14	3	3	2	0	0	0	0	0	0	0	0	0	0	0	k__Bacteria;p__Firmicutes;c__Clostridia;o__Clostridia_UCG-014;f__;g__;s__
OTU_1284	0	0	0	6	0	4	8	0	0	0	0	0	0	0	0	0	0	0	0	0	k__Bacteria
OTU_1285	0	0	0	0	1	0	29	10	0	2	0	0	0	0	0	0	2	0	0	0	k__Bacteria;p__Bacteroidota;c__Bacteroidia;o__Bacteroidales;f__Marinifilaceae;g__Odoribacter;s__Odoribacter_splanchnicus
OTU_1286	2	14	3	3	4	2	7	3	4	9	2	2	2	0	0	0	0	0	0	5	k__Bacteria;p__Firmicutes;c__Clostridia;o__Lachnospirales;f__Lachnospiraceae;g__Lachnospiraceae_UCG-008;s__
OTU_1287	3	5	82	31	28	12	47	5	11	8	10	0	10	82	52	160	48	4	23	2	k__Bacteria;p__Bacteroidota;c__Bacteroidia;o__Bacteroidales;f__Prevotellaceae;g__Prevotellaceae_UCG-001;s__
OTU_1288	0	0	0	0	0	0	0	0	0	0	0	41	0	0	0	0	0	0	0	0	k__Bacteria;p__Verrucomicrobiota;c__Lentisphaeria;o__Oligosphaerales;f__Oligosphaeraceae;g__horsej-a03;s__
OTU_1289	3	8	24	6	3	21	10	4	3	22	22	0	0	23	4	0	8	3	0	13	k__Bacteria;p__unidentified_Bacteria;c__Bacteroidia;o__Bacteroidales;f__Marinifilaceae;g__;s__
OTU_1290	13	7	8	115	20	14	32	69	89	40	67	4	13	29	81	41	23	42	135	11	k__Bacteria;p__unidentified_Bacteria;c__Saccharimonadia;o__Saccharimonadales;f__Saccharimonadaceae;g__Candidatus_Saccharimonas;s__
OTU_1291	0	0	10	11	0	6	5	20	4	0	0	1	0	0	0	0	0	0	0	0	k__Bacteria;p__Bacteroidota;c__Bacteroidia;o__Bacteroidales;f__Rikenellaceae;g__Rikenellaceae_RC9_gut_group;s__
OTU_1292	0	0	0	0	0	0	0	0	0	2	0	67	6	1	0	0	0	0	19	0	k__Bacteria;p__Cyanobacteria;c__Vampirivibrionia;o__Gastranaerophilales;f__;g__;s__
OTU_1293	5	0	10	5	5	8	3	3	7	18	4	3	0	7	0	1	8	1	0	10	k__Bacteria;p__Firmicutes;c__Clostridia;o__Lachnospirales;f__Lachnospiraceae
OTU_1294	13	4	6	5	8	8	4	9	10	0	0	0	0	1	0	0	0	0	2	0	k__Bacteria;p__Firmicutes;c__Clostridia;o__Lachnospirales;f__Lachnospiraceae
OTU_1295	0	0	0	0	0	2	1	4	4	0	1	0	1	0	0	0	0	0	0	0	k__Bacteria;p__Firmicutes;c__Clostridia;o__Peptostreptococcales-Tissierellales;f__Anaerovoracaceae
OTU_1296	0	0	0	2	2	0	2	0	0	0	0	0	0	0	0	0	0	0	0	0	k__Bacteria;p__Firmicutes;c__unidentified_Firmicutes;o__Oscillospirales;f__Ruminococcaceae;g__;s__
OTU_1297	0	0	0	0	0	0	0	0	0	0	0	0	0	70	0	0	7	0	3	4	k__Bacteria;p__Bacteroidota;c__Bacteroidia;o__Bacteroidales;f__Prevotellaceae;g__Prevotella
OTU_1298	0	0	0	0	0	0	25	0	0	1	1	0	0	0	0	0	0	0	0	0	k__Bacteria;p__Firmicutes;c__unidentified_Firmicutes;o__Oscillospirales;f__Ruminococcaceae;g__unidentified_Ruminococcaceae;s__[Clostridium]_leptum
OTU_1299	21	11	11	17	4	4	5	6	26	13	9	6	0	14	2	0	1	0	0	0	k__Bacteria;p__Desulfobacterota;c__Desulfuromonadia;o__Bradymonadales
OTU_1300	0	0	0	0	0	0	0	0	0	0	20	13	11	10	9	10	8	11	5	18	k__Bacteria;p__Bacteroidota;c__Bacteroidia;o__Bacteroidales;f__Muribaculaceae;g__;s__
OTU_1301	0	0	2	0	0	0	2	0	0	2	18	2	8	1	10	7	16	0	8	0	k__Bacteria
OTU_1302	0	0	3	2	0	2	0	5	0	1	0	0	0	0	0	0	0	0	0	0	k__Bacteria;p__Firmicutes;c__Clostridia;o__Oscillospirales;f__[Eubacterium]_coprostanoligenes_group;g__;s__
OTU_1303	0	0	0	0	0	0	0	0	29	14	0	3	0	0	0	1	0	0	0	0	k__Bacteria;p__Firmicutes;c__Clostridia;o__Oscillospirales;f__Ruminococcaceae;g__;s__
OTU_1304	0	0	9	7	12	10	6	8	14	14	3	0	0	2	3	1	1	11	0	4	k__Bacteria;p__Firmicutes;c__Clostridia;o__Lachnospirales;f__Lachnospiraceae;g__[Eubacterium]_ruminantium_group;s__bacterium_YSB2008
OTU_1305	0	9	7	0	0	0	0	0	30	24	2	0	0	5	0	2	0	2	0	0	k__Bacteria;p__Firmicutes;c__Clostridia;o__Oscillospirales;f__Oscillospiraceae;g__Intestinimonas;s__
OTU_1306	0	0	0	0	0	0	0	0	0	0	0	0	0	0	0	0	0	0	0	0	k__Bacteria;p__Firmicutes;c__Clostridia;o__Oscillospirales;f__UCG-010;g__;s__
OTU_1307	4	3	10	11	7	12	11	5	2	5	13	7	1	1	12	24	17	2	10	18	k__Bacteria;p__Firmicutes;c__Clostridia;o__Monoglobales;f__Monoglobaceae;g__Monoglobus;s__
OTU_1308	8	63	3	23	7	20	15	12	6	13	54	14	23	33	12	71	116	31	24	32	k__Bacteria;p__Firmicutes;c__Negativicutes;o__Veillonellales-Selenomonadales;f__Selenomonadaceae
OTU_1309	0	0	0	0	0	0	0	0	0	0	8	13	4	13	3	2	2	0	2	0	k__Bacteria;p__Cyanobacteria;c__Vampirivibrionia;o__Gastranaerophilales;f__;g__;s__
OTU_1310	5	2	10	4	4	11	13	10	5	2	20	14	11	50	15	18	8	20	28	30	k__Bacteria;p__Bacteroidota;c__Bacteroidia;o__Bacteroidales;f__Prevotellaceae;g__Prevotellaceae_UCG-003;s__
OTU_1311	0	0	1	0	0	2	0	0	0	0	0	0	0	0	0	0	0	0	0	0	k__Bacteria;p__Firmicutes;c__Clostridia;o__Oscillospirales;f__[Eubacterium]_coprostanoligenes_group;g__;s__
OTU_1312	4	0	12	17	12	12	25	23	20	12	157	37	3	5	1	76	0	242	189	13	k__Bacteria;p__Bacteroidota;c__Bacteroidia;o__Bacteroidales;f__Prevotellaceae;g__Prevotella;s__
OTU_1313	0	0	7	4	0	0	2	0	2	1	8	5	5	0	2	0	5	0	9	0	k__Bacteria;p__Firmicutes;c__Clostridia;o__Oscillospirales;f__[Eubacterium]_coprostanoligenes_group;g__;s__
OTU_1314	1	0	0	0	76	0	0	0	0	0	0	1	1	0	1	1	0	0	1	0	k__Bacteria;p__Firmicutes;c__Clostridia;o__Oscillospirales;f__[Eubacterium]_coprostanoligenes_group;g__;s__
OTU_1315	0	0	0	48	0	0	9	0	0	1	0	0	0	0	0	0	0	0	0	12	k__Bacteria;p__Firmicutes;c__Bacilli;o__Lactobacillales;f__Streptococcaceae;g__Streptococcus;s__Streptococcus_anginosus
OTU_1316	0	1	0	0	0	0	0	0	0	0	0	0	0	0	0	0	0	0	0	0	k__Bacteria;p__Firmicutes;c__Clostridia;o__Oscillospirales;f__Butyricicoccaceae;g__UCG-008;s__
OTU_1317	1	0	0	0	0	5	31	0	0	2	0	0	0	0	0	0	0	1	0	2	k__Bacteria;p__Firmicutes;c__Clostridia;o__Lachnospirales;f__Lachnospiraceae
OTU_1318	0	1	0	1	0	0	1	1	3	0	0	0	0	0	0	0	0	0	0	0	k__Bacteria;p__Firmicutes;c__Clostridia
OTU_1319	0	0	0	0	0	0	0	0	0	0	46	7	1	0	0	2	0	6	0	6	k__Bacteria;p__Firmicutes;c__Negativicutes;o__Veillonellales-Selenomonadales;f__Selenomonadaceae;g__Quinella;s__
OTU_1320	3	8	4	2	10	1	9	3	6	7	10	2	0	0	0	8	0	0	1	5	k__Bacteria;p__Firmicutes;c__Clostridia;o__Lachnospirales;f__Lachnospiraceae;g__[Eubacterium]_hallii_group;s__
OTU_1321	0	0	0	0	14	38	8	0	5	1	2	0	0	3	0	0	0	0	0	2	k__Bacteria;p__Firmicutes;c__Clostridia;o__Oscillospirales;f__Butyricicoccaceae;g__Butyricicoccus;s__
OTU_1322	0	0	3	0	0	0	1	0	0	0	0	0	0	0	0	0	0	1	1	0	k__Bacteria
OTU_1323	0	0	0	1	0	0	0	3	1	0	0	0	0	0	0	0	0	0	0	0	k__Bacteria;p__Firmicutes;c__Clostridia;o__Christensenellales;f__Christensenellaceae;g__Christensenellaceae_R-7_group
OTU_1324	6	4	5	4	6	5	5	2	9	8	12	39	18	17	8	1	6	2	4	15	k__Bacteria;p__Firmicutes;c__Clostridia;o__Lachnospirales;f__Lachnospiraceae;g__Lachnospiraceae_UCG-008;s__
OTU_1325	0	0	8	2	1	5	7	2	0	0	0	0	0	0	0	0	0	0	0	0	k__Bacteria;p__Firmicutes;c__Bacilli;o__Izemoplasmatales;f__;g__;s__
OTU_1326	0	0	0	0	0	2	0	2	3	0	0	0	0	0	0	0	0	0	0	0	k__Bacteria
OTU_1327	0	0	0	0	3	0	0	0	0	0	6	6	9	0	6	2	8	9	12	2	k__Bacteria;p__Firmicutes;c__Clostridia;o__Lachnospirales;f__Lachnospiraceae;g__Lachnospira;s__
OTU_1328	0	0	0	0	0	0	1	0	0	0	0	0	0	0	0	0	0	0	0	0	k__Bacteria
OTU_1329	5	0	7	0	4	0	4	35	1	1	2	0	0	0	0	0	0	2	0	0	k__Bacteria;p__Spirochaetota;c__Spirochaetia;o__Spirochaetales;f__Spirochaetaceae;g__Treponema
OTU_1330	6	6	5	4	6	3	3	1	10	6	5	7	9	1	5	6	9	8	7	4	k__Bacteria;p__Firmicutes;c__Clostridia;o__Lachnospirales;f__Lachnospiraceae
OTU_1331	2	6	7	2	0	2	0	2	1	1	1	12	7	7	19	3	6	1	5	18	k__Bacteria;p__Firmicutes;c__Clostridia;o__Lachnospirales;f__Lachnospiraceae;g__Lachnospiraceae_UCG-008;s__
OTU_1332	0	0	3	2	2	2	6	0	3	0	0	0	0	0	0	0	0	0	0	0	k__Bacteria;p__Bacteroidota;c__Bacteroidia;o__Bacteroidales;f__F082;g__;s__
OTU_1333	7	2	13	15	14	16	15	32	16	9	6	3	3	9	9	14	0	5	9	1	k__Bacteria;p__Bacteroidota;c__Bacteroidia;o__Bacteroidales;f__Prevotellaceae;g__Prevotellaceae_UCG-003;s__
OTU_1334	5	6	4	4	3	3	1	11	1	5	16	12	3	17	5	3	7	0	2	6	k__Bacteria;p__Bacteroidota;c__Bacteroidia;o__Bacteroidales;f__Rikenellaceae;g__Rikenellaceae_RC9_gut_group;s__
OTU_1335	0	0	2	0	0	0	2	3	7	1	0	0	2	43	0	4	0	1	11	1	k__Bacteria;p__Firmicutes;c__Clostridia;o__Clostridia_vadinBB60_group;f__;g__;s__
OTU_1336	0	0	0	0	0	0	0	0	0	0	2	3	0	43	0	0	0	8	4	0	k__Bacteria;p__Cyanobacteria;c__Vampirivibrionia;o__Gastranaerophilales;f__;g__;s__
OTU_1337	0	1	0	3	0	0	0	0	0	0	0	0	0	0	0	0	0	0	0	0	k__Bacteria;p__Firmicutes;c__Clostridia;o__Lachnospirales;f__Lachnospiraceae
OTU_1338	0	0	0	0	0	0	0	0	0	0	0	6	2	0	1	3	3	0	0	2	k__Bacteria;p__unidentified_Bacteria;c__Coriobacteriia;o__Coriobacteriales;f__Atopobiaceae;g__;s__
OTU_1339	1	0	0	0	0	0	1	4	0	0	0	0	0	0	0	0	0	0	0	0	k__Bacteria;p__unidentified_Bacteria;c__Bacteroidia;o__Bacteroidales;f__Barnesiellaceae;g__;s__
OTU_1340	48	18	28	61	41	33	28	39	32	34	15	94	6	25	41	28	10	14	87	26	k__Bacteria;p__Firmicutes;c__Clostridia;o__Lachnospirales;f__Lachnospiraceae;g__Lachnospiraceae_NK3A20_group;s__
OTU_1341	2	8	3	13	12	4	4	4	10	4	5	2	15	11	1	0	2	0	10	0	k__Bacteria;p__Firmicutes;c__Negativicutes;o__Veillonellales-Selenomonadales;f__Selenomonadaceae;g__Veillonellaceae_UCG-001;s__
OTU_1342	0	0	0	0	0	9	0	0	0	0	0	0	0	0	0	0	0	0	0	0	k__Bacteria;p__Bacteroidota;c__Bacteroidia;o__Bacteroidales
OTU_1343	3	3	5	0	0	3	1	0	14	29	0	0	0	0	0	0	0	0	0	0	k__Bacteria;p__Firmicutes;c__unidentified_Firmicutes;o__Oscillospirales;f__Ruminococcaceae;g__;s__
OTU_1344	0	0	3	1	2	7	4	0	5	11	0	0	4	1	97	3	10	8	5	3	k__Bacteria;p__Firmicutes;c__Clostridia;o__Lachnospirales;f__Lachnospiraceae
OTU_1345	0	0	3	4	0	0	1	0	0	0	0	0	0	0	0	0	0	0	1	0	k__Bacteria;p__Firmicutes;c__Clostridia;o__Monoglobales;f__Monoglobaceae;g__Monoglobus;s__
OTU_1346	0	0	0	0	0	0	0	0	0	0	1	0	17	1	4	4	0	0	39	0	k__Bacteria;p__Verrucomicrobiota;c__Kiritimatiellae;o__WCHB1-41;f__;g__;s__
OTU_1347	0	1	4	0	1	0	2	0	0	0	0	0	0	0	0	0	0	0	0	0	k__Bacteria;p__Firmicutes;c__Clostridia;o__Clostridia_vadinBB60_group;f__;g__;s__
OTU_1348	57	3	87	16	17	57	75	4	114	6	1	5	0	5	78	62	3	6	0	3	k__Bacteria;p__Bacteroidota;c__Bacteroidia;o__Bacteroidales;f__Bacteroidales_RF16_group;g__;s__
OTU_1349	0	0	2	2	5	0	1	2	0	1	1	0	18	0	10	0	0	0	23	0	k__Bacteria;p__Firmicutes;c__Clostridia;o__Oscillospirales;f__Ruminococcaceae
OTU_1350	0	0	0	0	0	0	0	0	0	0	0	0	1	1	0	0	0	0	1	0	k__Bacteria;p__Bacteroidota;c__Bacteroidia;o__Bacteroidales;f__Bacteroidales_BS11_gut_group;g__;s__
OTU_1351	0	0	0	0	0	0	0	0	0	0	0	0	0	0	1	0	0	0	0	0	k__Bacteria;p__Firmicutes;c__Clostridia;o__Lachnospirales;f__Lachnospiraceae
OTU_1352	2	0	0	0	0	0	0	0	2	0	0	0	0	2	0	0	0	0	13	0	k__Bacteria;p__Bacteroidota;c__Bacteroidia;o__Bacteroidales;f__Prevotellaceae;g__Prevotellaceae_UCG-003;s__
OTU_1353	2	8	2	4	1	0	3	4	0	2	0	3	1	0	0	0	5	0	2	21	k__Bacteria;p__Firmicutes;c__Clostridia;o__Lachnospirales;f__Lachnospiraceae
OTU_1354	0	0	1	4	2	0	0	0	2	0	0	0	0	0	0	0	0	0	0	0	k__Bacteria;p__Firmicutes;c__Clostridia;o__Oscillospirales;f__UCG-010;g__;s__
OTU_1355	2	0	0	50	0	1	0	0	2	0	1	0	0	0	3	0	1	3	2	36	k__Bacteria;p__Fusobacteriota;c__Fusobacteriia;o__Fusobacteriales;f__Fusobacteriaceae;g__Fusobacterium;s__Fusobacterium_nucleatum
OTU_1356	4	1	9	3	0	3	5	2	0	3	4	15	3	0	0	12	0	5	3	2	k__Bacteria;p__Firmicutes;c__Clostridia;o__Clostridia_UCG-014;f__;g__;s__
OTU_1357	0	0	1	0	2	0	0	0	1	0	5	4	3	9	3	5	0	17	15	0	k__Bacteria;p__Firmicutes;c__Clostridia;o__Lachnospirales;f__Lachnospiraceae
OTU_1358	0	0	4	3	0	0	5	3	2	43	0	4	0	0	0	0	0	0	0	18	k__Bacteria;p__Firmicutes;c__Bacilli;o__Erysipelotrichales;f__Erysipelatoclostridiaceae;g__UCG-004;s__
OTU_1359	1	0	0	3	0	0	1	3	4	0	3	0	0	0	6	2	7	1	0	16	k__Bacteria;p__Firmicutes;c__Clostridia;o__Lachnospirales;f__Lachnospiraceae;g__Howardella;s__
OTU_1360	0	0	0	2	20	4	0	3	1	0	0	40	0	6	0	14	0	0	0	4	k__Bacteria;p__Bacteroidota;c__Bacteroidia;o__Bacteroidales;f__Prevotellaceae;g__Prevotella
OTU_1361	0	3	4	1	5	4	0	6	2	0	0	0	0	0	0	0	0	0	0	0	k__Bacteria;p__Firmicutes;c__Clostridia;o__Oscillospirales;f__UCG-010;g__;s__
OTU_1362	0	0	0	0	0	1	0	0	0	0	10	5	5	15	10	17	10	5	7	0	k__Bacteria;p__Firmicutes;c__Clostridia;o__Clostridia_vadinBB60_group;f__;g__;s__
OTU_1363	4	0	2	9	6	0	1	16	2	0	0	0	0	0	0	0	16	0	0	2	k__Bacteria;p__Firmicutes;c__Clostridia;o__Oscillospirales;f__Ruminococcaceae;g__Ruminococcus
OTU_1364	38	17	11	9	7	54	10	12	7	13	10	15	12	6	4	18	7	7	15	8	k__Bacteria;p__Firmicutes;c__Clostridia;o__Clostridia_UCG-014;f__;g__;s__
OTU_1365	0	0	0	0	0	0	0	0	0	0	15	10	13	5	4	6	3	5	8	4	k__Bacteria;p__Bacteroidota;c__Bacteroidia;o__Bacteroidales;f__Muribaculaceae;g__;s__
OTU_1366	1	0	5	1	0	0	0	0	0	0	0	0	0	0	0	0	0	0	0	0	k__Bacteria;p__Firmicutes;c__Clostridia;o__Oscillospirales;f__UCG-010;g__;s__
OTU_1367	0	0	13	0	59	4	2	2	2	7	0	1	6	0	1	2	0	0	2	2	k__Bacteria;p__Bacteroidota;c__Bacteroidia;o__Bacteroidales;f__F082;g__;s__
OTU_1368	0	0	0	0	0	0	1	1	2	0	12	33	1	25	0	8	12	1	5	0	k__Bacteria;p__Cyanobacteria;c__Vampirivibrionia;o__Gastranaerophilales;f__;g__;s__
OTU_1369	26	7	8	7	4	1	4	6	2	12	5	2	4	6	0	5	0	0	6	0	k__Bacteria;p__Firmicutes;c__Clostridia;o__Oscillospirales;f__UCG-010;g__;s__
OTU_1371	0	0	0	0	69	0	0	0	2	0	0	0	0	1	0	0	0	1	0	1	k__Bacteria;p__Firmicutes;c__Clostridia;o__Christensenellales;f__Christensenellaceae;g__Christensenellaceae_R-7_group;s__
OTU_1372	1	2	10	3	10	15	0	12	8	9	0	2	12	1	3	0	3	16	1	0	k__Bacteria;p__Bacteroidota;c__Bacteroidia;o__Bacteroidales;f__Prevotellaceae;g__Prevotella;s__
OTU_1373	13	105	36	22	27	19	21	22	44	46	18	64	11	34	25	6	31	8	47	199	k__Bacteria;p__Firmicutes;c__Clostridia;o__Christensenellales;f__Christensenellaceae;g__Christensenellaceae_R-7_group;s__
OTU_1374	0	0	0	0	0	0	0	0	0	0	4	3	2	9	13	2	4	5	0	6	k__Bacteria;p__unidentified_Bacteria;c__Coriobacteriia;o__Coriobacteriales;f__;g__;s__
OTU_1375	0	0	0	0	0	0	0	0	0	0	5	37	0	0	25	0	0	3	0	0	k__Bacteria
OTU_1376	0	3	23	38	11	16	11	15	14	1	5	0	0	6	2	0	3	0	3	0	k__Bacteria;p__Bacteroidota;c__Bacteroidia;o__Bacteroidales;f__Prevotellaceae;g__Prevotellaceae_Ga6A1_group;s__
OTU_1377	29	5	13	17	12	14	8	5	6	12	4	0	0	0	21	6	9	0	6	2	k__Bacteria;p__Firmicutes;c__Clostridia;o__Oscillospirales;f__Oscillospiraceae
OTU_1378	1	0	0	0	0	0	0	3	0	0	0	0	1	0	0	0	0	0	0	0	k__Bacteria;p__unidentified_Bacteria;c__Bacteroidia;o__Bacteroidales;f__;g__;s__
OTU_1379	0	0	0	0	0	2	0	0	1	0	0	0	0	0	0	0	0	0	0	0	k__Bacteria;p__Bacteroidota;c__Bacteroidia;o__Bacteroidales;f__Rikenellaceae;g__Alistipes;s__
OTU_1380	18	2	11	5	10	10	2	6	21	14	2	10	3	14	9	11	7	14	25	14	k__Bacteria;p__unidentified_Bacteria;c__Saccharimonadia;o__Saccharimonadales;f__Saccharimonadaceae;g__Candidatus_Saccharimonas;s__
OTU_1381	0	0	3	1	3	2	0	0	0	4	0	0	0	3	9	7	2	0	0	12	k__Bacteria;p__Firmicutes;c__Clostridia;o__Lachnospirales;f__Lachnospiraceae
OTU_1382	14	0	10	2	0	2	5	1	9	11	0	0	0	27	0	13	0	0	0	15	k__Bacteria;p__Bacteroidota;c__Bacteroidia;o__Bacteroidales;f__F082;g__;s__
OTU_1383	0	0	0	0	0	0	0	0	1	0	0	0	0	0	0	0	0	0	0	0	k__Bacteria;p__Myxococcota;c__Myxococcia;o__Myxococcales;f__Myxococcaceae
OTU_1384	3	0	2	3	0	0	0	0	1	0	0	0	0	0	2	0	0	0	0	0	k__Bacteria;p__Firmicutes;c__Clostridia;o__Monoglobales;f__Monoglobaceae;g__Monoglobus;s__
OTU_1385	19	9	6	1	5	0	1	2	2	3	2	0	0	1	1	0	0	1	6	2	k__Bacteria;p__Firmicutes;c__Clostridia;o__Oscillospirales;f__UCG-010;g__;s__
OTU_1386	0	0	27	8	3	0	4	0	5	3	0	0	42	0	1	0	0	1	0	0	k__Bacteria
OTU_1387	0	0	0	0	0	0	0	0	0	0	0	13	0	0	0	0	0	0	0	0	k__Bacteria;p__Firmicutes;c__Clostridia;o__Lachnospirales;f__Lachnospiraceae;g__Lachnospiraceae_UCG-002;s__
OTU_1388	0	0	0	0	0	0	1	0	0	0	0	0	0	0	0	0	0	0	0	0	k__Bacteria;p__Firmicutes;c__Bacilli;o__Acholeplasmatales;f__Acholeplasmataceae;g__Anaeroplasma;s__
OTU_1389	0	0	1	0	1	2	3	0	0	0	0	0	0	0	0	0	0	0	0	0	k__Bacteria;p__Firmicutes;c__Clostridia;o__Oscillospirales;f__UCG-010;g__;s__
OTU_1390	8	11	2	43	1	3	1	5	2	4	7	0	7	37	1	7	1	3	4	1	k__Bacteria;p__Firmicutes;c__Negativicutes;o__Veillonellales-Selenomonadales;f__Selenomonadaceae;g__Quinella;s__
OTU_1391	0	0	0	0	0	0	0	0	1	0	0	0	0	0	0	0	0	0	0	0	k__Bacteria;p__Firmicutes;c__Clostridia;o__Oscillospirales;f__UCG-010;g__;s__
OTU_1392	0	0	0	0	0	0	0	0	19	0	3	5	4	9	5	3	5	2	3	0	k__Bacteria;p__Firmicutes;c__Clostridia;o__Oscillospirales;f__Ruminococcaceae;g__Anaerotruncus;s__
OTU_1393	2	0	1	0	1	16	1	9	1	1	7	0	9	7	2	5	2	0	6	31	k__Bacteria;p__Spirochaetota;c__Spirochaetia;o__Spirochaetales;f__Spirochaetaceae;g__Treponema
OTU_1394	6	0	17	25	0	15	4	9	2	2	0	0	0	0	1	0	6	0	0	0	k__Bacteria;p__Firmicutes;c__Clostridia;o__Clostridia_UCG-014;f__;g__;s__
OTU_1395	2	8	13	7	5	7	20	3	17	50	9	9	16	17	6	4	21	13	67	14	k__Bacteria;p__Firmicutes;c__Clostridia;o__Clostridia_UCG-014;f__;g__;s__
OTU_1396	0	0	5	0	0	2	1	0	0	0	0	0	0	0	0	0	0	0	0	0	k__Bacteria;p__Firmicutes;c__Bacilli;o__RF39;f__;g__;s__
OTU_1397	0	0	0	0	0	0	0	1	0	0	2	2	0	0	7	10	8	3	10	11	k__Bacteria;p__Firmicutes;c__Bacilli;o__Erysipelotrichales;f__Erysipelotrichaceae;g__[Anaerorhabdus]_furcosa_group;s__
OTU_1398	10	0	0	0	4	0	0	0	0	0	2	69	0	22	0	0	10	3	2	0	k__Bacteria;p__Proteobacteria;c__Gammaproteobacteria;o__Enterobacterales;f__Succinivibrionaceae;g__Succinimonas;s__
OTU_1399	0	0	0	0	0	0	0	0	13	0	0	0	0	0	0	0	0	0	0	3	k__Bacteria;p__Firmicutes;c__Clostridia;o__Oscillospirales;f__Ruminococcaceae;g__Anaerotruncus;s__
OTU_1400	0	0	6	0	0	1	0	0	2	0	0	0	0	0	0	0	0	0	0	0	k__Bacteria;p__Firmicutes;c__Clostridia;o__Oscillospirales;f__UCG-010;g__;s__
OTU_1401	0	0	3	1	1	0	1	1	0	0	0	0	0	0	0	0	0	0	0	0	k__Bacteria;p__Firmicutes;c__Clostridia;o__Oscillospirales
OTU_1402	1	5	2	7	1	1	4	0	1	2	1	1	1	0	2	0	2	0	0	11	k__Bacteria;p__Firmicutes;c__Clostridia;o__Lachnospirales;f__Lachnospiraceae;g__Marvinbryantia;s__
OTU_1403	1	0	0	0	0	0	0	1	0	0	29	4	4	7	0	6	4	56	0	3	k__Bacteria;p__Firmicutes;c__Bacilli;o__Lactobacillales;f__Streptococcaceae;g__Streptococcus
OTU_1404	0	0	0	0	0	0	0	0	0	0	31	8	7	17	0	1	2	0	0	0	k__Bacteria;p__Firmicutes;c__Clostridia;o__Lachnospirales;f__Lachnospiraceae
OTU_1405	0	0	0	3	0	0	0	0	0	0	0	1	0	0	0	4	0	2	0	0	k__Bacteria;p__Firmicutes;c__Clostridia;o__Christensenellales;f__Christensenellaceae;g__Christensenellaceae_R-7_group;s__bacterium_YE57
OTU_1406	3	7	7	6	10	4	9	3	2	2	5	2	6	6	0	8	7	10	4	6	k__Bacteria;p__Bacteroidota;c__Bacteroidia;o__Bacteroidales;f__Rikenellaceae;g__Rikenellaceae_RC9_gut_group;s__
OTU_1407	48	31	9	6	57	3	10	7	17	11	46	0	13	0	0	2	0	0	61	1	k__Bacteria;p__Firmicutes;c__Bacilli;o__Mycoplasmatales;f__Mycoplasmataceae;g__Mycoplasma
OTU_1408	0	1	8	1	0	0	1	1	1	1	0	26	0	0	0	0	0	8	1	6	k__Bacteria;p__Bacteroidota;c__Bacteroidia;o__Bacteroidales;f__Rikenellaceae;g__Rikenellaceae_RC9_gut_group;s__
OTU_1409	1	0	4	1	3	9	2	1	1	0	0	0	1	0	0	2	0	0	0	0	k__Bacteria;p__Firmicutes;c__Clostridia;o__Oscillospirales;f__Oscillospiraceae
OTU_1410	0	0	22	0	0	0	0	0	5	0	0	0	0	0	0	0	0	2	0	0	k__Bacteria;p__Bacteroidota;c__Bacteroidia;o__Bacteroidales;f__Bacteroidaceae;g__Bacteroides
OTU_1412	8	2	0	2	7	3	1	1	3	1	2	2	2	1	3	0	0	1	0	0	k__Bacteria;p__Firmicutes;c__Clostridia;o__Lachnospirales;f__Lachnospiraceae;g__[Eubacterium]_hallii_group;s__
OTU_1413	0	0	2	1	3	2	0	3	0	20	24	0	0	70	0	0	0	0	0	0	k__Bacteria;p__Bacteroidota;c__Bacteroidia;o__Bacteroidales;f__Prevotellaceae;g__Prevotella;s__
OTU_1414	0	0	0	0	0	0	0	0	0	0	0	10	3	0	26	4	0	18	0	0	k__Bacteria;p__Verrucomicrobiota;c__Kiritimatiellae;o__WCHB1-41;f__;g__;s__
OTU_1415	0	0	2	0	1	1	0	0	1	0	0	0	0	0	0	0	0	0	0	0	k__Bacteria
OTU_1416	0	1	1	3	2	0	5	2	1	8	4	0	13	28	17	0	1	24	0	1	k__Bacteria;p__Firmicutes;c__Clostridia;o__Oscillospirales;f__Ruminococcaceae;g__Ruminococcus;s__
OTU_1417	2	1	0	0	0	2	9	0	0	0	0	0	0	0	0	0	0	0	0	0	k__Bacteria;p__Firmicutes;c__Clostridia
OTU_1418	8	2	2	0	4	3	3	7	2	9	9	5	26	19	0	5	0	6	0	4	k__Bacteria;p__unidentified_Bacteria;c__Alphaproteobacteria;o__Paracaedibacterales;f__Paracaedibacteraceae;g__;s__
OTU_1419	0	0	0	1	0	1	0	1	1	0	0	0	0	0	0	0	0	0	0	0	k__Bacteria;p__Firmicutes;c__Clostridia;o__Peptococcales;f__Peptococcaceae;g__Peptococcus;s__
OTU_1420	4	0	0	1	4	3	3	3	6	1	0	0	0	0	0	9	0	0	0	0	k__Bacteria;p__unidentified_Bacteria;c__Clostridia;o__Oscillospirales;f__Ruminococcaceae;g__;s__
OTU_1421	0	1	6	1	1	1	1	0	3	7	0	3	8	6	12	0	0	0	0	4	k__Bacteria;p__Firmicutes;c__Clostridia;o__Lachnospirales;f__Defluviitaleaceae;g__Defluviitaleaceae_UCG-011;s__
OTU_1422	2	2	3	1	11	4	0	4	0	4	0	0	0	1	0	0	0	0	0	0	k__Bacteria;p__Firmicutes;c__Clostridia;o__Clostridia_vadinBB60_group;f__;g__;s__
OTU_1423	0	0	0	0	0	0	2	2	0	1	2	2	2	0	3	2	2	2	0	10	k__Bacteria;p__Actinobacteriota;c__Coriobacteriia;o__Coriobacteriales;f__Eggerthellaceae
OTU_1424	2	1	8	6	9	3	0	3	0	2	11	7	6	22	58	35	20	5	24	2	k__Bacteria;p__Firmicutes;c__Clostridia;o__Oscillospirales;f__Ruminococcaceae;g__;s__
OTU_1425	3	0	5	8	0	19	4	25	3	9	6	2	4	1	2	0	0	1	5	1	k__Bacteria;p__Firmicutes;c__Bacilli;o__Acholeplasmatales;f__Acholeplasmataceae;g__Anaeroplasma;s__
OTU_1426	1	1	14	4	10	8	5	12	3	1	29	20	13	29	10	6	16	30	5	0	k__Bacteria;p__Bacteroidota;c__Bacteroidia
OTU_1427	2	0	0	0	1	0	0	0	0	0	12	18	2	0	3	0	2	2	5	0	k__Bacteria;p__unidentified_Bacteria;c__Alphaproteobacteria;o__Rhodospirillales;f__;g__;s__
OTU_1428	9	3	7	6	4	11	6	2	9	8	17	1	0	3	15	7	0	0	0	2	k__Bacteria;p__Firmicutes;c__Negativicutes;o__Veillonellales-Selenomonadales;f__Selenomonadaceae;g__Anaerovibrio;s__
OTU_1429	0	0	0	0	0	0	0	0	2	1	19	6	0	27	0	1	5	0	1	0	k__Bacteria;p__Firmicutes;c__Clostridia;o__Lachnospirales;f__Lachnospiraceae
OTU_1430	7	8	21	7	6	15	12	8	11	15	10	13	7	4	4	0	6	3	5	6	k__Bacteria;p__Firmicutes;c__Clostridia;o__Lachnospirales;f__Lachnospiraceae
OTU_1431	27	13	3	4	41	13	3	32	9	6	0	0	23	8	9	0	0	3	32	0	k__Bacteria;p__Firmicutes;c__Clostridia;o__Clostridia_UCG-014;f__;g__;s__
OTU_1432	0	0	0	0	0	0	0	0	0	0	4	1	16	11	3	7	7	11	1	1	k__Bacteria;p__Verrucomicrobiota;c__Kiritimatiellae;o__WCHB1-41;f__;g__;s__
OTU_1433	4	5	6	4	4	10	7	6	2	5	0	0	2	9	3	4	3	6	3	4	k__Bacteria;p__unidentified_Bacteria;c__Clostridia;o__Oscillospirales;f__Ruminococcaceae;g__;s__
OTU_1434	5	2	1	0	0	4	1	0	0	0	2	0	12	8	3	1	0	5	2	0	k__Bacteria;p__Firmicutes;c__Clostridia;o__Oscillospirales;f__UCG-010;g__;s__
OTU_1435	1	0	0	0	0	0	3	1	0	0	19	0	1	5	2	2	6	0	5	3	k__Bacteria;p__Firmicutes;c__Bacilli;o__Acholeplasmatales;f__Acholeplasmataceae;g__Anaeroplasma;s__
OTU_1436	3	0	10	2	1	6	2	4	2	0	0	0	3	0	0	6	0	49	43	0	k__Bacteria;p__Firmicutes;c__Bacilli;o__RF39;f__;g__;s__
OTU_1437	0	8	4	8	6	0	10	0	1	0	1	3	2	5	3	19	3	5	5	14	k__Bacteria;p__Firmicutes;c__Clostridia;o__Oscillospirales;f__Oscillospiraceae;g__Colidextribacter;s__Clostridiales_bacterium_NK3B98
OTU_1438	1	0	7	8	15	20	15	79	17	7	2	0	0	2	0	0	1	0	1	0	k__Bacteria;p__Bacteroidota;c__Bacteroidia;o__Bacteroidales;f__Prevotellaceae;g__Prevotellaceae_YAB2003_group;s__
OTU_1439	0	3	1	0	0	0	0	6	0	0	0	0	0	0	0	0	0	0	0	0	k__Bacteria;p__Firmicutes;c__Clostridia
OTU_1440	0	0	0	0	0	0	0	4	4	0	0	0	0	0	0	0	0	0	0	0	k__Bacteria;p__Firmicutes;c__Clostridia;o__Oscillospirales;f__Ruminococcaceae;g__Ruminococcus
OTU_1441	8	8	6	7	4	3	10	1	6	12	0	2	0	0	3	0	2	2	2	5	k__Bacteria;p__unidentified_Bacteria;c__Clostridia;o__Oscillospirales;f__Ruminococcaceae;g__;s__
OTU_1442	3	0	4	2	8	9	4	71	1	3	0	0	1	0	0	0	0	0	0	0	k__Bacteria;p__Bacteroidota;c__Bacteroidia;o__Bacteroidales;f__p-251-o5;g__;s__
OTU_1443	0	0	0	0	0	3	0	0	0	0	0	0	0	0	0	0	0	0	0	0	k__Bacteria;p__Bacteroidota;c__Bacteroidia;o__Bacteroidales;f__Bacteroidaceae;g__Bacteroides;s__
OTU_1444	0	0	0	0	0	3	0	4	0	0	0	0	0	0	0	0	0	0	0	0	k__Bacteria;p__Firmicutes;c__Clostridia;o__Oscillospirales;f__UCG-010;g__;s__
OTU_1445	0	0	0	0	0	0	0	1	0	0	0	0	0	0	0	0	0	0	0	0	k__Bacteria;p__unidentified_Bacteria;c__Alphaproteobacteria;o__Rhodospirillales;f__;g__;s__
OTU_1447	5	0	25	3	1	4	3	2	4	3	5	0	2	0	4	0	5	1	0	0	k__Bacteria
OTU_1448	0	0	3	0	2	3	4	1	0	0	0	0	0	0	0	0	0	0	0	0	k__Bacteria
OTU_1449	0	0	0	0	0	0	0	0	0	0	7	18	22	2	4	0	1	0	13	0	k__Bacteria;p__Verrucomicrobiota;c__Kiritimatiellae;o__WCHB1-41;f__;g__;s__
OTU_1450	0	0	0	0	0	0	0	0	0	0	1	4	0	2	0	0	0	1	0	24	k__Bacteria;p__Actinobacteriota;c__Coriobacteriia;o__Coriobacteriales;f__Eggerthellaceae;g__DNF00809;s__
OTU_1451	2	0	0	0	0	0	0	2	0	3	24	1	0	3	0	1	6	4	0	0	k__Bacteria;p__Firmicutes;c__Clostridia;o__Oscillospirales;f__[Eubacterium]_coprostanoligenes_group;g__;s__
OTU_1452	1	0	2	0	0	0	0	1	0	2	1	4	9	3	20	0	32	16	0	3	k__Bacteria;p__Spirochaetota;c__Spirochaetia;o__Spirochaetales;f__Spirochaetaceae;g__Treponema
OTU_1453	12	1	0	2	1	0	4	2	0	1	2	0	20	0	6	0	0	0	17	0	k__Bacteria;p__Firmicutes;c__Negativicutes;o__Veillonellales-Selenomonadales;f__Selenomonadaceae;g__Quinella;s__
OTU_1454	13	1	2	4	4	2	3	1	2	8	0	0	0	3	0	3	0	0	0	0	k__Bacteria;p__Firmicutes;c__Clostridia;o__Oscillospirales;f__UCG-010;g__;s__
OTU_1455	5	9	14	26	27	1	3	2	3	1	0	2	6	10	9	0	4	0	2	3	k__Bacteria;p__Bacteroidota;c__Bacteroidia;o__Bacteroidales;f__Prevotellaceae;g__Prevotella
OTU_1456	3	0	3	2	7	4	1	2	4	8	10	10	1	10	5	1	4	3	0	3	k__Bacteria
OTU_1457	9	4	4	1	0	3	4	0	3	1	7	6	10	3	14	8	4	4	4	11	k__Bacteria;p__Firmicutes;c__Clostridia;o__Peptostreptococcales-Tissierellales;f__Anaerovoracaceae;g__Anaerovorax
OTU_1458	0	0	1	0	1	5	1	0	2	0	0	0	0	0	0	15	0	0	35	7	k__Bacteria;p__Bacteroidota;c__Bacteroidia;o__Bacteroidales;f__Bacteroidales_RF16_group;g__;s__
OTU_1459	0	0	0	0	0	6	0	0	0	0	0	0	0	0	0	0	0	0	0	0	k__Bacteria;p__Firmicutes;c__Clostridia;o__Oscillospirales;f__UCG-010;g__;s__
OTU_1460	0	0	0	5	6	2	4	3	3	4	0	4	1	9	8	4	0	2	3	0	k__Bacteria;p__Firmicutes;c__Clostridia;o__Lachnospirales;f__Lachnospiraceae
OTU_1461	0	0	0	0	0	0	5	0	0	0	0	0	0	0	0	0	0	0	0	0	k__Bacteria;p__unidentified_Bacteria;c__Bacteroidia;o__Bacteroidales;f__Barnesiellaceae;g__;s__
OTU_1462	0	0	2	1	1	0	0	1	0	2	10	0	3	15	3	4	0	0	0	2	k__Bacteria;p__Firmicutes;c__Bacilli;o__Izemoplasmatales;f__;g__;s__
OTU_1463	0	0	3	0	1	0	0	0	0	0	0	0	0	0	0	0	0	0	0	0	k__Bacteria;p__unidentified_Bacteria;c__Bacteroidia;o__Bacteroidales;f__Barnesiellaceae;g__;s__
OTU_1464	23	0	10	7	6	21	5	9	2	3	2	1	7	5	28	0	11	11	4	6	k__Bacteria;p__Bacteroidota;c__Bacteroidia;o__Bacteroidales;f__Prevotellaceae
OTU_1465	0	0	0	0	0	0	0	0	0	0	0	1	0	0	0	0	0	3	1	0	k__Bacteria;p__Bacteroidota;c__Bacteroidia;o__Bacteroidales;f__Marinifilaceae;g__Butyricimonas;s__
OTU_1466	0	0	0	0	0	0	9	0	6	2	1	3	0	0	0	0	0	0	3	0	k__Bacteria;p__Firmicutes;c__unidentified_Firmicutes;o__Oscillospirales;f__Ruminococcaceae;g__;s__
OTU_1467	0	2	3	3	0	0	2	0	3	0	0	0	0	0	0	0	0	0	0	0	k__Bacteria;p__Firmicutes;c__Clostridia;o__Lachnospirales;f__Lachnospiraceae;g__Cellulosilyticum;s__
OTU_1468	1	14	8	0	16	0	6	0	3	1	0	0	4	0	0	0	0	0	10	3	k__Bacteria;p__Bacteroidota;c__Bacteroidia;o__Bacteroidales;f__Rikenellaceae;g__Rikenellaceae_RC9_gut_group;s__
OTU_1469	0	2	3	0	0	0	6	3	10	0	0	0	0	0	0	0	0	0	0	0	k__Bacteria;p__Firmicutes;c__Clostridia;o__Oscillospirales
OTU_1471	0	0	3	1	2	3	0	4	3	0	2	0	3	0	2	0	0	0	1	0	k__Bacteria;p__Firmicutes;c__Clostridia;o__Oscillospirales;f__UCG-010;g__;s__
OTU_1472	1	20	0	12	3	2	3	3	0	23	0	0	0	0	0	0	0	3	0	24	k__Bacteria;p__Firmicutes;c__Clostridia;o__Christensenellales;f__Christensenellaceae;g__Christensenellaceae_R-7_group;s__
OTU_1473	1	0	0	1	2	3	0	4	0	0	0	0	0	0	0	0	1	0	0	0	k__Bacteria;p__unidentified_Bacteria;c__Clostridia;o__Oscillospirales;f__Ruminococcaceae;g__;s__
OTU_1474	7	3	3	0	1	0	2	2	5	2	3	6	1	3	1	0	0	0	1	2	k__Bacteria;p__Firmicutes;c__Clostridia;o__Lachnospirales;f__Defluviitaleaceae;g__Defluviitaleaceae_UCG-011;s__
OTU_1475	0	5	0	1	5	3	2	1	1	0	0	0	0	0	0	0	0	0	0	0	k__Bacteria;p__Firmicutes;c__Clostridia;o__Clostridia_UCG-014;f__;g__;s__
OTU_1476	0	1	0	3	0	1	0	0	0	0	0	0	0	0	0	0	0	0	0	0	k__Bacteria
OTU_1477	0	0	0	0	0	0	1	0	1	0	0	0	0	0	0	0	0	0	0	0	k__Bacteria;p__Bacteroidota;c__Bacteroidia;o__Bacteroidales;f__F082;g__;s__
OTU_1478	0	0	2	0	3	0	0	8	2	0	0	0	0	0	0	0	0	0	0	0	k__Bacteria;p__Firmicutes;c__Clostridia;o__Oscillospirales;f__UCG-010;g__;s__
OTU_1479	12	11	5	9	5	6	3	4	17	6	46	1	2	5	16	7	3	11	14	4	k__Bacteria;p__Firmicutes;c__Bacilli;o__Erysipelotrichales;f__Erysipelatoclostridiaceae;g__UCG-004;s__
OTU_1480	0	0	0	0	0	0	1	0	0	0	2	6	0	0	0	1	0	0	0	0	k__Bacteria;p__unidentified_Bacteria;c__Clostridia;o__Peptococcales;f__Peptococcaceae;g__;s__
OTU_1481	0	0	0	1	2	2	0	0	0	0	0	0	0	0	0	0	0	8	0	2	k__Bacteria
OTU_1482	0	0	0	0	0	0	5	1	0	0	0	0	0	0	0	0	0	0	0	0	k__Bacteria;p__unidentified_Bacteria;c__Bacteroidia;o__Bacteroidales;f__Barnesiellaceae;g__;s__
OTU_1483	0	0	3	0	0	0	0	0	3	0	0	0	0	0	0	0	0	0	0	0	k__Bacteria
OTU_1484	2	7	11	24	9	14	14	20	11	37	275	45	25	150	159	5	21	48	15	40	k__Bacteria;p__Bacteroidota;c__Bacteroidia;o__Bacteroidales;f__Muribaculaceae;g__;s__
OTU_1485	0	0	1	0	0	1	0	0	0	0	0	0	0	0	0	0	0	0	0	0	k__Bacteria;p__Firmicutes;c__Clostridia;o__Peptostreptococcales-Tissierellales;f__Anaerovoracaceae;g__[Eubacterium]_brachy_group;s__
OTU_1486	0	0	0	0	0	0	0	0	0	0	0	8	0	0	0	0	0	0	0	2	k__Bacteria;p__Bacteroidota;c__Bacteroidia;o__Bacteroidales;f__Rikenellaceae;g__Rikenellaceae_RC9_gut_group;s__
OTU_1487	0	0	2	3	2	7	2	7	11	24	0	0	0	0	0	0	0	0	0	2	k__Bacteria;p__unidentified_Bacteria;c__Alphaproteobacteria;o__Paracaedibacterales;f__Paracaedibacteraceae;g__;s__
OTU_1488	1	0	9	4	6	15	6	9	9	10	2	1	4	0	11	8	7	12	7	1	k__Bacteria;p__Firmicutes;c__Clostridia;o__Oscillospirales;f__Ruminococcaceae;g__Ruminococcus;s__
OTU_1489	19	2	3	2	4	4	1	2	5	7	5	6	7	2	3	3	0	3	0	3	k__Bacteria
OTU_1492	0	0	13	1	0	4	5	0	7	0	0	4	0	0	0	0	0	1	1	0	k__Bacteria;p__Firmicutes;c__Clostridia;o__Oscillospirales;f__Ruminococcaceae;g__Paludicola;s__
OTU_1493	0	0	0	0	0	0	0	0	0	2	0	0	7	0	0	0	0	7	0	22	k__Bacteria;p__unidentified_Bacteria;c__Bacilli;o__Erysipelotrichales;f__Erysipelotrichaceae;g__;s__
OTU_1494	2	1	0	0	0	0	1	0	1	1	0	13	4	1	4	0	5	6	7	7	k__Bacteria;p__Firmicutes;c__Clostridia;o__Lachnospirales;f__Lachnospiraceae;g__Lachnospiraceae_NK3A20_group;s__
OTU_1495	0	0	1	0	0	0	4	1	0	0	6	6	3	7	5	3	3	5	1	22	k__Bacteria;p__Actinobacteria;c__unidentified_Actinobacteria;o__Micrococcales;f__Micrococcaceae;g__Rothia
OTU_1496	0	0	0	0	1	0	0	1	0	0	0	0	0	0	0	0	0	0	0	0	k__Bacteria;p__Firmicutes;c__Clostridia;o__Oscillospirales;f__UCG-010;g__;s__
OTU_1497	1	11	3	8	1	0	6	2	0	0	0	3	4	0	3	0	1	0	0	28	k__Bacteria;p__Firmicutes;c__Clostridia;o__Lachnospirales;f__Lachnospiraceae;g__Acetitomaculum;s__
OTU_1498	0	0	0	0	0	0	0	16	0	0	0	0	0	0	0	0	0	0	0	0	k__Bacteria;p__Firmicutes;c__Clostridia;o__Oscillospirales;f__Hungateiclostridiaceae;g__Fastidiosipila;s__Clostridiales_bacterium_feline_oral_taxon_339
OTU_1499	46	1	0	0	0	0	0	0	2	0	0	0	0	0	0	0	0	0	0	0	k__Bacteria;p__Firmicutes;c__Bacilli;o__RF39;f__;g__;s__
OTU_1500	0	0	3	0	0	0	0	3	0	0	8	1	0	15	3	14	14	10	16	0	k__Bacteria;p__Bacteroidota;c__Bacteroidia;o__Bacteroidales;f__Prevotellaceae
OTU_1501	0	0	4	3	4	3	3	0	0	10	8	0	15	7	0	3	0	0	0	0	k__Bacteria;p__Firmicutes
OTU_1502	0	0	2	0	0	1	2	0	0	0	1	9	0	15	0	0	0	15	0	9	k__Bacteria;p__Bacteroidota;c__Bacteroidia;o__Bacteroidales;f__Rikenellaceae;g__Rikenellaceae_RC9_gut_group;s__
OTU_1503	0	0	1	2	2	7	0	1	2	0	0	0	0	0	0	0	0	0	0	0	k__Bacteria;p__Firmicutes;c__Clostridia;o__Monoglobales;f__Monoglobaceae;g__Monoglobus;s__
OTU_1504	1	0	2	0	0	0	1	3	0	0	0	3	5	7	0	16	9	8	6	2	k__Bacteria;p__Bacteroidota;c__Bacteroidia;o__Bacteroidales;f__p-2534-18B5_gut_group;g__;s__
OTU_1505	2	0	8	1	2	0	0	3	6	0	2	59	0	1	14	1	13	0	10	0	k__Bacteria;p__Elusimicrobia;c__unidentified_Elusimicrobia;o__Elusimicrobiales;f__Elusimicrobiaceae;g__Elusimicrobium;s__
OTU_1506	0	0	0	0	3	0	0	0	0	0	0	0	0	0	0	0	0	0	0	0	k__Bacteria;p__Firmicutes;c__Clostridia;o__Oscillospirales;f__UCG-010;g__;s__
OTU_1507	5	14	19	7	15	15	20	10	0	21	1	46	3	10	267	7	14	2	10	24	k__Bacteria;p__Bacteroidota;c__Bacteroidia;o__Bacteroidales;f__Muribaculaceae;g__;s__
OTU_1509	2	0	2	0	1	2	0	2	0	1	2	0	0	12	2	15	3	8	0	1	k__Bacteria;p__Firmicutes;c__Clostridia;o__Oscillospirales;f__Ruminococcaceae
OTU_1510	5	0	0	2	0	0	0	0	0	0	0	7	1	1	5	2	2	1	0	7	k__Bacteria;p__Firmicutes;c__Bacilli;o__Erysipelotrichales;f__Erysipelotrichaceae;g__Catenisphaera;s__
OTU_1511	2	0	1	0	0	0	0	0	0	0	22	28	21	39	0	0	6	4	5	0	k__Bacteria;p__Cyanobacteria;c__Vampirivibrionia;o__Gastranaerophilales
OTU_1512	0	0	0	0	3	5	1	4	0	0	8	1	1	3	0	2	4	2	2	0	k__Bacteria;p__Firmicutes;c__Clostridia;o__Oscillospirales;f__[Eubacterium]_coprostanoligenes_group;g__;s__
OTU_1513	7	2	11	9	4	1	4	6	3	4	5	2	0	0	4	0	2	3	0	28	k__Bacteria;p__Firmicutes;c__unidentified_Firmicutes;o__Oscillospirales;f__Ruminococcaceae;g__;s__
OTU_1514	9	6	3	1	4	2	3	2	1	4	0	5	6	2	4	1	3	3	3	5	k__Bacteria;p__Firmicutes;c__Clostridia;o__Lachnospirales;f__Lachnospiraceae;g__Lachnospiraceae_FCS020_group;s__
OTU_1515	0	1	4	0	0	0	4	0	3	0	0	0	0	0	0	0	0	0	0	0	k__Bacteria;p__Firmicutes;c__Clostridia;o__Oscillospirales;f__UCG-010;g__;s__
OTU_1516	7	0	9	3	6	3	0	3	1	1	5	7	0	7	0	11	5	0	20	5	k__Bacteria;p__unidentified_Bacteria;c__Alphaproteobacteria;o__Rhodospirillales;f__;g__;s__
OTU_1517	8	4	2	9	3	6	5	4	6	14	2	11	4	4	7	0	1	8	3	12	k__Bacteria;p__Firmicutes;c__Clostridia;o__Lachnospirales;f__Lachnospiraceae
OTU_1518	0	25	7	0	2	3	13	0	1	11	47	10	4	0	38	2	0	0	5	2	k__Bacteria;p__Synergistota;c__Synergistia;o__Synergistales;f__Synergistaceae;g__Fretibacterium;s__
OTU_1519	0	0	0	0	0	0	5	17	0	1	1	1	0	0	0	0	0	0	0	0	k__Bacteria;p__Proteobacteria;c__Gammaproteobacteria;o__Burkholderiales;f__Comamonadaceae;g__Delftia;s__Delftia_acidovorans
OTU_1520	2	0	10	34	6	41	9	6	7	3	1	0	24	10	26	3	0	4	7	1	k__Bacteria;p__Firmicutes;c__Clostridia;o__Clostridia_UCG-014;f__;g__;s__
OTU_1521	0	0	0	0	1	6	3	0	3	1	0	0	0	13	0	4	0	0	11	1	k__Bacteria
OTU_1522	0	0	0	1	6	0	0	0	0	0	12	0	0	0	6	0	31	0	0	0	k__Bacteria;p__Spirochaetota;c__Spirochaetia;o__Spirochaetales;f__Spirochaetaceae;g__Treponema
OTU_1523	1	0	1	1	3	0	0	4	3	2	8	6	3	7	8	1	4	0	3	3	k__Bacteria;p__Firmicutes;c__Clostridia;o__Oscillospirales
OTU_1524	5	3	9	0	10	7	2	2	7	4	17	0	2	7	2	18	24	4	21	6	k__Bacteria;p__Firmicutes;c__Bacilli;o__RF39
OTU_1525	0	1	0	3	0	2	0	2	0	0	0	0	0	0	0	0	0	0	0	0	k__Bacteria;p__Firmicutes;c__Clostridia;o__Lachnospirales;f__Lachnospiraceae
OTU_1526	6	1	15	2	16	10	7	4	5	31	5	31	5	0	5	13	0	4	11	2	k__Bacteria;p__Firmicutes;c__Clostridia;o__Clostridia_UCG-014;f__;g__;s__
OTU_1527	0	0	0	0	0	0	0	0	0	0	0	0	0	0	0	0	0	0	50	0	k__Bacteria;p__Firmicutes;c__Clostridia;o__Clostridia_vadinBB60_group;f__;g__;s__
OTU_1528	0	0	0	0	17	0	0	0	0	0	2	12	5	0	1	0	2	2	0	10	k__Bacteria;p__Bacteroidota;c__Bacteroidia;o__Bacteroidales;f__Bacteroidaceae;g__Bacteroides;s__Bacteroides_coprocola
OTU_1529	0	0	0	2	4	2	2	5	3	4	0	0	0	0	1	5	0	1	2	3	k__Bacteria;p__Firmicutes;c__Bacilli;o__Erysipelotrichales;f__Erysipelotrichaceae;g__Erysipelotrichaceae_UCG-009;s__
OTU_1530	4	12	2	9	4	5	6	2	5	4	5	5	0	6	6	5	0	2	2	7	k__Bacteria
OTU_1531	12	9	9	0	3	1	3	2	3	2	55	14	0	0	0	18	0	3	7	2	k__Bacteria;p__Synergistota;c__Synergistia;o__Synergistales;f__Synergistaceae;g__Fretibacterium
OTU_1532	0	0	0	3	3	2	0	4	0	0	0	0	0	0	0	0	0	0	0	0	k__Bacteria;p__Cyanobacteria;c__Vampirivibrionia;o__Gastranaerophilales;f__;g__;s__
OTU_1533	13	1	5	7	4	15	12	3	4	3	4	0	5	10	21	8	8	0	0	0	k__Bacteria;p__Firmicutes;c__Clostridia;o__Clostridia_UCG-014;f__;g__;s__
OTU_1534	3	0	0	2	6	7	4	2	6	4	0	10	0	0	9	6	0	1	15	4	k__Bacteria;p__Bacteroidota;c__Bacteroidia;o__Bacteroidales;f__Rikenellaceae;g__Rikenellaceae_RC9_gut_group;s__
OTU_1535	0	0	0	0	0	0	0	0	1	0	0	0	0	0	0	0	0	0	0	0	k__Bacteria;p__Actinobacteriota;c__Coriobacteriia;o__Coriobacteriales;f__Eggerthellaceae
OTU_1536	0	0	0	0	0	0	0	0	0	0	1	0	0	10	1	0	17	0	0	0	k__Bacteria;p__unidentified_Bacteria;c__Alphaproteobacteria;o__Rhodospirillales;f__;g__;s__
OTU_1537	0	0	0	0	0	0	0	0	0	0	15	53	5	23	11	1	15	1	12	1	k__Bacteria;p__Verrucomicrobiota;c__Kiritimatiellae;o__WCHB1-41;f__;g__;s__
OTU_1538	0	0	0	0	0	0	0	0	0	0	5	57	0	4	0	0	0	2	0	6	k__Bacteria;p__Verrucomicrobiota;c__Kiritimatiellae;o__WCHB1-41;f__;g__;s__
OTU_1539	1	0	89	2	6	3	4	3	2	8	0	0	0	0	15	0	0	0	0	0	k__Bacteria;p__Firmicutes;c__Clostridia;o__Oscillospirales;f__Ruminococcaceae
OTU_1540	0	0	0	0	0	0	0	0	0	0	10	4	5	7	0	7	7	5	7	0	k__Bacteria;p__Verrucomicrobiota;c__Verrucomicrobiae;o__Verrucomicrobiales;f__Akkermansiaceae;g__Akkermansia;s__
OTU_1541	0	0	1	1	0	0	1	0	0	8	31	0	16	0	0	0	5	16	0	1	k__Bacteria;p__Bacteroidota;c__Bacteroidia;o__Bacteroidales;f__Prevotellaceae
OTU_1542	0	2	3	1	3	4	2	4	8	5	25	10	29	8	40	14	38	9	97	2	k__Bacteria;p__Firmicutes;c__Clostridia;o__Clostridia_UCG-014;f__;g__;s__
OTU_1543	3	3	2	0	0	0	2	0	0	2	0	10	6	10	3	1	0	3	0	2	k__Bacteria;p__Firmicutes;c__Clostridia;o__Peptostreptococcales-Tissierellales;f__Anaerovoracaceae;g__Anaerovorax;s__
OTU_1544	0	0	2	2	0	0	0	2	0	0	0	0	0	0	0	0	0	0	0	0	k__Bacteria
OTU_1545	0	0	0	0	0	0	0	0	0	0	2	2	1	64	0	1	0	0	2	0	k__Bacteria;p__Verrucomicrobiota;c__Kiritimatiellae;o__WCHB1-41
OTU_1546	0	0	0	0	1	0	0	3	4	0	0	0	0	0	0	0	0	0	0	0	k__Bacteria;p__Firmicutes
OTU_1547	0	0	2	0	0	0	0	0	0	0	0	0	0	0	0	0	0	0	0	0	k__Bacteria;p__Bacteroidota;c__Bacteroidia;o__Bacteroidales;f__Rikenellaceae;g__Rikenellaceae_RC9_gut_group;s__
OTU_1548	1	0	22	0	2	3	2	3	2	4	1	0	0	0	0	14	0	1	3	9	k__Bacteria;p__Firmicutes;c__Clostridia;o__Oscillospirales;f__[Eubacterium]_coprostanoligenes_group;g__;s__
OTU_1549	0	0	4	0	0	0	0	0	0	0	0	0	0	0	0	0	0	0	0	0	k__Bacteria;p__Firmicutes;c__Clostridia;o__Monoglobales;f__Monoglobaceae;g__Monoglobus;s__
OTU_1550	3	3	5	2	1	5	4	1	5	0	0	0	0	0	0	0	0	0	0	0	k__Bacteria;p__Firmicutes;c__Clostridia;o__Oscillospirales;f__Oscillospiraceae;g__Oscillibacter;s__
OTU_1551	0	3	0	0	0	0	0	0	0	0	0	0	0	0	0	0	0	0	0	0	k__Bacteria;p__Firmicutes;c__Clostridia;o__Oscillospirales;f__Ruminococcaceae
OTU_1552	0	0	0	0	0	0	0	0	0	0	2	71	0	0	0	0	3	0	1	0	k__Bacteria;p__Bacteroidota;c__Bacteroidia;o__Bacteroidales;f__Prevotellaceae;g__Prevotella;s__
OTU_1553	4	0	12	5	11	3	4	5	3	3	18	0	10	1	0	1	0	30	0	0	k__Bacteria;p__Firmicutes;c__Clostridia;o__Oscillospirales;f__UCG-010;g__;s__
OTU_1554	1	1	1	3	11	2	0	1	0	0	0	0	0	0	0	0	0	0	0	0	k__Bacteria
OTU_1555	4	15	0	1	8	0	0	0	0	0	20	1	0	0	0	1	0	2	25	0	k__Bacteria;p__Bacteroidota;c__Bacteroidia;o__Bacteroidales;f__Rikenellaceae;g__Rikenellaceae_RC9_gut_group;s__
OTU_1556	1	17	2	1	2	5	3	0	1	3	2	8	2	0	1	0	7	2	0	6	k__Bacteria;p__Firmicutes;c__Clostridia;o__Christensenellales;f__Christensenellaceae;g__Christensenellaceae_R-7_group;s__
OTU_1557	0	0	0	0	0	0	3	0	3	0	0	0	0	0	0	0	0	0	0	0	k__Bacteria;p__Firmicutes;c__Bacilli;o__Erysipelotrichales;f__Erysipelotrichaceae;g__[Anaerorhabdus]_furcosa_group;s__
OTU_1558	0	21	0	0	0	0	0	0	0	0	1	27	0	0	15	0	0	2	0	0	k__Bacteria;p__Bacteroidota;c__Bacteroidia;o__Bacteroidales;f__Prevotellaceae;g__Prevotellaceae_UCG-001;s__
OTU_1559	18	0	0	0	5	2	0	4	0	0	0	7	0	0	0	0	0	0	0	0	k__Bacteria;p__Bacteroidota;c__Bacteroidia;o__Bacteroidales;f__Prevotellaceae;g__Prevotellaceae_UCG-003;s__
OTU_1560	7	0	3	3	6	4	2	10	0	5	13	4	1	2	0	0	1	0	3	0	k__Bacteria;p__Firmicutes;c__Clostridia;o__Lachnospirales;f__Lachnospiraceae;g__Shuttleworthia;s__
OTU_1561	5	4	1	3	4	0	4	1	0	0	12	5	2	3	6	2	3	4	6	45	k__Bacteria
OTU_1562	2	1	6	2	5	3	5	7	7	0	0	0	0	0	1	1	1	3	0	4	k__Bacteria
OTU_1563	17	0	3	1	1	6	0	4	1	3	1	0	0	0	0	5	2	5	1	0	k__Bacteria;p__Firmicutes;c__Clostridia;o__Clostridia_UCG-014;f__;g__;s__
OTU_1564	98	5	39	12	99	51	129	31	20	120	108	35	23	4	161	14	28	41	46	2	k__Bacteria;p__Bacteroidota;c__Bacteroidia;o__Bacteroidales;f__Prevotellaceae;g__Prevotella;s__
OTU_1565	7	0	7	1	2	5	5	7	3	3	5	0	1	3	4	0	4	3	0	0	k__Bacteria;p__Firmicutes;c__Clostridia;o__Lachnospirales;f__Lachnospiraceae;g__Lachnospiraceae_NK4A136_group;s__bacterium_XPB1013
OTU_1566	1	2	66	3	3	11	7	0	1	0	0	0	2	15	0	0	7	2	0	0	k__Bacteria;p__Bacteroidota;c__Bacteroidia;o__Bacteroidales;f__Prevotellaceae;g__Prevotellaceae_UCG-003;s__
OTU_1567	2	1	8	5	8	1	1	5	2	3	8	0	8	5	3	3	5	5	0	4	k__Bacteria;p__Campylobacterota;c__Campylobacteria;o__Campylobacterales;f__Campylobacteraceae;g__Campylobacter
OTU_1568	0	2	2	1	4	3	0	0	0	0	0	0	0	0	1	0	0	0	0	2	k__Bacteria;p__Firmicutes;c__Clostridia;o__Clostridia_vadinBB60_group
OTU_1569	0	0	0	0	0	0	0	0	0	0	0	0	0	0	0	0	0	0	0	0	k__Bacteria;p__Deferribacteres;c__unidentified_Deferribacteres;o__Deferribacterales;f__Deferribacteraceae;g__Mucispirillum
OTU_1570	0	1	0	0	3	9	0	9	3	0	0	0	0	0	0	0	0	0	0	0	k__Bacteria;p__Firmicutes;c__Clostridia
OTU_1571	23	0	0	0	3	0	0	2	3	0	2	0	4	4	4	0	0	6	0	0	k__Bacteria;p__Firmicutes;c__Clostridia;o__Lachnospirales;f__Lachnospiraceae;g__Butyrivibrio;s__
OTU_1572	0	0	0	0	0	0	0	0	0	0	27	0	0	2	1	0	0	0	0	0	k__Bacteria;p__Bacteroidota;c__Bacteroidia;o__Flavobacteriales;f__Weeksellaceae;g__Chryseobacterium
OTU_1573	3	3	4	1	0	3	0	5	0	0	0	6	0	4	2	0	0	6	4	0	k__Bacteria;p__Firmicutes;c__Clostridia;o__Oscillospirales;f__Ruminococcaceae;g__Ruminococcus;s__
OTU_1574	0	0	0	0	0	0	0	0	0	0	0	3	0	0	0	0	0	0	0	0	k__Bacteria;p__Verrucomicrobiota;c__Kiritimatiellae;o__WCHB1-41;f__;g__;s__
OTU_1575	0	0	0	0	0	0	0	0	0	0	0	6	3	1	3	0	3	0	2	10	k__Bacteria;p__Actinobacteriota;c__Coriobacteriia;o__Coriobacteriales;f__Eggerthellaceae;g__Slackia
OTU_1576	0	0	0	0	0	0	0	28	2	2	0	0	0	0	0	0	0	0	0	0	k__Bacteria;p__Firmicutes;c__Clostridia;o__Christensenellales;f__Christensenellaceae;g__Christensenella;s__Christensenella_minuta
OTU_1577	0	0	0	0	0	0	0	0	0	0	5	2	0	0	0	17	0	8	2	0	k__Bacteria;p__Firmicutes;c__Negativicutes;o__Veillonellales-Selenomonadales;f__Selenomonadaceae;g__Quinella;s__
OTU_1578	0	0	0	5	0	0	0	0	0	0	0	0	0	0	0	0	0	0	0	0	k__Bacteria;p__Firmicutes;c__Clostridia;o__Oscillospirales;f__Hungateiclostridiaceae;g__Ruminiclostridium;s__
OTU_1579	0	1	0	0	0	0	0	0	0	0	0	44	0	0	0	0	0	0	0	0	k__Bacteria;p__Desulfobacterota;c__Desulfovibrionia;o__Desulfovibrionales;f__Desulfovibrionaceae;g__Desulfovibrio
OTU_1580	0	0	0	0	0	0	0	0	0	4	1	0	0	4	6	1	53	0	3	0	k__Bacteria;p__Firmicutes;c__Clostridia;o__Lachnospirales;f__Lachnospiraceae;g__Tyzzerella;s__
OTU_1581	0	0	0	0	0	0	0	0	0	0	0	0	0	0	0	0	0	0	0	0	k__Bacteria;p__Firmicutes;c__Bacilli;o__Izemoplasmatales;f__;g__;s__
OTU_1582	0	0	4	1	3	2	0	3	3	0	0	0	0	0	0	0	0	0	0	0	k__Bacteria;p__Firmicutes;c__Clostridia
OTU_1583	1	2	4	1	1	0	1	0	0	4	2	6	0	0	1	3	1	2	0	2	k__Bacteria;p__Firmicutes;c__Clostridia;o__Lachnospirales;f__Lachnospiraceae;g__[Eubacterium]_hallii_group;s__
OTU_1584	0	0	5	0	3	0	0	0	15	0	0	1	0	0	0	0	0	0	0	35	k__Bacteria;p__Bacteroidota;c__Bacteroidia;o__Bacteroidales;f__F082;g__;s__
OTU_1585	2	0	0	2	0	0	0	0	7	0	0	0	0	3	0	2	0	0	0	0	k__Bacteria;p__Verrucomicrobiota;c__Verrucomicrobiae;o__Verrucomicrobiales;f__Akkermansiaceae;g__Akkermansia;s__
OTU_1586	1	0	0	0	0	0	0	0	0	0	13	27	4	13	3	3	19	3	15	0	k__Bacteria;p__Cyanobacteria;c__Vampirivibrionia;o__Gastranaerophilales;f__;g__;s__
OTU_1587	4	1	1	2	0	0	0	0	0	3	2	0	0	1	0	1	0	45	3	0	k__Bacteria;p__Firmicutes;c__Clostridia
OTU_1588	11	0	8	0	7	2	5	0	9	3	2	37	0	19	2	0	6	7	2	44	k__Bacteria;p__Bacteroidota;c__Bacteroidia;o__Bacteroidales;f__Prevotellaceae;g__Prevotella;s__
OTU_1589	2	0	8	4	2	8	0	0	7	9	2	0	6	0	14	24	0	5	4	0	k__Bacteria;p__Bacteroidota;c__Bacteroidia;o__Bacteroidales;f__Prevotellaceae;g__Prevotellaceae_UCG-001;s__
OTU_1590	1	12	3	6	0	8	4	4	3	9	2	3	5	6	3	0	0	5	0	43	k__Bacteria;p__Firmicutes;c__Clostridia;o__Lachnospirales;f__Lachnospiraceae
OTU_1591	18	1	7	2	8	12	6	13	11	12	1	0	2	0	80	3	1	5	0	0	k__Bacteria;p__Bacteroidota;c__Bacteroidia;o__Bacteroidales;f__Muribaculaceae;g__;s__
OTU_1592	8	5	3	5	0	2	1	0	3	4	1	0	8	4	13	12	24	4	0	7	k__Bacteria
OTU_1593	0	0	0	0	0	0	0	0	0	0	5	3	9	30	6	0	21	0	0	0	k__Bacteria;p__Verrucomicrobiota;c__Kiritimatiellae;o__WCHB1-41;f__;g__;s__
OTU_1594	0	0	0	0	0	0	0	0	0	0	6	0	1	7	3	0	5	1	0	2	k__Bacteria;p__Bacteroidota;c__Bacteroidia;o__Bacteroidales;f__Muribaculaceae;g__;s__
OTU_1595	1	5	0	1	1	0	0	0	2	1	4	3	5	6	2	4	0	2	4	14	k__Bacteria;p__Firmicutes;c__Clostridia;o__Peptostreptococcales-Tissierellales;f__Anaerovoracaceae;g__[Eubacterium]_nodatum_group;s__
OTU_1596	0	0	3	0	0	0	0	0	0	0	0	0	0	0	0	0	0	0	0	0	k__Bacteria;p__Firmicutes;c__Clostridia;o__Oscillospirales;f__UCG-010;g__;s__
OTU_1597	4	4	7	4	1	6	10	4	1	2	5	0	4	18	2	4	0	11	2	4	k__Bacteria;p__Bacteroidota;c__Bacteroidia;o__Bacteroidales;f__Rikenellaceae;g__Rikenellaceae_RC9_gut_group;s__
OTU_1599	0	0	0	8	0	0	0	0	0	0	0	1	0	0	0	0	0	0	0	0	k__Bacteria;p__Elusimicrobia;c__unidentified_Elusimicrobia;o__Elusimicrobiales;f__Elusimicrobiaceae;g__Elusimicrobium;s__
OTU_1600	8	3	0	0	0	11	0	0	3	1	6	2	0	0	2	0	4	15	9	4	k__Bacteria;p__Firmicutes;c__Clostridia;o__Clostridia_UCG-014
OTU_1601	2	0	1	0	0	0	0	0	1	0	2	0	4	2	1	0	0	2	5	8	k__Bacteria;p__Firmicutes;c__Clostridia;o__Lachnospirales;f__Lachnospiraceae;g__Lachnospiraceae_UCG-002;s__
OTU_1602	10	7	4	0	0	2	0	0	2	3	2	7	2	0	3	0	1	2	3	12	k__Bacteria;p__Firmicutes;c__Clostridia;o__Lachnospirales;f__Lachnospiraceae;g__Lachnospiraceae_UCG-006;s__
OTU_1603	0	0	3	5	0	0	5	0	0	0	0	0	0	0	0	0	0	0	0	0	k__Bacteria;p__Bacteroidota;c__Bacteroidia;o__Bacteroidales;f__Muribaculaceae;g__;s__
OTU_1604	0	0	0	0	0	0	0	0	0	0	8	3	3	3	1	1	3	5	5	0	k__Bacteria;p__Bacteroidota;c__Bacteroidia;o__Bacteroidales;f__Muribaculaceae;g__;s__
OTU_1605	5	0	13	9	10	13	20	11	15	37	7	1	26	3	7	2	34	3	3	1	k__Bacteria;p__Firmicutes;c__Clostridia;o__Oscillospirales;f__Ruminococcaceae;g__Ruminococcus;s__Ruminococcus_sp_NK3A76
OTU_1606	0	0	0	0	0	0	0	0	0	0	0	0	0	0	0	0	0	0	0	0	k__Bacteria;p__Firmicutes;c__Clostridia
OTU_1607	53	5	0	0	0	0	0	0	0	0	0	0	0	0	0	54	0	0	0	0	k__Bacteria;p__Bacteroidota;c__Bacteroidia;o__Bacteroidales;f__Muribaculaceae;g__;s__
OTU_1608	0	0	0	0	0	0	0	0	0	0	0	7	2	36	7	0	0	0	0	0	k__Bacteria;p__Bacteroidota;c__Bacteroidia;o__Bacteroidales;f__Prevotellaceae
OTU_1609	5	5	5	2	3	5	7	2	2	13	0	2	3	0	0	0	0	0	0	1	k__Bacteria;p__Firmicutes;c__Clostridia;o__Christensenellales;f__Christensenellaceae;g__Christensenellaceae_R-7_group
OTU_1610	0	0	3	1	41	0	4	3	1	0	24	4	0	0	1	0	0	4	0	0	k__Bacteria;p__Bacteroidota;c__Bacteroidia;o__Bacteroidales;f__F082;g__;s__
OTU_1611	0	0	1	0	2	6	0	0	0	0	0	0	0	0	0	0	0	0	0	0	k__Bacteria;p__Firmicutes;c__Clostridia;o__Oscillospirales;f__UCG-010;g__;s__
OTU_1612	0	0	0	0	0	0	0	0	0	0	11	2	1	0	3	0	4	0	5	0	k__Bacteria;p__Verrucomicrobiota;c__Kiritimatiellae;o__WCHB1-41;f__;g__;s__
OTU_1613	7	1	10	0	1	3	3	2	6	3	7	0	4	0	8	0	1	9	6	4	k__Bacteria;p__Firmicutes;c__Bacilli;o__Erysipelotrichales;f__Erysipelotrichaceae
OTU_1614	0	0	0	0	0	0	0	0	0	0	1	0	0	0	0	0	0	0	0	0	k__Bacteria;p__unidentified_Bacteria;c__Clostridia;o__Peptococcales;f__Peptococcaceae;g__;s__
OTU_1615	0	0	0	0	0	0	0	0	0	0	4	12	3	23	0	0	0	0	9	0	k__Bacteria;p__Verrucomicrobiota;c__Kiritimatiellae;o__WCHB1-41;f__;g__;s__
OTU_1616	0	0	3	6	0	0	4	0	0	0	0	0	0	0	0	0	0	0	0	0	k__Bacteria
OTU_1617	0	0	0	0	0	0	0	0	0	0	4	0	1	0	2	4	2	0	12	9	k__Bacteria
OTU_1618	0	0	0	0	2	0	0	0	2	0	0	0	1	0	0	0	0	0	0	0	k__Bacteria;p__Firmicutes
OTU_1619	0	0	0	0	0	0	0	0	1	0	0	0	0	0	0	0	0	0	0	0	k__Bacteria;p__unidentified_Bacteria;c__Clostridia;o__;f__;g__;s__
OTU_1620	27	3	3	3	2	1	1	1	1	11	1	6	3	4	0	4	0	3	2	0	k__Bacteria;p__Firmicutes;c__Clostridia;o__Oscillospirales;f__UCG-010;g__;s__
OTU_1621	8	1	4	7	4	1	2	2	1	4	4	1	0	1	3	0	2	0	0	3	k__Bacteria;p__Firmicutes;c__Clostridia;o__Oscillospirales;f__Oscillospiraceae;g__Colidextribacter;s__
OTU_1622	0	0	4	0	0	0	0	0	1	2	10	10	11	4	0	0	0	0	3	1	k__Bacteria
OTU_1623	4	0	3	0	0	0	0	0	13	17	0	0	0	0	0	0	0	1	0	0	k__Bacteria
OTU_1624	0	1	3	6	0	1	0	2	0	0	0	0	0	0	0	0	0	0	0	0	k__Bacteria;p__Firmicutes;c__Clostridia
OTU_1625	0	0	2	0	0	2	0	0	0	0	0	0	0	0	0	0	0	0	0	0	k__Bacteria;p__Firmicutes;c__Clostridia;o__Clostridia_vadinBB60_group;f__;g__;s__
OTU_1626	0	0	0	0	0	0	0	0	0	0	7	2	0	2	8	6	1	4	2	9	k__Bacteria;p__Bacteroidota;c__Bacteroidia;o__Bacteroidales;f__Marinifilaceae;g__Odoribacter;s__
OTU_1627	1	0	9	2	6	2	6	6	6	1	3	0	0	4	0	6	4	13	0	15	k__Bacteria;p__Bacteroidota;c__Bacteroidia;o__Bacteroidales;f__Prevotellaceae;g__Prevotellaceae_UCG-004;s__
OTU_1628	2	0	27	4	1	28	0	2	8	1	0	0	13	7	0	0	0	53	0	0	k__Bacteria;p__Spirochaetota;c__Spirochaetia;o__Spirochaetales;f__Spirochaetaceae;g__Treponema
OTU_1629	2	0	8	9	8	9	9	5	12	17	1	0	3	4	7	7	0	11	1	4	k__Bacteria;p__unidentified_Bacteria;c__Clostridia;o__Oscillospirales;f__Ruminococcaceae;g__;s__
OTU_1630	0	0	0	0	0	0	0	0	0	0	0	0	0	0	0	0	0	0	0	25	k__Bacteria;p__Fusobacteriota;c__Fusobacteriia;o__Fusobacteriales;f__Leptotrichiaceae;g__Leptotrichia
OTU_1631	0	0	3	0	2	3	0	0	3	0	0	16	4	0	0	0	0	0	0	0	k__Bacteria;p__unidentified_Bacteria;c__Alphaproteobacteria;o__Rhodospirillales;f__;g__;s__
OTU_1632	0	0	0	0	0	3	0	23	0	2	0	0	0	0	0	0	0	0	0	0	k__Bacteria;p__Proteobacteria;c__Gammaproteobacteria;o__Pseudomonadales;f__Halomonadaceae;g__Halomonas;s__Halomonas_sp_1513
OTU_1633	0	0	3	2	2	0	2	0	1	0	0	4	0	2	0	0	0	3	0	0	k__Bacteria;p__Spirochaetota;c__Spirochaetia;o__Spirochaetales;f__Spirochaetaceae;g__Treponema;s__
OTU_1634	0	0	0	5	0	0	0	2	0	0	0	0	0	0	0	0	0	0	0	0	k__Bacteria;p__Firmicutes;c__Clostridia;o__Lachnospirales;f__Lachnospiraceae
OTU_1635	2	0	2	3	20	1	0	2	3	2	0	0	0	0	2	0	3	0	0	1	k__Bacteria;p__Firmicutes;c__Clostridia;o__Clostridia_vadinBB60_group;f__;g__;s__
OTU_1636	0	0	1	0	3	1	1	0	0	0	0	2	0	0	3	2	0	0	0	0	k__Bacteria;p__Firmicutes;c__Clostridia;o__Oscillospirales;f__Oscillospiraceae;g__Papillibacter;s__
OTU_1637	0	0	0	0	0	0	0	0	0	0	0	1	0	0	27	0	0	0	0	0	k__Bacteria;p__Bacteroidota;c__Bacteroidia;o__Bacteroidales;f__Prevotellaceae;g__Prevotellaceae_UCG-001;s__
OTU_1638	2	0	1	2	2	2	0	8	1	2	8	1	0	10	0	0	10	0	0	0	k__Bacteria;p__Firmicutes;c__Bacilli;o__Erysipelotrichales;f__Erysipelatoclostridiaceae;g__UCG-004;s__
OTU_1639	6	3	0	1	0	3	4	11	4	1	3	0	0	0	0	0	0	0	0	1	k__Bacteria;p__Spirochaetota;c__Spirochaetia;o__Spirochaetales;f__Spirochaetaceae;g__Sphaerochaeta;s__
OTU_1640	8	2	13	10	6	10	5	15	12	24	5	24	6	9	28	0	8	41	1	31	k__Bacteria;p__Firmicutes;c__Clostridia;o__Christensenellales;f__Christensenellaceae;g__Christensenellaceae_R-7_group;s__
OTU_1641	0	0	0	0	0	0	0	0	0	0	0	0	3	0	0	0	2	0	0	3	k__Bacteria;p__Firmicutes;c__Clostridia;o__Christensenellales;f__Christensenellaceae;g__Christensenellaceae_R-7_group;s__
OTU_1642	0	0	0	2	1	2	0	2	3	0	1	3	0	1	2	5	1	4	1	6	k__Bacteria;p__Chloroflexi;c__Anaerolineae;o__Anaerolineales;f__Anaerolineaceae;g__Flexilinea;s__
OTU_1643	0	0	0	3	0	4	2	0	0	0	0	0	0	0	0	0	0	0	0	0	k__Bacteria
OTU_1644	0	0	3	1	0	2	0	2	3	1	0	0	0	0	2	0	3	0	2	14	k__Bacteria;p__unidentified_Bacteria;c__Bacilli;o__Erysipelotrichales;f__Erysipelotrichaceae;g__;s__
OTU_1645	19	0	2	0	5	1	2	3	3	1	0	0	0	0	0	0	0	0	0	0	k__Bacteria;p__Firmicutes;c__Bacilli;o__Erysipelotrichales;f__Erysipelatoclostridiaceae;g__UCG-004;s__
OTU_1646	9	6	2	11	3	4	4	3	2	0	1	9	2	0	13	0	3	2	0	29	k__Bacteria;p__Firmicutes;c__Clostridia;o__Oscillospirales;f__Oscillospiraceae
OTU_1647	1	6	3	1	0	5	0	4	0	0	0	1	0	2	4	5	0	0	2	0	k__Bacteria;p__Firmicutes;c__Clostridia;o__Clostridia_UCG-014;f__;g__;s__
OTU_1648	0	0	0	0	0	0	0	0	2	0	0	3	8	0	0	0	0	0	8	8	k__Bacteria;p__Firmicutes;c__Bacilli;o__Erysipelotrichales;f__Erysipelatoclostridiaceae;g__UCG-004;s__
OTU_1649	0	0	0	0	0	0	0	0	0	33	0	0	0	1	0	0	0	1	0	0	k__Bacteria;p__Firmicutes;c__Bacilli;o__Bacillales;f__Bacillaceae;g__Bacillus
OTU_1650	2	7	2	2	25	1	0	4	4	1	0	49	0	1	3	0	2	0	0	5	k__Bacteria;p__Bacteroidota;c__Bacteroidia;o__Bacteroidales;f__Prevotellaceae;g__Prevotella;s__
OTU_1651	5	1	6	6	2	3	4	4	29	35	0	3	3	3	0	2	3	3	1	0	k__Bacteria;p__Firmicutes;c__Clostridia;o__Lachnospirales;f__Lachnospiraceae
OTU_1652	0	0	5	2	1	1	7	8	6	0	0	0	0	0	0	0	2	0	0	0	k__Bacteria;p__Firmicutes;c__Clostridia;o__Oscillospirales;f__Ruminococcaceae
OTU_1653	8	2	3	0	0	3	0	1	4	0	1	9	0	0	0	1	1	14	23	1	k__Bacteria;p__Bacteroidota;c__Bacteroidia;o__Bacteroidales;f__Bacteroidales_RF16_group;g__;s__
OTU_1654	0	0	0	0	0	0	0	4	0	0	4	2	3	3	2	7	5	1	4	4	k__Bacteria;p__Campylobacterota;c__Campylobacteria;o__Campylobacterales;f__Helicobacteraceae;g__Helicobacter
OTU_1655	7	15	5	12	7	3	16	3	4	13	4	5	7	3	2	10	9	9	2	39	k__Bacteria;p__Firmicutes;c__Clostridia;o__Christensenellales;f__Christensenellaceae;g__Christensenellaceae_R-7_group
OTU_1656	0	0	0	0	13	0	0	0	0	0	1	0	0	0	0	0	0	0	0	3	k__Bacteria;p__Firmicutes;c__Clostridia;o__Oscillospirales;f__Oscillospiraceae;g__UCG-003;s__
OTU_1657	2	0	2	0	2	0	0	0	0	0	6	3	3	0	7	0	0	4	1	0	k__Bacteria;p__Firmicutes;c__Clostridia;o__Peptostreptococcales-Tissierellales;f__Anaerovoracaceae;g__[Eubacterium]_brachy_group;s__
OTU_1658	0	0	1	0	0	0	0	0	0	0	0	0	0	0	0	0	0	0	0	0	k__Bacteria;p__Proteobacteria
OTU_1659	0	0	1	2	0	0	0	1	0	0	0	0	0	0	0	0	0	0	0	0	k__Bacteria;p__Firmicutes;c__Bacilli;o__Izemoplasmatales;f__;g__;s__
OTU_1660	0	0	0	0	0	0	0	0	0	0	5	2	4	0	0	19	0	0	2	5	k__Bacteria
OTU_1661	11	52	3	2	2	2	1	0	6	11	1	0	0	0	0	0	0	0	1	1	k__Bacteria;p__Firmicutes;c__Bacilli;o__RF39;f__;g__;s__
OTU_1662	0	0	0	0	0	0	0	0	0	0	15	9	12	6	16	20	20	16	17	13	k__Bacteria;p__Bacteroidota;c__Bacteroidia;o__Bacteroidales;f__Muribaculaceae;g__;s__
OTU_1663	0	0	0	0	5	0	0	0	0	0	0	0	0	0	0	0	0	0	0	0	k__Bacteria;p__Firmicutes;c__Clostridia;o__Oscillospirales;f__Ruminococcaceae;g__Candidatus_Soleaferrea;s__
OTU_1664	0	0	2	0	2	0	0	0	0	0	40	2	2	0	8	1	0	2	0	0	k__Bacteria;p__Proteobacteria;c__Gammaproteobacteria;o__Pseudomonadales;f__Moraxellaceae;g__Acinetobacter
OTU_1665	0	1	9	23	21	26	52	10	7	9	0	0	0	0	16	0	2	0	1	1	k__Bacteria;p__Firmicutes;c__Clostridia;o__Oscillospirales;f__Ruminococcaceae;g__CAG-352;s__
OTU_1666	9	16	2	9	0	1	4	3	8	7	3	1	0	4	2	0	0	2	0	0	k__Bacteria;p__Firmicutes;c__Clostridia;o__Peptostreptococcales-Tissierellales;f__Anaerovoracaceae;g__Anaerovorax;s__
OTU_1667	0	0	0	0	0	0	0	0	0	0	8	79	2	69	9	0	14	5	1	0	k__Bacteria;p__Verrucomicrobiota;c__Kiritimatiellae;o__WCHB1-41;f__;g__;s__
OTU_1668	2	0	2	0	0	2	0	1	0	0	0	0	0	0	0	0	0	0	0	0	k__Bacteria;p__Firmicutes;c__Clostridia;o__Clostridia_vadinBB60_group;f__;g__;s__
OTU_1669	5	0	5	4	3	10	0	4	3	4	6	4	2	2	1	7	4	5	5	11	k__Bacteria
OTU_1670	0	0	0	0	0	0	0	0	0	0	3	82	1	10	1	2	1	0	20	0	k__Bacteria;p__Verrucomicrobiota;c__Kiritimatiellae;o__WCHB1-41;f__;g__;s__
OTU_1671	1	3	0	0	2	0	2	1	0	2	1	4	2	0	3	2	1	2	0	1	k__Bacteria;p__Actinobacteriota;c__Coriobacteriia;o__Coriobacteriales;f__Eggerthellaceae
OTU_1672	2	0	1	2	3	1	2	2	2	2	7	2	13	4	13	13	2	11	10	9	k__Bacteria;p__Firmicutes;c__Clostridia;o__Oscillospirales;f__[Eubacterium]_coprostanoligenes_group;g__;s__
OTU_1673	0	0	0	0	0	0	0	0	0	0	19	3	5	22	0	2	0	1	7	0	k__Bacteria;p__Firmicutes;c__Clostridia;o__Oscillospirales
OTU_1674	8	4	11	8	3	10	3	7	18	4	2	2	1	2	33	0	0	2	7	3	k__Bacteria;p__Bacteroidota;c__Bacteroidia;o__Bacteroidales;f__Rikenellaceae;g__Rikenellaceae_RC9_gut_group;s__
OTU_1675	10	4	10	5	9	2	4	0	3	1	0	0	0	1	2	6	4	0	0	3	k__Bacteria;p__Firmicutes;c__Bacilli;o__RF39;f__;g__;s__
OTU_1676	0	1	6	1	19	1	4	3	73	2	0	0	0	0	0	0	2	0	15	0	k__Bacteria;p__Bacteroidota;c__Bacteroidia;o__Bacteroidales;f__Prevotellaceae;g__Prevotella;s__
OTU_1677	0	0	0	0	0	0	0	0	0	0	0	27	1	3	5	0	2	0	1	3	k__Bacteria;p__Verrucomicrobiota;c__Kiritimatiellae;o__WCHB1-41;f__;g__;s__
OTU_1678	28	3	11	0	8	1	5	2	1	0	1	10	20	0	0	0	0	5	0	9	k__Bacteria;p__Bacteroidota;c__Bacteroidia;o__Bacteroidales;f__p-251-o5;g__;s__
OTU_1679	0	0	11	0	4	2	2	0	2	4	0	0	2	4	0	0	0	0	0	0	k__Bacteria
OTU_1680	0	1	0	0	0	0	0	0	0	0	0	0	0	0	0	0	0	0	0	0	k__Bacteria;p__Firmicutes;c__Clostridia
OTU_1681	2	0	1	4	0	7	6	8	3	3	7	0	0	7	13	44	0	3	10	44	k__Bacteria;p__unidentified_Bacteria;c__Verrucomicrobiae;o__Opitutales;f__Puniceicoccaceae;g__;s__
OTU_1682	9	1	11	4	3	0	8	8	7	5	12	2	0	2	2	0	4	16	1	9	k__Bacteria;p__Bacteroidota;c__Bacteroidia;o__Bacteroidales;f__Rikenellaceae;g__Rikenellaceae_RC9_gut_group;s__
OTU_1683	0	0	0	0	0	0	0	0	0	0	24	0	0	0	0	0	0	1	0	0	k__Bacteria;p__Firmicutes;c__Negativicutes;o__Veillonellales-Selenomonadales;f__Selenomonadaceae;g__Quinella;s__
OTU_1684	4	2	2	2	1	4	1	2	1	0	26	3	3	33	8	29	4	4	21	3	k__Bacteria
OTU_1685	3	0	7	18	5	20	9	10	9	0	0	0	0	0	0	0	0	0	0	0	k__Bacteria;p__Bacteroidota;c__Bacteroidia;o__Bacteroidales;f__Bacteroidaceae;g__Bacteroides;s__
OTU_1686	0	0	1	0	0	0	0	0	0	0	17	24	2	20	2	0	24	0	3	2	k__Bacteria;p__Cyanobacteria;c__Vampirivibrionia;o__Gastranaerophilales;f__;g__;s__
OTU_1687	0	0	0	0	0	0	0	0	0	0	2	3	2	1	1	5	9	6	0	1	k__Bacteria;p__Actinobacteriota;c__Coriobacteriia;o__Coriobacteriales;f__Atopobiaceae;g__Coriobacteriaceae_UCG-002;s__
OTU_1688	0	0	0	0	0	0	0	0	0	0	0	34	0	0	0	0	0	0	0	0	k__Bacteria;p__Bacteroidota;c__Bacteroidia;o__Bacteroidales;f__F082;g__;s__
OTU_1689	1	3	1	4	8	2	2	3	0	0	0	0	0	0	0	0	0	0	0	0	k__Bacteria;p__Firmicutes;c__Clostridia;o__Clostridia_vadinBB60_group;f__;g__;s__
OTU_1690	0	0	0	0	0	0	0	0	0	0	0	28	0	0	0	0	0	0	0	22	k__Bacteria;p__Bacteroidota;c__Bacteroidia;o__Bacteroidales;f__F082;g__unidentified_F082;s__Bacteroidales_bacterium_Bact_22
OTU_1691	0	0	4	1	4	3	1	3	1	14	0	0	0	0	1	0	0	0	0	0	k__Bacteria
OTU_1692	5	0	15	0	0	0	0	0	19	1	0	3	4	2	2	0	0	1	1	1	k__Bacteria;p__Firmicutes;c__Clostridia;o__Oscillospirales;f__Oscillospiraceae;g__Oscillibacter;s__
OTU_1693	0	0	4	3	18	2	1	51	4	2	0	0	0	0	0	160	0	0	44	0	k__Bacteria;p__Bacteroidota;c__Bacteroidia;o__Bacteroidales;f__Prevotellaceae;g__Prevotella;s__
OTU_1694	0	0	0	1	0	0	0	0	4	0	0	0	0	0	0	0	0	0	0	0	k__Bacteria;p__Bacteroidota;c__Bacteroidia;o__Bacteroidales
OTU_1695	0	0	0	0	0	0	0	0	1	0	0	0	0	0	0	0	0	0	0	0	k__Bacteria;p__Firmicutes;c__Clostridia;o__Lachnospirales;f__Lachnospiraceae
OTU_1697	0	0	0	0	0	0	2	0	0	0	0	0	0	0	0	0	0	0	0	0	k__Bacteria
OTU_1698	0	0	2	0	4	0	0	0	0	0	0	0	0	0	0	0	0	0	0	0	k__Bacteria;p__Firmicutes;c__Clostridia;o__Clostridia_vadinBB60_group;f__;g__;s__
OTU_1699	3	1	11	3	3	2	3	0	3	2	0	3	2	6	0	4	0	0	0	2	k__Bacteria;p__Firmicutes;c__Clostridia
OTU_1700	0	0	2	0	2	1	0	0	1	1	5	0	9	7	4	4	4	10	6	0	k__Bacteria;p__Firmicutes;c__Clostridia;o__Lachnospirales;f__Lachnospiraceae;g__Butyrivibrio;s__
OTU_1701	0	0	0	0	0	0	0	3	0	0	0	0	0	0	0	0	0	0	0	0	k__Bacteria;p__Firmicutes;c__Clostridia;o__Oscillospirales;f__UCG-010;g__;s__
OTU_1702	0	0	0	0	0	0	1	1	0	0	0	0	0	0	0	0	0	0	0	0	k__Bacteria;p__Actinobacteriota;c__Coriobacteriia;o__Coriobacteriales;f__Atopobiaceae
OTU_1703	0	0	0	3	0	0	3	1	0	2	0	1	0	4	0	2	0	1	1	28	k__Bacteria;p__Firmicutes;c__Bacilli;o__Staphylococcales;f__Gemellaceae;g__Gemella;s__
OTU_1704	0	0	0	0	0	0	0	0	0	0	43	0	0	1	0	3	0	1	0	0	k__Bacteria;p__Proteobacteria;c__Gammaproteobacteria;o__Burkholderiales;f__Neisseriaceae
OTU_1705	19	7	7	3	2	10	5	3	7	4	2	12	1	1	2	6	0	7	4	2	k__Bacteria;p__Firmicutes;c__Clostridia;o__Peptostreptococcales-Tissierellales;f__Anaerovoracaceae;g__Family_XIII_AD3011_group;s__
OTU_1706	0	0	3	0	2	2	0	0	2	2	0	0	0	0	0	0	0	0	0	0	k__Bacteria;p__Firmicutes;c__Clostridia;o__Clostridia_vadinBB60_group;f__;g__;s__
OTU_1707	0	0	1	1	3	0	0	4	0	0	0	0	0	0	0	0	0	0	0	0	k__Bacteria;p__unidentified_Bacteria;c__Clostridia;o__Oscillospirales;f__Ruminococcaceae;g__;s__
OTU_1708	0	0	1	0	0	0	1	0	0	0	0	0	0	0	0	0	0	0	0	0	k__Bacteria;p__Firmicutes;c__Clostridia;o__Oscillospirales
OTU_1709	0	0	0	0	0	0	0	0	0	0	0	15	5	0	0	0	1	0	0	0	k__Bacteria;p__Firmicutes;c__Clostridia;o__Peptostreptococcales-Tissierellales;f__Anaerovoracaceae;g__Anaerovorax;s__
OTU_1710	14	0	5	0	3	9	1	8	2	7	6	1	0	2	0	3	0	0	5	2	k__Bacteria;p__Firmicutes;c__Bacilli;o__Acholeplasmatales;f__Acholeplasmataceae;g__Anaeroplasma;s__
OTU_1711	0	0	0	0	0	0	0	0	0	1	1	0	6	0	4	1	3	30	6	6	k__Bacteria;p__Planctomycetes;c__unidentified_Planctomycetes;o__Pirellulales;f__Pirellulaceae;g__Pirellula;s__
OTU_1712	0	0	0	1	2	0	4	1	1	0	0	0	0	0	0	0	0	0	0	1	k__Bacteria;p__Bacteroidota;c__Bacteroidia;o__Bacteroidales;f__Prevotellaceae;g__Prevotella;s__
OTU_1713	0	0	2	2	0	1	0	0	0	0	0	0	0	0	1	0	0	0	0	0	k__Bacteria
OTU_1714	0	0	0	0	0	0	0	0	0	0	6	3	2	6	5	1	3	1	0	24	k__Bacteria;p__Firmicutes;c__Clostridia;o__Lachnospirales;f__Lachnospiraceae;g__Butyrivibrio;s__
OTU_1715	0	0	2	0	0	2	1	2	1	1	2	0	6	1	0	0	3	0	5	0	k__Bacteria;p__Firmicutes;c__Clostridia;o__Clostridia_vadinBB60_group;f__;g__;s__
OTU_1716	0	0	9	0	1	1	0	1	1	0	0	0	0	0	0	0	0	0	0	0	k__Bacteria;p__Firmicutes;c__Clostridia;o__Oscillospirales;f__Hungateiclostridiaceae;g__Ruminiclostridium;s__
OTU_1717	1	0	0	2	0	3	0	0	0	0	12	1	5	5	4	3	0	5	0	0	k__Bacteria;p__Firmicutes;c__Clostridia;o__Oscillospirales;f__UCG-010;g__;s__
OTU_1718	0	0	0	0	0	3	0	2	0	0	0	0	0	0	3	1	0	0	0	0	k__Bacteria
OTU_1719	3	2	0	3	0	0	1	0	1	0	2	16	4	4	16	0	6	0	0	0	k__Bacteria;p__Firmicutes;c__Clostridia;o__Oscillospirales
OTU_1720	0	0	0	0	0	0	0	0	1	0	0	0	0	0	0	0	0	0	0	0	k__Bacteria;p__Firmicutes;c__Bacilli;o__Erysipelotrichales;f__Erysipelatoclostridiaceae;g__Erysipelatoclostridium;s__
OTU_1721	0	0	0	0	0	0	0	0	3	0	0	6	9	0	0	0	0	0	0	1	k__Bacteria;p__Firmicutes;c__Negativicutes;o__Veillonellales-Selenomonadales;f__Selenomonadaceae;g__Quinella;s__
OTU_1722	1	0	1	11	0	3	2	1	7	6	3	12	9	6	0	2	5	34	0	1	k__Bacteria
OTU_1723	0	0	5	7	4	0	3	1	4	13	3	2	11	2	0	6	3	3	10	5	k__Bacteria;p__Firmicutes;c__Clostridia;o__Peptostreptococcales-Tissierellales;f__Anaerovoracaceae;g__[Eubacterium]_nodatum_group;s__
OTU_1724	3	0	2	0	0	3	3	0	3	0	0	0	0	0	0	0	0	0	0	0	k__Bacteria;p__unidentified_Bacteria;c__Alphaproteobacteria;o__Rhodospirillales;f__;g__;s__
OTU_1725	0	0	0	0	0	0	0	0	0	0	12	2	4	8	1	3	5	1	2	4	k__Bacteria;p__Firmicutes;c__Clostridia;o__Lachnospirales;f__Lachnospiraceae;g__Lachnospiraceae_NK4A136_group;s__
OTU_1727	0	0	0	0	0	0	0	0	0	0	0	0	0	0	0	0	0	0	0	0	k__Bacteria;p__Firmicutes;c__Clostridia;o__Oscillospirales;f__UCG-010;g__;s__
OTU_1728	4	1	2	2	3	9	1	0	5	4	4	7	4	0	4	0	2	3	0	0	k__Bacteria
OTU_1730	0	0	0	0	0	0	0	0	0	0	5	4	9	5	0	5	3	0	0	0	k__Bacteria;p__Campylobacterota;c__Campylobacteria;o__Campylobacterales;f__Helicobacteraceae;g__Helicobacter
OTU_1731	0	0	0	0	0	0	0	0	0	0	0	0	0	0	0	0	0	0	0	0	k__Bacteria
OTU_1732	0	2	2	0	0	0	0	0	1	2	1	3	4	3	18	10	6	2	4	3	k__Bacteria;p__unidentified_Bacteria;c__Clostridia;o__Lachnospirales;f__Lachnospiraceae
OTU_1733	0	0	3	4	0	1	0	0	0	0	0	0	0	0	0	0	0	0	0	0	k__Bacteria;p__Firmicutes;c__Clostridia;o__Oscillospirales
OTU_1734	0	0	0	0	0	0	0	0	0	0	2	3	1	7	4	3	4	29	0	2	k__Bacteria;p__unidentified_Bacteria;c__Saccharimonadia;o__Saccharimonadales;f__Saccharimonadaceae;g__Candidatus_Saccharimonas;s__
OTU_1735	0	0	0	4	0	0	4	0	0	0	0	0	0	1	0	0	2	0	0	38	k__Bacteria;p__Firmicutes;c__Bacilli;o__Lactobacillales
OTU_1736	0	0	2	5	2	0	1	0	0	0	0	0	0	0	0	0	0	0	0	0	k__Bacteria;p__Firmicutes;c__Clostridia;o__Lachnospirales;f__Lachnospiraceae;g__XBB1006;s__
OTU_1737	0	0	0	1	0	0	0	0	1	0	6	0	1	16	1	6	9	0	0	0	k__Bacteria;p__Firmicutes;c__Clostridia;o__Lachnospirales;f__Lachnospiraceae;g__Butyrivibrio;s__
OTU_1738	0	0	0	0	0	0	0	0	0	0	17	0	1	0	0	0	0	0	8	0	k__Bacteria;p__Firmicutes;c__Negativicutes;o__Veillonellales-Selenomonadales;f__Selenomonadaceae;g__Quinella;s__
OTU_1739	0	0	0	0	4	0	0	0	1	0	1	23	0	3	0	8	0	1	10	0	k__Bacteria;p__Bacteroidota;c__Bacteroidia;o__Bacteroidales;f__Muribaculaceae;g__;s__
OTU_1740	3	0	2	0	0	0	0	0	0	0	20	24	5	9	15	2	2	0	3	0	k__Bacteria;p__Cyanobacteria;c__Vampirivibrionia;o__Gastranaerophilales;f__;g__;s__
OTU_1741	0	0	0	0	0	0	0	2	0	0	0	0	0	0	0	0	0	0	0	0	k__Bacteria;p__Firmicutes;c__Clostridia;o__Clostridia_vadinBB60_group;f__unidentified_Clostridia_vadinBB60_group;g__unidentified_Clostridia_vadinBB60_group;s__Clostridiales_bacterium_enrichment_culture_clone_06-1235251-76
OTU_1742	0	2	1	0	0	0	1	0	0	0	0	0	0	0	0	0	0	0	0	0	k__Bacteria;p__Firmicutes;c__Clostridia;o__Oscillospirales;f__UCG-010;g__;s__
OTU_1743	0	2	4	5	0	3	0	2	2	0	2	0	9	2	2	0	0	1	0	2	k__Bacteria;p__Firmicutes;c__Clostridia;o__Oscillospirales;f__[Eubacterium]_coprostanoligenes_group;g__;s__
OTU_1744	6	12	7	14	4	4	1	1	2	6	0	1	4	0	0	3	0	1	0	16	k__Bacteria;p__Firmicutes;c__Clostridia;o__Lachnospirales;f__Lachnospiraceae;g__Lachnospiraceae_UCG-008;s__
OTU_1745	0	0	0	0	0	0	0	0	0	0	0	0	0	4	0	0	0	0	0	0	k__Bacteria;p__unidentified_Bacteria;c__Alphaproteobacteria;o__Rhodospirillales
OTU_1746	0	0	0	0	0	0	0	0	0	0	0	10	0	7	1	0	21	2	0	0	k__Bacteria;p__Verrucomicrobiota;c__Kiritimatiellae;o__WCHB1-41;f__;g__;s__
OTU_1747	0	0	0	0	0	0	0	0	0	0	0	0	0	0	1	0	0	1	7	0	k__Bacteria;p__Firmicutes;c__Negativicutes;o__Veillonellales-Selenomonadales;f__Selenomonadaceae;g__Quinella;s__
OTU_1748	0	0	5	3	0	0	0	0	1	0	0	0	0	0	0	0	0	0	0	0	k__Bacteria
OTU_1749	0	0	0	0	0	0	0	0	0	0	2	2	4	0	5	2	2	1	2	0	k__Bacteria;p__Bacteroidota;c__Bacteroidia;o__Bacteroidales;f__Rikenellaceae
OTU_1750	2	0	8	6	0	4	3	4	2	0	0	0	0	0	0	0	0	0	0	0	k__Bacteria;p__Desulfobacterota;c__Desulfovibrionia;o__Desulfovibrionales;f__Desulfovibrionaceae;g__Mailhella;s__
OTU_1751	0	0	3	0	4	3	1	4	0	0	0	0	0	0	0	0	0	0	0	0	k__Bacteria;p__Firmicutes;c__Clostridia;o__Oscillospirales;f__UCG-010;g__;s__
OTU_1752	1	0	0	0	0	3	0	0	0	0	0	0	0	0	0	0	0	0	0	0	k__Bacteria
OTU_1753	0	0	0	0	0	0	0	0	0	0	0	0	0	0	0	0	0	0	0	22	k__Bacteria;p__Bacteroidota;c__Bacteroidia;o__Bacteroidales;f__Prevotellaceae;g__Prevotella_7;s__Prevotella_melaninogenica
OTU_1754	2	0	11	6	3	2	1	0	0	0	10	8	23	2	26	5	16	5	6	24	k__Bacteria;p__unidentified_Bacteria;c__Bacteroidia;o__Bacteroidales;f__;g__;s__
OTU_1755	17	6	13	1	0	0	2	0	3	4	1	21	17	20	13	3	1	5	32	1	k__Bacteria;p__Desulfobacterota;c__Desulfuromonadia;o__Bradymonadales
OTU_1756	0	0	0	0	3	0	0	0	0	0	4	10	0	43	2	0	0	0	0	3	k__Bacteria;p__Cyanobacteria;c__Vampirivibrionia;o__Gastranaerophilales;f__;g__;s__
OTU_1757	0	0	0	0	0	0	0	0	0	0	20	20	7	14	3	8	10	15	7	0	k__Bacteria;p__Bacteroidota;c__Bacteroidia;o__Bacteroidales;f__Muribaculaceae;g__;s__
OTU_1758	0	0	0	0	0	0	0	0	0	0	11	0	0	0	0	0	0	0	9	0	k__Bacteria;p__Firmicutes;c__Negativicutes;o__Veillonellales-Selenomonadales;f__Selenomonadaceae;g__Quinella;s__
OTU_1759	0	0	0	0	0	0	0	0	0	0	0	0	0	0	0	2	4	1	0	0	k__Bacteria;p__Firmicutes;c__Clostridia;o__Clostridiales;f__Clostridiaceae;g__Clostridium_sensu_stricto_1
OTU_1760	0	0	0	1	0	7	7	0	5	4	0	0	0	0	0	0	0	0	0	5	k__Bacteria;p__Firmicutes;c__Bacilli;o__Erysipelotrichales;f__Erysipelotrichaceae;g__[Clostridium]_innocuum_group;s__
OTU_1761	0	0	0	1	3	0	0	0	0	0	0	0	0	0	0	0	0	0	0	0	k__Bacteria;p__Bacteroidota;c__Bacteroidia;o__Bacteroidales;f__Prevotellaceae;g__Prevotellaceae_UCG-004;s__
OTU_1762	5	7	11	6	2	9	2	0	1	2	6	3	1	2	19	5	6	4	1	11	k__Bacteria;p__unidentified_Bacteria;c__Clostridia;o__Lachnospirales;f__Lachnospiraceae;g__;s__
OTU_1763	0	0	0	0	0	0	0	0	0	0	12	2	0	0	0	1	0	2	6	2	k__Bacteria;p__Firmicutes;c__Negativicutes;o__Veillonellales-Selenomonadales;f__Selenomonadaceae;g__Quinella;s__
OTU_1764	3	7	5	5	5	0	4	0	1	2	5	0	0	0	0	2	3	0	0	6	k__Bacteria
OTU_1766	0	0	2	0	0	0	4	1	1	2	0	1	4	0	0	0	0	0	29	6	k__Bacteria;p__Firmicutes;c__Clostridia;o__Clostridia_vadinBB60_group;f__;g__;s__
OTU_1767	0	1	1	9	2	0	2	3	5	5	0	0	0	4	0	0	0	0	5	2	k__Bacteria;p__Desulfobacterota;c__Desulfovibrionia;o__Desulfovibrionales;f__Desulfovibrionaceae;g__Desulfovibrio;s__
OTU_1768	1	0	1	4	2	1	0	2	14	3	5	0	0	17	4	0	3	4	0	0	k__Bacteria;p__Firmicutes;c__Bacilli;o__Erysipelotrichales;f__Erysipelatoclostridiaceae;g__UCG-004;s__
OTU_1769	23	0	0	0	0	2	2	0	2	6	0	0	0	0	0	0	0	0	0	0	k__Bacteria;p__Spirochaetota;c__Spirochaetia;o__Spirochaetales;f__Spirochaetaceae;g__Sphaerochaeta
OTU_1771	0	0	1	0	0	1	0	1	0	0	0	0	0	0	0	0	0	0	0	0	k__Bacteria;p__Firmicutes;c__Clostridia;o__Christensenellales;f__Christensenellaceae;g__Christensenellaceae_R-7_group
OTU_1772	14	8	38	17	13	28	22	18	42	25	10	23	9	6	19	13	10	20	14	7	k__Bacteria;p__Firmicutes;c__Clostridia;o__Lachnospirales;f__Lachnospiraceae;g__probable_genus_10;s__
OTU_1773	0	0	8	5	0	1	3	6	5	14	0	0	0	0	0	0	0	0	0	3	k__Bacteria;p__Firmicutes;c__Bacilli;o__Acholeplasmatales;f__Acholeplasmataceae;g__Anaeroplasma;s__
OTU_1774	1	2	0	0	0	0	2	0	0	1	0	15	2	0	2	0	0	0	2	4	k__Bacteria;p__Firmicutes;c__Clostridia;o__Lachnospirales;f__Lachnospiraceae;g__Lachnospiraceae_NK3A20_group;s__
OTU_1775	0	0	0	0	0	0	0	0	0	0	2	6	0	5	5	0	0	0	0	3	k__Bacteria
OTU_1776	0	0	0	0	3	0	1	2	0	0	0	0	0	7	0	0	0	0	2	24	k__Bacteria;p__Firmicutes;c__Clostridia;o__Oscillospirales;f__UCG-010;g__;s__
OTU_1777	2	3	4	5	3	1	0	3	1	8	2	7	3	0	10	0	8	0	2	0	k__Bacteria;p__Firmicutes;c__Clostridia;o__Lachnospirales;f__Lachnospiraceae;g__Syntrophococcus
OTU_1778	0	0	0	0	0	0	0	0	0	0	5	1	4	2	3	3	3	3	2	2	k__Bacteria;p__Bacteroidota;c__Bacteroidia;o__Bacteroidales;f__Muribaculaceae;g__;s__
OTU_1779	17	3	1	2	2	0	1	0	3	1	5	1	0	1	10	0	7	4	0	0	k__Bacteria;p__Firmicutes;c__Bacilli;o__Erysipelotrichales;f__Erysipelatoclostridiaceae;g__UCG-004;s__
OTU_1780	0	0	0	0	47	0	0	4	1	0	0	0	1	0	0	0	1	0	0	0	k__Bacteria;p__Firmicutes;c__Bacilli;o__Erysipelotrichales;f__Erysipelotrichaceae;g__Holdemanella;s__
OTU_1781	5	1	0	0	0	0	4	14	0	2	3	4	4	0	0	2	0	0	4	6	k__Bacteria;p__Firmicutes;c__Bacilli;o__Erysipelotrichales;f__Erysipelatoclostridiaceae;g__UCG-004;s__
OTU_1782	0	0	0	0	0	0	0	0	0	0	13	5	0	14	25	1	6	10	3	25	k__Bacteria;p__Firmicutes;c__Clostridia;o__Lachnospirales;f__Lachnospiraceae;g__Lachnospiraceae_NK3A20_group;s__
OTU_1783	0	0	0	0	0	1	0	0	4	0	0	0	0	0	0	0	0	0	0	0	k__Bacteria;p__Firmicutes;c__Clostridia
OTU_1784	0	0	5	4	13	5	4	13	10	1	8	6	2	9	5	0	1	0	0	0	k__Bacteria;p__Bacteroidota;c__Bacteroidia;o__Bacteroidales;f__Rikenellaceae;g__Rikenellaceae_RC9_gut_group;s__
OTU_1785	19	4	0	0	0	0	0	2	0	0	27	27	0	0	0	0	0	0	0	0	k__Bacteria
OTU_1786	0	0	0	0	0	0	0	0	0	0	0	25	3	2	0	0	0	0	0	0	k__Bacteria;p__Verrucomicrobiota;c__Kiritimatiellae;o__WCHB1-41;f__;g__;s__
OTU_1787	1	0	0	0	0	0	0	0	0	0	3	0	0	0	0	0	0	0	0	0	k__Bacteria;p__Firmicutes;c__Clostridia;o__Oscillospirales
OTU_1788	0	0	1	0	2	0	0	1	4	0	0	0	0	0	0	0	0	0	0	0	k__Bacteria;p__Firmicutes;c__Clostridia;o__Oscillospirales;f__UCG-010;g__;s__
OTU_1789	0	0	0	0	0	0	0	0	0	0	0	37	0	0	0	0	0	0	1	0	k__Bacteria;p__Bacteroidota;c__Bacteroidia;o__Bacteroidales;f__Prevotellaceae
OTU_1790	0	14	5	0	8	1	2	1	2	2	1	0	0	3	0	0	0	0	0	0	k__Bacteria;p__Spirochaetota;c__Spirochaetia;o__Spirochaetales;f__Spirochaetaceae
OTU_1791	0	0	0	0	0	0	0	0	0	0	10	10	7	9	1	2	3	4	4	0	k__Bacteria;p__Bacteroidota;c__Bacteroidia;o__Bacteroidales;f__Muribaculaceae;g__;s__
OTU_1792	3	4	3	4	6	4	1	9	3	22	0	9	17	0	0	9	1	3	3	1	k__Bacteria;p__Firmicutes;c__Clostridia;o__Clostridia_UCG-014;f__;g__;s__
OTU_1793	8	0	2	4	4	3	1	20	0	1	0	0	0	5	0	1	0	5	0	0	k__Bacteria;p__Spirochaetota;c__Spirochaetia;o__Spirochaetales;f__Spirochaetaceae;g__Treponema
OTU_1794	0	4	1	0	1	0	0	0	0	2	0	3	0	0	0	1	3	4	1	7	k__Bacteria;p__Firmicutes;c__Clostridia;o__Christensenellales;f__Christensenellaceae;g__Christensenellaceae_R-7_group;s__
OTU_1795	0	0	0	0	0	0	0	0	0	0	0	0	0	0	0	0	0	0	0	0	k__Bacteria;p__Actinobacteriota;c__Coriobacteriia;o__Coriobacteriales;f__Eggerthellaceae
OTU_1796	2	0	4	2	2	2	0	0	3	0	0	0	0	0	0	1	0	0	0	0	k__Bacteria;p__Firmicutes;c__Clostridia;o__Oscillospirales;f__UCG-010;g__;s__
OTU_1797	0	2	2	0	0	0	4	3	4	3	2	5	0	16	0	0	5	2	0	2	k__Bacteria;p__Firmicutes;c__Clostridia;o__Oscillospirales;f__UCG-010;g__;s__
OTU_1798	1	0	0	0	3	2	0	0	0	0	11	0	0	0	2	2	10	0	0	2	k__Bacteria;p__Spirochaetota;c__Spirochaetia;o__Spirochaetales;f__Spirochaetaceae;g__Treponema
OTU_1799	0	0	0	0	0	0	0	0	0	0	9	18	0	2	0	0	0	0	0	3	k__Bacteria;p__Firmicutes;c__Negativicutes;o__Veillonellales-Selenomonadales;f__Selenomonadaceae;g__Quinella;s__
OTU_1800	0	0	0	0	0	0	0	0	0	0	0	0	0	0	0	0	0	0	2	0	k__Bacteria;p__Firmicutes;c__Clostridia;o__Lachnospirales;f__Lachnospiraceae;g__Lachnospiraceae_NK3A20_group;s__
OTU_1801	6	2	7	6	13	6	3	48	3	6	3	1	6	0	0	14	1	4	11	2	k__Bacteria;p__Firmicutes;c__Bacilli;o__Erysipelotrichales;f__Erysipelatoclostridiaceae;g__UCG-004;s__
OTU_1802	0	0	3	1	10	1	1	2	9	1	3	0	3	0	0	14	0	0	4	1	k__Bacteria;p__Bacteroidota;c__Bacteroidia;o__Bacteroidales;f__Prevotellaceae
OTU_1803	9	0	4	3	3	5	2	3	3	8	4	2	0	6	0	0	1	4	0	1	k__Bacteria
OTU_1804	0	0	0	0	0	0	0	0	0	0	0	23	0	0	0	0	0	0	1	0	k__Bacteria;p__Bacteroidota;c__Bacteroidia;o__Bacteroidales;f__F082;g__;s__
OTU_1805	0	8	2	0	3	0	0	4	2	2	11	3	4	2	2	0	1	4	1	2	k__Bacteria;p__Firmicutes;c__Clostridia;o__Lachnospirales;f__Lachnospiraceae;g__Oribacterium;s__
OTU_1806	2	11	1	1	3	3	2	3	1	5	15	7	0	0	0	5	2	5	0	2	k__Bacteria;p__Firmicutes;c__Clostridia;o__Peptostreptococcales-Tissierellales;f__Anaerovoracaceae;g__[Eubacterium]_nodatum_group;s__
OTU_1807	3	0	2	0	1	0	0	0	0	0	8	13	1	22	1	0	37	0	0	2	k__Bacteria;p__unidentified_Bacteria;c__Alphaproteobacteria;o__Rhodospirillales;f__;g__;s__
OTU_1808	9	13	10	9	2	4	6	5	7	5	10	2	1	0	1	3	2	7	3	19	k__Bacteria;p__Bacteroidota;c__Bacteroidia;o__Bacteroidales;f__Rikenellaceae;g__Rikenellaceae_RC9_gut_group;s__
OTU_1809	15	2	6	9	15	3	5	4	4	7	0	9	0	14	2	0	0	1	11	0	k__Bacteria;p__Firmicutes;c__Clostridia;o__Clostridia_UCG-014
OTU_1810	0	0	0	0	2	0	0	3	0	0	3	0	0	0	0	0	0	0	0	0	k__Bacteria;p__Firmicutes;c__Clostridia;o__Christensenellales;f__Christensenellaceae;g__Christensenellaceae_R-7_group;s__
OTU_1811	0	0	2	0	0	0	0	1	1	0	0	0	0	0	0	0	0	0	0	0	k__Bacteria;p__Bacteroidota;c__Bacteroidia;o__Bacteroidales;f__Rikenellaceae
OTU_1812	0	0	0	2	0	2	3	0	0	0	0	0	0	0	0	0	1	0	0	0	k__Bacteria;p__Firmicutes;c__Clostridia;o__Lachnospirales;f__Lachnospiraceae
OTU_1813	0	0	1	0	0	0	0	0	0	1	2	1	4	0	2	0	7	1	30	0	k__Bacteria;p__Cyanobacteria;c__Vampirivibrionia;o__Gastranaerophilales;f__;g__;s__
OTU_1814	8	0	0	0	1	0	0	0	0	3	0	0	1	1	0	0	0	0	2	4	k__Bacteria;p__Firmicutes;c__Clostridia;o__Oscillospirales;f__UCG-010;g__;s__
OTU_1815	18	4	3	0	4	9	2	5	4	1	0	1	2	0	1	1	4	0	3	0	k__Bacteria;p__Firmicutes;c__Bacilli;o__RF39;f__;g__;s__
OTU_1817	20	0	11	4	9	7	0	16	6	4	0	0	0	0	0	0	0	0	0	0	k__Bacteria;p__Spirochaetota;c__Spirochaetia;o__Spirochaetales;f__Spirochaetaceae;g__Sphaerochaeta;s__
OTU_1818	0	0	0	0	0	13	0	0	0	8	1	0	0	0	1	0	0	1	0	0	k__Bacteria;p__Bacteroidota;c__Bacteroidia;o__Bacteroidales;f__Tannerellaceae;g__Parabacteroides;s__Parabacteroides_goldsteinii
OTU_1819	0	0	3	1	3	0	2	0	1	1	12	0	1	7	0	0	5	0	0	3	k__Bacteria;p__Proteobacteria;c__Gammaproteobacteria;o__Burkholderiales;f__Sutterellaceae;g__Sutterella
OTU_1820	1	0	2	0	0	0	0	0	5	8	0	0	0	0	0	0	0	0	0	0	k__Bacteria;p__Firmicutes;c__Clostridia;o__Lachnospirales;f__Defluviitaleaceae;g__Defluviitaleaceae_UCG-011;s__
OTU_1821	3	2	12	0	2	1	1	3	11	5	10	13	1	1	2	0	3	5	0	0	k__Bacteria
OTU_1822	4	11	3	2	10	13	6	12	14	5	2	6	3	3	2	7	3	0	2	10	k__Bacteria;p__Bacteroidota;c__Bacteroidia;o__Bacteroidales;f__Rikenellaceae;g__Rikenellaceae_RC9_gut_group;s__
OTU_1823	0	0	0	0	0	0	0	1	0	0	2	3	1	0	0	2	0	4	2	22	k__Bacteria;p__Firmicutes;c__Clostridia;o__Peptostreptococcales-Tissierellales;f__Anaerovoracaceae;g__Anaerovorax;s__
OTU_1824	5	0	1	3	0	0	1	0	2	1	0	5	5	3	4	3	1	0	3	1	k__Bacteria;p__unidentified_Bacteria;c__Clostridia;o__Peptococcales;f__Peptococcaceae;g__;s__
OTU_1825	0	0	0	0	0	0	0	0	0	0	0	4	0	0	0	0	0	0	0	0	k__Bacteria;p__Cyanobacteria;c__Vampirivibrionia;o__Gastranaerophilales;f__;g__;s__
OTU_1826	0	0	0	0	0	0	0	0	0	0	0	0	0	0	0	0	0	0	0	0	k__Bacteria;p__unidentified_Bacteria;c__Clostridia;o__Oscillospirales;f__Ruminococcaceae;g__;s__
OTU_1827	12	1	3	5	4	6	6	12	8	6	3	2	4	0	8	5	3	0	4	3	k__Bacteria
OTU_1828	1	0	3	1	4	0	0	4	0	0	0	0	0	0	0	0	0	0	0	0	k__Bacteria;p__Firmicutes;c__Clostridia;o__Clostridia_vadinBB60_group;f__;g__;s__
OTU_1829	15	2	11	7	11	19	5	10	14	13	1	3	13	4	4	7	12	6	8	2	k__Bacteria;p__Firmicutes;c__Clostridia;o__Clostridia_UCG-014;f__;g__;s__
OTU_1830	0	0	3	7	2	3	3	34	1	0	0	3	4	22	0	4	5	0	0	0	k__Bacteria;p__Bacteroidota;c__Bacteroidia;o__Bacteroidales;f__Prevotellaceae;g__Prevotella;s__Prevotella_brevis
OTU_1831	0	0	0	0	0	9	0	0	0	0	0	0	0	0	0	0	0	0	0	0	k__Bacteria;p__Firmicutes;c__Clostridia;o__Oscillospirales;f__Oscillospiraceae;g__Oscillibacter;s__
OTU_1832	0	3	1	3	0	0	0	0	0	0	0	0	0	0	0	0	1	0	0	0	k__Bacteria;p__Firmicutes;c__Clostridia;o__Oscillospirales;f__UCG-010;g__;s__
OTU_1833	0	0	3	3	16	0	2	1	2	0	2	0	0	1	16	2	5	5	3	20	k__Bacteria;p__Bacteroidota;c__Bacteroidia;o__Bacteroidales;f__Rikenellaceae;g__Rikenellaceae_RC9_gut_group;s__
OTU_1834	0	0	0	0	4	0	0	0	0	1	0	0	0	0	25	0	0	0	0	0	k__Bacteria
OTU_1835	0	0	3	5	2	2	2	2	3	6	8	1	0	0	0	26	2	6	5	0	k__Bacteria;p__Bacteroidota;c__Bacteroidia;o__Bacteroidales;f__F082;g__;s__
OTU_1836	0	0	0	0	0	1	0	0	0	0	0	27	0	2	0	0	0	0	0	0	k__Bacteria;p__Bacteroidota;c__Bacteroidia;o__Bacteroidales;f__Prevotellaceae;g__Prevotella;s__
OTU_1837	7	4	7	4	3	3	1	2	7	4	12	30	8	8	14	6	4	5	9	3	k__Bacteria;p__Firmicutes;c__Clostridia;o__Oscillospirales;f__UCG-010;g__;s__
OTU_1838	0	0	0	0	0	1	0	1	1	2	2	0	0	0	6	0	13	7	0	6	k__Bacteria;p__Firmicutes;c__Clostridia;o__Peptostreptococcales-Tissierellales;f__Anaerovoracaceae;g__Anaerovorax;s__
OTU_1839	0	0	1	0	8	3	2	1	0	3	0	0	3	1	31	0	4	0	10	0	k__Bacteria;p__Bacteroidota;c__Bacteroidia;o__Bacteroidales;f__Prevotellaceae;g__Prevotella;s__
OTU_1840	0	0	0	0	0	0	0	0	0	0	0	8	0	0	0	0	0	0	0	5	k__Bacteria
OTU_1841	2	2	1	11	6	1	8	2	5	6	21	0	1	0	3	1	9	3	0	4	k__Bacteria;p__Firmicutes;c__Clostridia;o__Lachnospirales;f__Lachnospiraceae;g__Marvinbryantia;s__
OTU_1842	0	3	0	2	0	0	4	0	4	0	0	14	2	7	0	2	3	1	1	18	k__Bacteria;p__Firmicutes;c__Clostridia;o__Christensenellales;f__Christensenellaceae;g__Christensenellaceae_R-7_group
OTU_1843	3	2	2	2	4	1	1	7	3	4	0	0	0	0	0	0	2	3	0	4	k__Bacteria;p__Firmicutes;c__Clostridia;o__Lachnospirales;f__Lachnospiraceae;g__[Eubacterium]_ruminantium_group;s__
OTU_1844	0	0	0	0	0	0	0	0	0	0	0	0	0	0	0	0	0	0	1	6	k__Bacteria;p__Bacteroidota;c__Bacteroidia;o__Bacteroidales;f__Muribaculaceae;g__;s__
OTU_1845	2	0	3	0	0	2	0	1	1	1	8	7	2	5	3	1	0	0	2	0	k__Bacteria;p__Firmicutes;c__Clostridia;o__Peptostreptococcales-Tissierellales;f__Anaerovoracaceae;g__Anaerovorax;s__
OTU_1846	0	0	0	5	0	0	3	4	0	0	0	0	0	0	0	0	0	0	0	0	k__Bacteria;p__Firmicutes;c__Clostridia
OTU_1847	0	1	2	2	3	0	0	4	0	0	0	0	0	0	0	0	0	0	5	0	k__Bacteria;p__Firmicutes;c__Clostridia;o__Clostridia_UCG-014;f__;g__;s__
OTU_1848	0	2	0	0	1	0	0	0	0	0	13	5	0	7	0	0	19	0	0	0	k__Bacteria;p__unidentified_Bacteria;c__Alphaproteobacteria;o__Rhodospirillales;f__;g__;s__
OTU_1849	1	0	3	0	0	0	0	0	0	0	2	7	2	0	4	0	2	4	3	0	k__Bacteria;p__Firmicutes;c__Bacilli;o__Erysipelotrichales;f__Erysipelotrichaceae
OTU_1850	2	0	8	0	0	3	2	0	2	0	0	0	0	0	0	0	0	0	0	1	k__Bacteria;p__Firmicutes;c__Negativicutes;o__Veillonellales-Selenomonadales;f__Selenomonadaceae;g__Selenomonas
OTU_1851	0	0	0	0	0	0	0	0	0	0	0	4	2	2	0	0	0	0	0	18	k__Bacteria;p__Bacteroidota;c__Bacteroidia;o__Bacteroidales;f__Prevotellaceae;g__Prevotellaceae_UCG-003;s__
OTU_1852	0	0	0	0	0	0	0	0	0	4	0	6	0	0	0	0	0	0	12	3	k__Bacteria;p__Cyanobacteria;c__Vampirivibrionia;o__Gastranaerophilales;f__;g__;s__
OTU_1853	0	0	0	3	0	0	0	2	0	0	0	0	0	14	1	0	39	0	0	0	k__Bacteria;p__Bacteroidota;c__Bacteroidia;o__Bacteroidales;f__Prevotellaceae;g__Prevotella
OTU_1854	0	0	0	0	0	0	0	0	0	0	8	1	5	7	3	3	3	8	2	2	k__Bacteria;p__Spirochaetota;c__Spirochaetia;o__Spirochaetales;f__Spirochaetaceae;g__Treponema;s__
OTU_1855	0	0	0	0	0	0	0	0	2	0	0	0	0	0	0	0	0	0	0	0	k__Bacteria;p__unidentified_Bacteria;c__Alphaproteobacteria;o__Rhodospirillales;f__;g__;s__
OTU_1856	0	5	0	0	0	0	0	0	4	1	22	7	0	0	0	13	0	0	11	2	k__Bacteria;p__Firmicutes;c__Clostridia;o__Clostridia_UCG-014;f__;g__;s__
OTU_1857	0	0	0	0	0	0	0	0	0	0	10	4	5	2	2	2	2	3	6	0	k__Bacteria;p__Bacteroidota;c__Bacteroidia;o__Bacteroidales;f__Muribaculaceae;g__;s__
OTU_1860	0	4	3	0	0	9	5	2	1	0	0	0	0	0	0	0	0	0	0	0	k__Bacteria;p__Firmicutes;c__Clostridia;o__Oscillospirales;f__[Eubacterium]_coprostanoligenes_group;g__;s__
OTU_1861	6	5	0	1	0	0	4	3	0	0	0	27	0	0	0	0	0	0	2	0	k__Bacteria;p__Firmicutes;c__Clostridia;o__Oscillospirales;f__UCG-010;g__;s__
OTU_1862	0	3	1	3	1	1	0	0	0	0	0	0	0	0	0	0	0	0	0	0	k__Bacteria;p__Firmicutes;c__Clostridia;o__Peptostreptococcales-Tissierellales;f__Anaerovoracaceae;g__Family_XIII_AD3011_group;s__
OTU_1863	22	2	2	4	6	10	3	11	4	1	25	0	2	4	0	0	2	7	8	0	k__Bacteria;p__Firmicutes;c__Clostridia;o__Lachnospirales;f__Lachnospiraceae;g__Coprococcus;s__rumen_bacterium_NK2A1
OTU_1864	0	0	0	0	0	0	0	0	0	0	2	10	8	6	5	5	5	9	4	3	k__Bacteria;p__Bacteroidota;c__Bacteroidia;o__Bacteroidales;f__Muribaculaceae;g__;s__
OTU_1865	0	0	11	0	3	6	4	1	3	5	2	1	0	0	9	1	0	3	1	1	k__Bacteria;p__Firmicutes;c__Clostridia
OTU_1866	0	0	0	6	0	0	0	0	0	0	1	0	0	0	0	0	0	0	0	6	k__Bacteria;p__Proteobacteria;c__Gammaproteobacteria;o__Enterobacterales;f__Pasteurellaceae;g__Aggregatibacter;s__Aggregatibacter_segnis
OTU_1867	0	0	0	0	2	1	0	1	3	0	0	0	0	0	0	0	0	0	0	0	k__Bacteria;p__Firmicutes;c__Bacilli;o__RF39;f__;g__;s__
OTU_1868	0	0	0	2	0	0	0	0	0	0	41	22	17	42	12	2	39	0	26	7	k__Bacteria;p__Cyanobacteria;c__Vampirivibrionia;o__Gastranaerophilales;f__;g__;s__
OTU_1870	1	4	3	2	2	1	4	3	2	4	0	0	0	1	0	2	0	0	2	3	k__Bacteria;p__Firmicutes;c__Clostridia;o__Peptostreptococcales-Tissierellales;f__Anaerovoracaceae;g__[Eubacterium]_brachy_group;s__
OTU_1871	0	4	1	1	0	0	0	0	0	0	0	0	0	0	0	0	0	0	0	0	k__Bacteria;p__unidentified_Bacteria;c__Alphaproteobacteria;o__Rhodospirillales;f__;g__;s__
OTU_1872	0	0	0	0	0	0	0	0	0	0	0	31	1	4	3	0	2	0	3	0	k__Bacteria;p__Verrucomicrobiota;c__Lentisphaeria;o__Oligosphaerales;f__Oligosphaeraceae;g__horsej-a03;s__
OTU_1873	0	0	0	0	0	0	1	0	6	1	0	0	0	0	0	0	4	0	0	0	k__Bacteria;p__unidentified_Bacteria;c__Clostridia;o__Oscillospirales;f__Oscillospiraceae;g__;s__
OTU_1874	2	1	4	0	5	4	3	6	15	24	0	3	0	0	0	0	0	0	0	3	k__Bacteria;p__Firmicutes;c__Clostridia;o__Clostridia_UCG-014;f__;g__;s__
OTU_1875	6	3	6	1	5	2	10	3	4	2	0	1	2	0	0	3	3	2	1	12	k__Bacteria;p__Actinobacteriota;c__Coriobacteriia;o__Coriobacteriales;f__Atopobiaceae
OTU_1876	0	0	0	0	0	0	0	0	0	0	10	0	7	0	0	0	3	3	1	7	k__Bacteria;p__Firmicutes;c__Negativicutes;o__Veillonellales-Selenomonadales;f__Selenomonadaceae;g__Quinella;s__
OTU_1877	0	1	1	0	1	0	0	0	0	0	0	0	0	0	0	0	0	0	0	0	k__Bacteria
OTU_1878	0	0	2	2	1	3	0	2	0	0	0	0	0	0	0	0	0	0	0	0	k__Bacteria;p__Firmicutes;c__Clostridia
OTU_1879	0	0	0	0	0	0	0	0	0	0	5	0	0	0	2	1	4	1	0	0	k__Bacteria;p__Firmicutes;c__Clostridia;o__Lachnospirales;f__Lachnospiraceae;g__Acetitomaculum;s__
OTU_1880	2	0	2	0	1	1	2	0	0	0	0	0	1	6	2	0	0	0	0	0	k__Bacteria;p__Firmicutes;c__Clostridia;o__Christensenellales;f__Christensenellaceae;g__Christensenellaceae_R-7_group;s__
OTU_1881	2	5	6	1	2	7	0	3	2	0	0	0	0	0	0	0	0	0	0	0	k__Bacteria;p__Firmicutes;c__Bacilli;o__RF39;f__;g__;s__
OTU_1882	0	0	3	0	1	4	0	2	1	0	0	0	0	0	0	0	0	0	0	0	k__Bacteria;p__Firmicutes;c__Clostridia;o__Lachnospirales;f__Lachnospiraceae
OTU_1883	0	0	0	0	0	0	0	0	0	0	8	6	5	9	3	10	9	9	8	2	k__Bacteria;p__Bacteroidota;c__Bacteroidia;o__Bacteroidales;f__Muribaculaceae;g__;s__
OTU_1884	5	1	3	0	3	1	0	1	0	2	0	0	2	0	0	0	0	0	0	0	k__Bacteria;p__Firmicutes;c__Clostridia;o__Oscillospirales;f__[Eubacterium]_coprostanoligenes_group;g__;s__
OTU_1885	0	0	0	0	2	0	0	2	0	0	0	0	0	0	0	0	0	0	0	0	k__Bacteria;p__Firmicutes;c__Clostridia;o__Clostridia_vadinBB60_group;f__;g__;s__
OTU_1887	0	0	1	0	0	0	0	2	2	3	1	1	2	2	4	1	7	9	5	20	k__Bacteria;p__Proteobacteria;c__Alphaproteobacteria;o__Rhizobiales;f__Rhizobiaceae;g__Allorhizobium-Neorhizobium-Pararhizobium-Rhizobium;s__Agrobacterium_larrymoorei
OTU_1888	0	0	0	1	0	0	0	6	0	0	0	0	0	0	0	0	0	0	0	1	k__Bacteria;p__Synergistota;c__Synergistia;o__Synergistales;f__Synergistaceae;g__Pyramidobacter
OTU_1889	0	0	0	0	0	0	1	0	4	0	10	0	3	1	0	0	0	0	0	0	k__Bacteria;p__Fusobacteriota;c__Fusobacteriia;o__Fusobacteriales;f__Fusobacteriaceae;g__Fusobacterium;s__Fusobacterium_necrophorum
OTU_1890	0	0	0	0	0	0	0	0	0	0	0	0	0	0	0	0	0	0	0	0	k__Bacteria;p__unidentified_Bacteria;c__Clostridia;o__Peptococcales;f__Peptococcaceae;g__;s__
OTU_1891	0	0	0	0	0	0	0	0	0	0	6	22	13	11	9	35	37	44	36	1	k__Bacteria;p__Bacteroidota;c__Bacteroidia;o__Bacteroidales;f__Prevotellaceae;g__Prevotella_9;s__
OTU_1892	0	0	0	0	4	1	0	0	5	2	0	0	0	0	0	0	0	31	3	0	k__Bacteria;p__Firmicutes;c__Bacilli;o__Mycoplasmatales;f__Mycoplasmataceae;g__Mycoplasma;s__
OTU_1893	1	0	7	7	0	3	4	1	1	2	1	5	0	8	9	2	8	9	4	5	k__Bacteria;p__Spirochaetota;c__Spirochaetia;o__Spirochaetales;f__Spirochaetaceae;g__Treponema;s__
OTU_1894	0	0	0	0	0	0	0	0	1	3	2	1	0	5	6	10	0	0	4	3	k__Bacteria;p__Spirochaetota;c__Spirochaetia;o__Spirochaetales;f__Spirochaetaceae;g__Sediminispirochaeta;s__
OTU_1895	0	0	0	0	0	3	2	0	0	0	0	0	0	0	0	0	0	0	0	0	k__Bacteria;p__Firmicutes;c__Bacilli;o__Acholeplasmatales;f__Acholeplasmataceae;g__Anaeroplasma;s__
OTU_1896	0	0	0	0	0	0	0	0	4	0	0	0	0	0	0	0	0	10	11	0	k__Bacteria;p__Firmicutes;c__Negativicutes;o__Veillonellales-Selenomonadales;f__Selenomonadaceae;g__Quinella;s__
OTU_1897	0	0	0	0	0	0	0	0	0	0	8	4	8	4	8	5	2	0	3	0	k__Bacteria;p__Bacteroidota;c__Bacteroidia;o__Bacteroidales;f__Prevotellaceae;g__Alloprevotella;s__
OTU_1898	0	2	0	0	0	0	0	0	0	0	1	6	2	0	3	1	0	0	2	5	k__Bacteria;p__Firmicutes;c__Clostridia;o__Lachnospirales;f__Lachnospiraceae;g__Lachnospiraceae_NK3A20_group;s__
OTU_1899	0	0	0	0	0	0	3	0	0	0	0	0	0	0	0	0	0	0	0	0	k__Bacteria;p__Firmicutes;c__Clostridia;o__Clostridia_UCG-014;f__;g__;s__
OTU_1900	1	0	1	0	0	0	0	0	3	23	0	0	0	0	0	0	0	0	0	0	k__Bacteria;p__unidentified_Bacteria;c__Clostridia;o__Christensenellales;f__Christensenellaceae;g__;s__
OTU_1901	0	0	0	0	0	0	0	0	2	0	0	0	0	0	0	0	0	0	0	0	k__Bacteria;p__unidentified_Bacteria;c__Negativicutes;o__Veillonellales-Selenomonadales;f__;g__;s__
OTU_1902	14	7	2	0	3	8	3	0	5	4	1	5	0	0	0	21	0	0	8	0	k__Bacteria;p__Bacteroidota;c__Bacteroidia;o__Bacteroidales;f__F082;g__;s__
OTU_1904	0	0	0	0	0	0	0	3	0	0	0	0	0	0	0	0	0	1	0	0	k__Bacteria;p__Firmicutes;c__Clostridia;o__Oscillospirales;f__UCG-010;g__;s__
OTU_1906	0	0	0	2	1	0	0	0	0	0	0	0	0	0	0	0	0	0	0	0	k__Bacteria;p__Firmicutes;c__Clostridia;o__Oscillospirales
OTU_1907	4	2	9	4	1	4	11	7	3	2	3	1	3	8	3	0	0	0	0	0	k__Bacteria;p__Bacteroidota;c__Bacteroidia;o__Bacteroidales;f__Rikenellaceae;g__Rikenellaceae_RC9_gut_group;s__
OTU_1908	0	0	0	0	0	0	0	0	1	0	0	6	0	0	0	0	0	0	0	0	k__Bacteria;p__Bacteroidota;c__Bacteroidia;o__Bacteroidales;f__Prevotellaceae;g__Prevotella;s__
OTU_1909	28	0	12	8	2	6	8	3	4	6	0	0	0	0	0	6	0	1	0	0	k__Bacteria;p__Firmicutes;c__Bacilli;o__RF39;f__;g__;s__
OTU_1910	0	2	3	2	0	0	2	0	2	0	0	26	0	0	0	0	0	0	0	0	k__Bacteria;p__Firmicutes;c__Clostridia
OTU_1911	2	30	0	1	4	0	0	1	7	0	0	35	0	24	0	0	0	0	0	0	k__Bacteria;p__Desulfobacterota;c__Desulfuromonadia;o__Bradymonadales;f__;g__;s__
OTU_1912	0	0	0	0	0	0	0	3	0	0	0	0	0	0	0	0	0	0	0	0	k__Bacteria;p__Firmicutes;c__Clostridia;o__Oscillospirales;f__UCG-010;g__;s__
OTU_1913	1	0	0	0	3	0	0	0	0	2	0	3	4	2	5	3	3	3	1	3	k__Bacteria;p__Proteobacteria;c__Alphaproteobacteria;o__Rhizobiales;f__Beijerinckiaceae;g__Methylobacterium-Methylorubrum;s__Methylorubrum_extorquens
OTU_1914	0	1	3	0	3	13	1	2	1	2	0	0	0	0	0	0	2	0	0	0	k__Bacteria;p__Firmicutes;c__Clostridia;o__Clostridia_UCG-014;f__;g__;s__
OTU_1915	2	0	1	0	0	0	3	0	0	0	3	12	6	13	17	0	7	4	2	1	k__Bacteria;p__Firmicutes;c__Clostridia;o__Lachnospirales;f__Lachnospiraceae
OTU_1916	0	0	0	0	0	0	0	0	0	0	5	1	4	2	5	5	5	10	2	0	k__Bacteria;p__Bacteroidota;c__Bacteroidia;o__Bacteroidales;f__Porphyromonadaceae;g__Porphyromonas
OTU_1917	0	0	7	0	7	6	7	3	6	0	0	0	0	0	1	0	0	0	0	0	k__Bacteria;p__Firmicutes;c__Clostridia;o__Oscillospirales;f__Ruminococcaceae
OTU_1918	19	2	15	10	10	9	1	2	3	6	31	33	0	6	5	19	3	5	63	16	k__Bacteria;p__unidentified_Bacteria;c__Saccharimonadia;o__Saccharimonadales;f__Saccharimonadaceae;g__Candidatus_Saccharimonas;s__
OTU_1919	0	0	0	0	1	0	0	1	4	0	0	0	0	0	0	0	0	0	0	0	k__Bacteria;p__Firmicutes;c__Clostridia;o__Monoglobales;f__Monoglobaceae;g__Monoglobus;s__
OTU_1920	1	0	1	0	0	0	0	0	5	0	15	19	20	16	8	10	5	5	3	0	k__Bacteria;p__Firmicutes;c__Clostridia;o__Lachnospirales;f__Lachnospiraceae;g__Lachnospiraceae_NK4A136_group;s__
OTU_1921	0	2	3	1	0	2	0	1	0	1	16	0	0	0	0	0	2	2	0	2	k__Bacteria;p__Firmicutes;c__Clostridia;o__Oscillospirales;f__UCG-010;g__;s__
OTU_1922	0	0	0	0	1	0	0	0	1	4	0	0	1	0	4	0	0	4	0	4	k__Bacteria;p__Gracilibacteria;c__unidentified_Gracilibacteria;o__Absconditabacteriales_(SR1);f__;g__;s__
OTU_1923	10	13	8	11	4	7	25	8	6	2	17	3	7	17	8	7	6	0	9	1	k__Bacteria;p__Bacteroidota;c__Bacteroidia;o__Bacteroidales;f__Rikenellaceae;g__Rikenellaceae_RC9_gut_group;s__
OTU_1924	0	0	3	6	1	2	4	0	3	0	0	0	0	1	6	2	4	1	0	1	k__Bacteria
OTU_1925	0	0	0	0	0	0	0	0	0	0	0	2	0	0	0	0	0	0	0	0	k__Bacteria;p__Firmicutes;c__Clostridia
OTU_1926	2	0	0	6	0	0	0	1	3	2	0	0	0	0	0	0	0	0	0	0	k__Bacteria;p__Proteobacteria;c__Gammaproteobacteria;o__Enterobacterales;f__Pasteurellaceae;g__Mannheimia
OTU_1927	16	9	17	7	17	8	9	17	15	17	15	0	2	0	1	3	6	2	2	1	k__Bacteria;p__Firmicutes;c__Bacilli;o__RF39;f__;g__;s__
OTU_1928	0	0	0	0	0	0	2	0	1	0	0	0	0	0	0	0	0	0	0	0	k__Bacteria;p__unidentified_Bacteria;c__Bacteroidia;o__Bacteroidales;f__Barnesiellaceae;g__;s__
OTU_1929	0	5	12	0	3	0	0	1	2	0	0	2	3	17	0	0	0	0	0	0	k__Bacteria;p__Bacteroidota;c__Bacteroidia;o__Bacteroidales;f__Prevotellaceae;g__Prevotella;s__
OTU_1930	5	4	3	2	2	8	7	11	11	5	7	10	4	4	3	9	6	9	3	9	k__Bacteria;p__Firmicutes;c__Clostridia;o__Lachnospirales;f__Lachnospiraceae;g__[Eubacterium]_ruminantium_group;s__
OTU_1931	2	0	0	4	0	0	0	0	1	0	0	0	0	0	0	0	0	0	0	0	k__Bacteria;p__Firmicutes;c__Clostridia;o__Oscillospirales;f__Ruminococcaceae;g__UCG-001;s__
OTU_1932	3	1	3	0	0	5	2	2	1	3	2	11	12	19	9	10	16	44	13	28	k__Bacteria;p__Firmicutes;c__Clostridia;o__Christensenellales;f__Christensenellaceae;g__Christensenellaceae_R-7_group;s__
OTU_1933	2	0	7	3	7	11	0	5	5	0	0	0	0	0	0	0	0	0	0	0	k__Bacteria;p__Firmicutes;c__Clostridia;o__Oscillospirales;f__UCG-010;g__;s__
OTU_1934	0	0	0	0	0	0	0	0	0	0	0	0	0	35	0	0	0	0	0	0	k__Bacteria
OTU_1935	0	0	0	0	0	3	0	0	0	0	0	0	0	0	0	0	0	0	0	0	k__Bacteria;p__Firmicutes;c__Clostridia;o__Lachnospirales;f__Defluviitaleaceae;g__Defluviitaleaceae_UCG-011;s__
OTU_1936	3	0	0	0	2	1	0	1	4	0	3	2	1	2	0	7	32	2	2	5	k__Bacteria;p__Firmicutes;c__Bacilli;o__Lactobacillales;f__Lactobacillaceae;g__Lactobacillus;s__Lactobacillus_acidophilus
OTU_1937	0	0	2	0	1	3	3	3	0	3	0	0	2	0	1	0	0	0	0	0	k__Bacteria;p__Firmicutes;c__Clostridia;o__Monoglobales;f__Monoglobaceae;g__Monoglobus;s__
OTU_1938	0	0	0	2	0	0	0	2	0	0	0	0	0	0	0	0	0	0	0	0	k__Bacteria;p__Firmicutes;c__Clostridia
OTU_1939	0	0	0	0	0	0	0	0	0	0	6	2	0	4	2	3	2	6	1	1	k__Bacteria;p__Bacteroidota;c__Bacteroidia;o__Bacteroidales;f__Muribaculaceae;g__;s__
OTU_1941	0	0	0	0	0	0	8	0	0	0	0	2	3	3	0	0	0	0	0	0	k__Bacteria;p__Firmicutes;c__Clostridia;o__Peptostreptococcales-Tissierellales;f__Anaerovoracaceae;g__Family_XIII_AD3011_group;s__
OTU_1942	0	0	3	0	2	0	0	1	1	0	0	0	0	0	0	0	0	0	0	0	k__Bacteria;p__Firmicutes;c__Clostridia;o__Peptostreptococcales-Tissierellales;f__Anaerovoracaceae;g__Anaerovorax;s__
OTU_1943	0	0	0	0	0	0	0	2	1	0	0	0	0	0	0	0	0	0	0	0	k__Bacteria;p__unidentified_Bacteria;c__Clostridia;o__Peptococcales;f__Peptococcaceae;g__;s__
OTU_1944	0	0	0	0	0	0	0	0	0	0	1	5	6	6	0	0	4	0	5	0	k__Bacteria;p__Cyanobacteria;c__Vampirivibrionia;o__Gastranaerophilales;f__;g__;s__
OTU_1945	5	4	1	3	13	3	8	1	1	3	2	6	0	6	2	0	12	0	0	8	k__Bacteria;p__Firmicutes;c__Clostridia;o__Oscillospirales;f__[Eubacterium]_coprostanoligenes_group;g__;s__
OTU_1946	0	0	0	0	0	0	0	0	0	0	6	19	1	5	0	0	0	0	0	0	k__Bacteria;p__Verrucomicrobiota;c__Lentisphaeria;o__Oligosphaerales;f__Oligosphaeraceae;g__Z20;s__
OTU_1947	0	0	0	0	0	0	0	0	0	0	0	0	0	0	3	2	3	2	1	27	k__Bacteria;p__Firmicutes;c__Negativicutes;o__Veillonellales-Selenomonadales;f__Selenomonadaceae;g__Quinella;s__
OTU_1948	0	0	0	0	0	1	0	0	1	1	0	0	0	0	0	0	0	5	0	7	k__Bacteria;p__unidentified_Bacteria;c__Saccharimonadia;o__Saccharimonadales;f__Saccharimonadaceae;g__Candidatus_Saccharimonas;s__
OTU_1949	1	3	2	0	0	2	0	0	1	3	0	4	0	0	3	0	0	2	0	2	k__Bacteria
OTU_1950	0	0	0	0	1	0	0	0	0	0	0	0	0	0	0	0	0	0	0	0	k__Bacteria
OTU_1951	0	1	16	0	8	0	3	0	0	0	0	0	0	1	0	0	0	0	0	0	k__Bacteria;p__Firmicutes;c__Clostridia;o__Oscillospirales;f__UCG-010;g__;s__
OTU_1952	4	0	3	2	1	2	2	3	0	0	0	8	5	0	0	0	0	5	2	0	k__Bacteria
OTU_1953	11	3	6	4	1	5	1	0	1	0	6	0	0	0	4	0	2	2	2	0	k__Bacteria
OTU_1954	0	0	0	0	0	0	0	0	0	0	0	0	0	0	0	0	0	0	0	1	k__Bacteria;p__Firmicutes;c__Clostridia;o__Clostridia_vadinBB60_group;f__;g__;s__
OTU_1955	1	0	0	3	0	1	2	0	4	1	0	1	2	0	3	3	1	5	0	13	k__Bacteria;p__Proteobacteria;c__Alphaproteobacteria;o__Sphingomonadales;f__Sphingomonadaceae;g__Sphingomonas;s__Sphingomonas_paucimobilis
OTU_1956	0	0	0	0	0	0	0	0	0	0	0	23	0	0	0	0	0	0	0	2	k__Bacteria;p__Firmicutes;c__Negativicutes;o__Veillonellales-Selenomonadales
OTU_1957	0	0	0	0	2	0	0	0	0	0	0	13	0	0	0	0	0	0	0	1	k__Bacteria;p__Firmicutes;c__Clostridia;o__Oscillospirales;f__[Eubacterium]_coprostanoligenes_group;g__;s__
OTU_1958	0	0	0	2	0	0	0	0	0	0	0	0	0	0	0	0	0	0	0	0	k__Bacteria;p__Firmicutes;c__Clostridia;o__Oscillospirales;f__UCG-010;g__;s__
OTU_1959	0	0	0	0	0	4	0	1	0	0	0	0	0	0	0	0	0	0	0	0	k__Bacteria;p__Firmicutes;c__Clostridia;o__Clostridia_vadinBB60_group;f__;g__;s__
OTU_1960	2	5	1	3	2	1	6	0	5	1	5	3	3	0	0	1	0	4	4	0	k__Bacteria
OTU_1961	0	0	0	3	0	0	3	0	2	0	17	3	0	6	0	0	0	1	0	8	k__Bacteria;p__Proteobacteria;c__Alphaproteobacteria;o__Caulobacterales;f__Caulobacteraceae;g__Brevundimonas;s__Brevundimonas_intermedia
OTU_1962	2	1	0	0	0	0	0	0	8	26	0	0	2	6	3	6	1	2	0	0	k__Bacteria;p__unidentified_Bacteria;c__Clostridia;o__Oscillospirales;f__Oscillospiraceae;g__;s__
OTU_1963	1	0	0	0	0	0	0	0	0	0	3	31	5	18	6	0	3	0	5	2	k__Bacteria;p__Verrucomicrobiota;c__Kiritimatiellae;o__WCHB1-41;f__;g__;s__
OTU_1964	7	0	0	4	0	2	0	0	0	4	0	0	0	0	0	0	0	0	0	0	k__Bacteria
OTU_1965	0	0	4	0	0	0	0	0	0	0	0	0	0	0	0	0	0	0	0	0	k__Bacteria;p__Firmicutes;c__Clostridia;o__Oscillospirales;f__UCG-010;g__;s__
OTU_1966	0	0	0	0	0	0	0	0	1	0	1	1	0	0	0	0	0	1	0	5	k__Bacteria;p__Actinobacteriota;c__Coriobacteriia;o__Coriobacteriales;f__Eggerthellaceae
OTU_1968	0	0	0	0	0	0	0	0	0	0	1	3	2	0	0	6	9	0	1	0	k__Bacteria;p__Cyanobacteria;c__Vampirivibrionia;o__Gastranaerophilales;f__;g__;s__
OTU_1969	2	0	0	2	0	2	0	0	0	0	0	0	0	1	0	0	0	0	4	0	k__Bacteria;p__unidentified_Bacteria;c__Alphaproteobacteria;o__Rhodospirillales
OTU_1970	0	0	0	0	0	3	0	0	0	0	0	0	0	0	0	0	0	0	0	0	k__Bacteria
OTU_1971	0	0	0	0	0	0	0	0	0	0	1	0	2	2	0	1	2	1	0	0	k__Bacteria;p__Bacteroidota;c__Bacteroidia;o__Bacteroidales;f__Rikenellaceae;g__Alistipes;s__
OTU_1972	0	0	1	0	5	3	3	8	2	0	0	0	0	0	0	0	0	0	0	0	k__Bacteria;p__Firmicutes;c__Clostridia;o__Oscillospirales
OTU_1973	2	0	9	14	34	23	7	2	7	0	0	17	0	0	0	0	0	0	2	0	k__Bacteria;p__Firmicutes;c__Clostridia;o__Oscillospirales;f__[Eubacterium]_coprostanoligenes_group;g__;s__
OTU_1974	0	0	0	0	0	0	14	0	0	0	0	0	0	0	0	0	0	0	0	0	k__Bacteria
OTU_1975	4	0	4	1	5	3	4	0	1	6	2	4	3	1	4	0	0	9	2	0	k__Bacteria;p__Firmicutes;c__Clostridia;o__Lachnospirales;f__Lachnospiraceae
OTU_1976	14	8	15	38	7	30	15	25	17	30	10	3	11	12	4	45	4	3	47	1	k__Bacteria;p__Firmicutes;c__Bacilli;o__RF39;f__;g__;s__
OTU_1977	0	0	1	0	0	0	0	0	0	0	0	0	5	0	0	3	0	0	3	6	k__Bacteria;p__Firmicutes;c__Clostridia;o__Clostridia_vadinBB60_group;f__;g__;s__
OTU_1978	0	0	1	0	0	0	0	3	1	0	1	0	0	0	1	0	0	0	0	0	k__Bacteria
OTU_1979	0	0	0	0	0	0	0	0	0	0	1	23	0	0	0	0	0	0	0	0	k__Bacteria;p__Verrucomicrobiota;c__Kiritimatiellae;o__WCHB1-41;f__;g__;s__
OTU_1980	3	0	0	1	3	0	0	0	0	31	1	0	0	0	0	0	0	0	0	0	k__Bacteria
OTU_1981	1	0	1	0	0	0	0	0	0	0	0	0	0	0	0	0	0	0	0	0	k__Bacteria;p__Firmicutes;c__Clostridia;o__Oscillospirales;f__UCG-010;g__;s__
OTU_1982	0	6	3	1	0	0	3	0	1	1	0	1	0	0	3	5	0	0	3	10	k__Bacteria;p__Firmicutes;c__Clostridia;o__Lachnospirales;f__Lachnospiraceae;g__Lachnospiraceae_UCG-006;s__
OTU_1983	4	0	3	1	0	3	3	3	2	0	5	17	5	8	0	8	14	14	20	38	k__Bacteria;p__Bacteroidota;c__Bacteroidia;o__Bacteroidales;f__Rikenellaceae;g__Rikenellaceae_RC9_gut_group;s__
OTU_1984	0	0	0	0	0	0	0	0	0	0	0	5	4	14	7	0	0	0	2	0	k__Bacteria;p__Verrucomicrobiota;c__Kiritimatiellae;o__WCHB1-41;f__;g__;s__
OTU_1985	0	0	6	0	0	0	0	7	1	0	0	0	0	0	0	0	0	0	0	0	k__Bacteria;p__Firmicutes;c__Clostridia;o__Oscillospirales;f__UCG-010;g__;s__
OTU_1986	0	0	14	0	3	0	0	0	0	0	0	0	0	0	0	0	0	0	0	0	k__Bacteria;p__Firmicutes;c__Clostridia;o__Oscillospirales;f__UCG-010;g__;s__
OTU_1987	0	0	2	3	0	0	2	8	9	2	1	0	0	0	0	0	0	0	0	0	k__Bacteria;p__Firmicutes;c__Bacilli;o__RF39;f__;g__;s__
OTU_1988	0	5	2	0	2	3	5	2	0	2	0	0	0	0	1	0	0	4	1	0	k__Bacteria;p__Firmicutes;c__Bacilli;o__RF39;f__;g__;s__
OTU_1989	0	1	0	0	0	0	0	2	0	0	0	2	0	0	1	0	0	0	0	7	k__Bacteria;p__Actinobacteriota;c__Coriobacteriia;o__Coriobacteriales
OTU_1990	0	0	0	0	0	0	0	0	0	0	0	0	0	0	0	0	0	0	0	0	k__Bacteria;p__Firmicutes;c__Clostridia;o__Christensenellales;f__Christensenellaceae;g__Christensenellaceae_R-7_group
OTU_1991	0	0	0	0	0	0	0	0	0	0	3	3	1	0	3	2	2	3	4	1	k__Bacteria;p__Bacteroidota;c__Bacteroidia;o__Bacteroidales;f__Muribaculaceae;g__;s__
OTU_1992	0	0	0	0	0	0	0	0	0	0	0	0	0	0	0	0	0	0	0	6	k__Bacteria;p__Proteobacteria;c__Alphaproteobacteria;o__Rhizobiales;f__Xanthobacteraceae;g__Bradyrhizobium;s__Bradyrhizobium_elkanii
OTU_1993	6	0	0	0	4	0	0	0	0	0	3	0	4	5	2	1	1	10	0	0	k__Bacteria;p__Bacteroidota;c__Bacteroidia;o__Bacteroidales;f__Prevotellaceae;g__Prevotella;s__
OTU_1994	2	0	2	6	1	0	0	0	2	3	0	1	0	0	1	0	5	0	0	10	k__Bacteria;p__Firmicutes;c__Clostridia;o__Lachnospirales;f__Lachnospiraceae
OTU_1995	0	0	0	0	0	0	0	0	0	0	1	13	2	0	0	0	0	0	0	3	k__Bacteria;p__Verrucomicrobiota;c__Lentisphaeria;o__Victivallales;f__Victivallaceae;g__;s__
OTU_1996	0	0	0	2	0	0	1	0	0	0	0	0	0	0	0	0	0	0	0	0	k__Bacteria;p__Firmicutes;c__Clostridia;o__Oscillospirales;f__Oscillospiraceae
OTU_1997	1	0	0	0	1	0	0	0	0	0	4	28	1	73	2	0	42	0	0	4	k__Bacteria;p__Cyanobacteria;c__Vampirivibrionia;o__Gastranaerophilales;f__;g__;s__
OTU_1998	0	0	0	0	0	0	0	0	0	0	0	0	0	0	0	3	0	19	0	0	k__Bacteria;p__Bacteroidota;c__Bacteroidia;o__Bacteroidales;f__Bacteroidales_RF16_group;g__;s__
OTU_1999	0	4	0	2	1	5	1	4	4	4	2	7	0	0	3	1	2	0	1	12	k__Bacteria;p__Firmicutes;c__Bacilli;o__Erysipelotrichales;f__Erysipelotrichaceae;g__[Anaerorhabdus]_furcosa_group;s__
OTU_2000	0	0	0	0	0	0	0	0	0	0	0	0	3	0	0	0	2	0	0	15	k__Bacteria;p__Firmicutes;c__Clostridia;o__Lachnospirales;f__Lachnospiraceae
OTU_2001	0	0	0	0	0	1	2	0	6	5	1	2	0	1	0	0	0	1	0	3	k__Bacteria;p__Desulfobacterota;c__Desulfovibrionia;o__Desulfovibrionales;f__Desulfovibrionaceae;g__Bilophila;s__
OTU_2002	0	0	0	0	2	0	0	0	0	0	0	0	0	0	0	0	0	0	0	0	k__Bacteria;p__Firmicutes;c__Clostridia;o__Clostridia_vadinBB60_group;f__;g__;s__
OTU_2003	0	0	0	0	0	0	0	0	0	0	1	7	1	7	4	3	0	0	2	1	k__Bacteria;p__Myxococcota;c__Myxococcia;o__Myxococcales;f__Myxococcaceae
OTU_2004	4	5	0	0	1	0	3	2	28	40	8	4	2	4	4	5	6	4	2	0	k__Bacteria;p__Firmicutes;c__Clostridia;o__Lachnospirales;f__Lachnospiraceae;g__[Eubacterium]_xylanophilum_group;s__
OTU_2005	31	3	0	2	0	0	1	2	1	14	6	0	0	0	0	0	4	0	1	0	k__Bacteria;p__Bacteroidota;c__Bacteroidia;o__Bacteroidales;f__Rikenellaceae;g__Rikenellaceae_RC9_gut_group;s__
OTU_2006	8	0	2	1	3	0	4	0	2	33	5	3	0	0	0	4	0	5	3	2	k__Bacteria;p__Desulfobacterota;c__Desulfovibrionia;o__Desulfovibrionales;f__Desulfovibrionaceae;g__Desulfovibrio
OTU_2007	1	0	3	0	2	1	1	1	0	0	0	0	0	0	0	22	0	0	0	0	k__Bacteria;p__Firmicutes;c__Clostridia;o__Oscillospirales;f__Butyricicoccaceae;g__UCG-009;s__
OTU_2008	0	2	0	2	3	0	3	0	3	4	1	3	7	0	7	1	4	3	2	1	k__Bacteria;p__Firmicutes;c__Clostridia;o__Lachnospirales;f__Lachnospiraceae;g__Butyrivibrio;s__
OTU_2009	28	0	2	0	1	2	0	11	2	3	2	0	0	0	0	0	0	2	0	0	k__Bacteria;p__Firmicutes;c__Bacilli;o__RF39;f__;g__;s__
OTU_2010	1	0	0	0	0	0	0	3	0	1	1	0	0	2	12	0	1	6	0	3	k__Bacteria;p__unidentified_Bacteria;c__Bacilli;o__Erysipelotrichales;f__Erysipelotrichaceae;g__;s__
OTU_2011	26	2	0	13	2	4	1	4	3	8	10	0	0	2	0	0	3	8	0	1	k__Bacteria;p__Proteobacteria;c__Gammaproteobacteria;o__Enterobacterales;f__Pasteurellaceae;g__Mannheimia
OTU_2012	0	0	0	0	0	0	0	0	0	0	0	0	0	0	0	0	0	0	0	0	k__Bacteria
OTU_2013	0	0	0	0	0	0	0	0	0	0	9	3	4	8	0	0	0	1	0	0	k__Bacteria;p__Bacteroidota;c__Bacteroidia;o__Bacteroidales;f__Muribaculaceae;g__;s__
OTU_2014	0	0	0	0	0	0	0	0	0	0	2	0	0	4	0	1	4	0	2	0	k__Bacteria;p__Firmicutes;c__Bacilli;o__Erysipelotrichales;f__Erysipelatoclostridiaceae;g__Catenibacterium;s__
OTU_2015	1	0	0	1	5	0	1	0	0	0	0	0	0	1	0	0	0	0	0	0	k__Bacteria;p__Firmicutes;c__Clostridia;o__Oscillospirales;f__UCG-010;g__;s__
OTU_2016	0	1	0	0	56	0	6	7	1	51	3	0	4	0	4	0	2	0	8	35	k__Bacteria;p__Firmicutes;c__Clostridia;o__Lachnospirales;f__Lachnospiraceae;g__[Ruminococcus]_torques_group;s__
OTU_2017	0	0	2	2	2	0	0	0	0	0	1	0	7	1	4	11	0	0	4	0	k__Bacteria;p__Firmicutes;c__Bacilli;o__Erysipelotrichales;f__Erysipelatoclostridiaceae;g__UCG-004;s__
OTU_2018	0	0	0	0	0	0	0	0	0	0	1	4	4	0	62	3	0	0	2	0	k__Bacteria;p__Verrucomicrobiota;c__Kiritimatiellae;o__WCHB1-41;f__;g__;s__
OTU_2020	2	3	0	0	0	0	0	1	0	0	3	2	6	4	1	0	0	0	5	0	k__Bacteria;p__Firmicutes;c__Clostridia;o__Lachnospirales;f__Lachnospiraceae
OTU_2021	0	0	0	0	0	0	0	0	0	0	5	0	2	6	0	1	0	0	0	0	k__Bacteria;p__Cyanobacteria;c__Vampirivibrionia;o__Gastranaerophilales
OTU_2022	0	0	0	0	0	3	0	5	0	0	0	0	0	0	0	0	0	0	1	1	k__Bacteria;p__Proteobacteria;c__Gammaproteobacteria;o__Xanthomonadales;f__Xanthomonadaceae;g__Stenotrophomonas;s__Stenotrophomonas_maltophilia
OTU_2023	0	0	0	0	0	0	0	0	0	0	2	1	0	0	0	0	0	0	0	2	k__Bacteria;p__Bacteroidota;c__Bacteroidia;o__Bacteroidales;f__Prevotellaceae;g__Prevotella;s__
OTU_2024	0	0	1	2	7	6	2	4	0	1	9	0	0	0	2	2	3	2	0	5	k__Bacteria;p__Firmicutes;c__Bacilli;o__Erysipelotrichales;f__Erysipelatoclostridiaceae
OTU_2025	0	1	0	0	2	0	0	2	0	0	0	0	0	0	0	0	0	0	0	0	k__Bacteria;p__Firmicutes;c__Clostridia;o__Christensenellales;f__Christensenellaceae;g__Christensenellaceae_R-7_group
OTU_2026	0	0	0	0	0	0	0	0	0	0	0	0	0	16	4	1	0	4	47	1	k__Bacteria;p__unidentified_Bacteria;c__Clostridia;o__Oscillospirales;f__Ruminococcaceae;g__;s__
OTU_2028	0	0	13	0	3	3	1	3	2	2	0	0	9	0	1	0	0	0	0	0	k__Bacteria;p__Bacteroidota;c__Bacteroidia;o__Bacteroidales;f__F082;g__;s__
OTU_2029	0	0	1	0	11	0	1	0	0	0	0	1	0	0	0	0	0	0	0	0	k__Bacteria;p__Firmicutes;c__unidentified_Firmicutes;o__Oscillospirales;f__Ruminococcaceae;g__;s__
OTU_2030	0	0	0	0	0	0	0	0	0	0	0	0	0	0	0	0	0	0	0	0	k__Bacteria;p__unidentified_Bacteria;c__Alphaproteobacteria;o__Rhodospirillales;f__;g__;s__
OTU_2031	8	1	23	8	14	9	5	4	15	37	1	3	0	1	3	1	2	10	3	0	k__Bacteria;p__Firmicutes;c__Bacilli;o__RF39;f__;g__;s__
OTU_2032	0	0	0	0	0	0	0	0	0	0	5	0	0	3	0	6	3	3	2	0	k__Bacteria;p__Deferribacteres;c__unidentified_Deferribacteres;o__Deferribacterales;f__Deferribacteraceae;g__Mucispirillum;s__Mucispirillum_schaedleri
OTU_2033	1	2	0	0	0	0	0	0	1	0	1	5	0	2	1	0	4	0	0	6	k__Bacteria;p__Firmicutes;c__Clostridia;o__Lachnospirales;f__Lachnospiraceae;g__Acetitomaculum;s__
OTU_2034	1	0	1	13	1	0	5	1	1	2	0	5	0	4	2	0	0	0	1	0	k__Bacteria;p__Firmicutes;c__Clostridia;o__Clostridia_UCG-014;f__;g__;s__
OTU_2035	0	0	2	0	0	0	1	2	3	0	0	0	0	0	0	0	0	0	0	0	k__Bacteria;p__Firmicutes;c__Clostridia;o__Oscillospirales;f__UCG-010;g__;s__
OTU_2036	0	0	0	0	0	0	0	0	0	0	3	6	3	11	6	6	4	5	4	4	k__Bacteria;p__Firmicutes;c__Negativicutes;o__Acidaminococcales;f__Acidaminococcaceae;g__Phascolarctobacterium;s__
OTU_2037	2	0	0	0	1	0	0	6	0	0	8	0	1	0	7	0	3	0	0	0	k__Bacteria;p__Firmicutes;c__Clostridia;o__Lachnospirales;f__Lachnospiraceae;g__Catonella
OTU_2038	0	0	0	0	0	0	0	0	0	0	0	0	0	0	0	0	0	0	0	15	k__Bacteria;p__Firmicutes;c__Negativicutes;o__Veillonellales-Selenomonadales;f__Veillonellaceae;g__Allisonella;s__
OTU_2039	2	0	0	0	1	1	0	3	0	0	0	0	0	0	0	0	0	0	0	0	k__Bacteria;p__Bacteroidota;c__Bacteroidia
OTU_2040	0	0	0	1	1	0	0	0	0	0	0	0	1	0	0	0	1	0	0	0	k__Bacteria;p__Firmicutes;c__Clostridia;o__Christensenellales;f__Christensenellaceae;g__Christensenellaceae_R-7_group
OTU_2041	4	0	0	0	0	0	0	0	0	0	20	0	0	0	0	0	0	0	0	0	k__Bacteria;p__Firmicutes;c__Bacilli;o__Erysipelotrichales;f__Erysipelatoclostridiaceae;g__UCG-004;s__
[truncated: 3,082 more rows]
