# Supplementary material for: Crosstalk between innate immunity and rumen-fecal microbiota under the cold stress in goats
Source: Front Immunol. 2024 Feb 26;15:1363664. doi: 10.3389/fimmu.2024.1363664 (PMC10928366; doi:10.3389/fimmu.2024.1363664)
Supplement: Supplementary File 2 — OTUs of fecal samples. [file DataSheet_2.xls]

#OTU_num	WF1	WF2	WF3	WF4	WF6	WF7	WF8	WF9	WF10	WF11	CF1	CF2	CF3	CF4	CF6	CF7	CF8	CF9	CF10	CF11	taxonomy
OTU_2	3	44	41	93	34	79	79	86	21	26	321	10	227	8	821	23	7	1	10	4	k__Bacteria;p__Firmicutes;c__Clostridia;o__Oscillospirales;f__Ruminococcaceae;g__Ruminococcus;s__Ruminococcus_sp
OTU_3	0	0	0	2	16	0	9	4	0	4	114	3	63	0	0	2	1	0	0	0	k__Bacteria;p__Firmicutes;c__Negativicutes;o__Veillonellales-Selenomonadales;f__Selenomonadaceae;g__Selenomonas
OTU_4	0	0	0	1841	988	829	923	723	1052	2155	0	0	0	0	0	0	0	0	0	0	k__Bacteria;p__Firmicutes;c__Bacilli;o__Lactobacillales;f__Listeriaceae;g__Listeria;s__
OTU_5	0	41	2	15	2	46	37	2	7	1	11	0	0	0	0	0	2	0	0	0	k__Bacteria;p__Bacteroidota;c__Bacteroidia;o__Bacteroidales;f__Prevotellaceae;g__Prevotella;s__
OTU_6	0	0	0	0	41	2	2	1	8	0	88	3	886	0	6	4	6	0	0	0	k__Bacteria;p__Bacteroidota;c__Bacteroidia;o__Bacteroidales;f__Muribaculaceae;g__;s__
OTU_7	0	0	4	0	81	7	3	0	0	0	3	0	10	0	0	4	0	0	0	0	k__Bacteria;p__Bacteroidota;c__Bacteroidia;o__Bacteroidales;f__F082
OTU_8	0	7	5	24	9	20	3	19	12	31	412	90	646	7	243	3	2	0	0	0	k__Bacteria;p__Firmicutes;c__Negativicutes;o__Acidaminococcales;f__Acidaminococcaceae;g__Succiniclasticum;s__
OTU_9	0	0	0	2	485	488	1973	1522	2	527	14	14	17	5	9	8	8	5	6	13	k__Bacteria;p__Bacteroidota;c__Bacteroidia;o__Bacteroidales;f__Bacteroidaceae;g__Bacteroides;s__Bacteroides_vulgatus
OTU_10	543	4993	452	471	544	604	623	610	623	377	0	308	0	172	275	256	201	228	429	382	k__Bacteria;p__Firmicutes;c__Clostridia;o__Oscillospirales;f__Oscillospiraceae;g__UCG-005;s__
OTU_11	0	20	5	17	11	128	43	7	48	11	73	0	133	0	1	0	1	0	0	0	k__Bacteria;p__Bacteroidota;c__Bacteroidia;o__Bacteroidales;f__Prevotellaceae;g__Prevotella;s__
OTU_12	233	374	275	292	358	318	296	285	348	215	107	904	167	873	116	560	365	296	790	495	k__Bacteria;p__Firmicutes;c__Clostridia;o__Oscillospirales;f__Oscillospiraceae;g__UCG-002;s__
OTU_13	2997	1736	1317	3150	2161	3019	2686	2217	2534	2281	0	560	0	347	349	398	1214	770	841	610	k__Bacteria;p__Bacteroidota;c__Bacteroidia;o__Bacteroidales;f__Bacteroidaceae;g__Bacteroides;s__
OTU_14	0	3	0	8	14	4	3	0	13	5	24	0	35	0	0	0	0	0	0	0	k__Bacteria;p__Gracilibacteria;c__unidentified_Gracilibacteria;o__Absconditabacteriales_(SR1);f__;g__;s__
OTU_15	0	10	4	11	74	17	62	9	14	42	1179	22	1788	0	7	3	2	0	0	0	k__Bacteria;p__Firmicutes;c__Negativicutes;o__Veillonellales-Selenomonadales;f__Selenomonadaceae
OTU_16	0	68	86	44	45	10	31	45	27	29	1261	4	1377	0	3	0	1	0	0	0	k__Bacteria;p__Bacteroidota;c__Bacteroidia;o__Bacteroidales;f__F082;g__;s__
OTU_17	5326	1417	997	1466	1663	656	1106	2036	2740	1053	0	331	0	281	540	315	171	271	507	150	k__Bacteria;p__Bacteroidota;c__Bacteroidia;o__Bacteroidales;f__Rikenellaceae;g__Rikenellaceae_RC9_gut_group;s__
OTU_18	1	0	0	0	8	1	28	0	5	5	10	0	1345	0	0	1	1	0	0	0	k__Bacteria;p__Bacteroidota;c__Bacteroidia;o__Bacteroidales;f__F082;g__;s__
OTU_19	0	5	19	46	68	23	72	34	22	16	98	10	63	0	1	2	3	0	0	0	k__Bacteria;p__Bacteroidota;c__Bacteroidia;o__Bacteroidales;f__Rikenellaceae;g__Rikenellaceae_RC9_gut_group;s__
OTU_20	0	0	0	4	3	0	0	0	0	0	2	0	5	0	7	0	0	0	0	0	k__Bacteria;p__unidentified_Bacteria;c__Clostridia;o__Oscillospirales;f__Ruminococcaceae;g__;s__
OTU_21	0	4	8	13	32	69	5	9	2	1	66	2	62	0	0	0	2	1	0	0	k__Bacteria;p__Bacteroidota;c__Bacteroidia;o__Bacteroidales;f__Prevotellaceae;g__Prevotella;s__
OTU_22	0	0	27	0	49	16	0	0	0	3	0	0	0	0	0	0	0	0	0	0	k__Bacteria;p__Bacteroidota;c__Bacteroidia;o__Bacteroidales;f__Prevotellaceae;g__Prevotella;s__
OTU_23	191	1444	3919	229	1797	201	233	414	194	1105	0	426	0	18	942	24	0	2	1836	304	k__Bacteria;p__Bacteroidota;c__Bacteroidia;o__Bacteroidales;f__Prevotellaceae;g__Prevotellaceae_UCG-003;s__
OTU_24	134	48	23	168	195	100	261	158	190	160	0	1282	5	1208	476	1540	749	406	430	760	k__Bacteria;p__Firmicutes;c__Clostridia;o__Oscillospirales;f__[Eubacterium]_coprostanoligenes_group;g__;s__
OTU_25	2	0	6	3	867	2440	4	2114	7	507	128	80	59	28	63	44	56	33	26	22	k__Bacteria;p__Firmicutes;c__Clostridia;o__Oscillospirales;f__Ruminococcaceae;g__Faecalibacterium;s__Faecalibacterium_prausnitzii
OTU_26	0	50	24	24	54	130	50	83	74	25	386	1	50	0	1	0	0	0	0	0	k__Bacteria;p__Firmicutes;c__Clostridia;o__Lachnospirales;f__Lachnospiraceae;g__Lachnospiraceae_ND3007_group;s__
OTU_27	20	25	23	14	33	23	18	27	29	19	0	780	0	883	2	724	48	273	805	391	k__Bacteria;p__Firmicutes;c__Clostridia;o__Christensenellales;f__Christensenellaceae;g__Christensenellaceae_R-7_group
OTU_28	64	6	14	64	5	182	54	10	19	114	0	112	0	557	21	15	22	835	140	2647	k__Bacteria;p__Verrucomicrobiota;c__Verrucomicrobiae;o__Verrucomicrobiales;f__Akkermansiaceae;g__Akkermansia;s__
OTU_29	0	1	0	123	3	6	5	37	1	45	34	1	47	0	3	1	1	0	0	0	k__Bacteria;p__Bacteroidota;c__Bacteroidia;o__Bacteroidales;f__Prevotellaceae
OTU_30	86	171	249	196	173	256	154	227	153	161	1975	623	2812	421	112	455	138	247	324	249	k__Bacteria;p__Firmicutes;c__Clostridia;o__Oscillospirales;f__Oscillospiraceae;g__NK4A214_group;s__
OTU_31	0	11	9	0	4	0	7	223	5	2	57	0	7	0	0	0	0	0	0	0	k__Bacteria;p__Bacteroidota;c__Bacteroidia;o__Bacteroidales;f__Bacteroidales_RF16_group;g__;s__
OTU_32	0	342	193	1151	1	1	0	0	2	1631	66	0	2	0	0	0	0	0	0	0	k__Bacteria;p__Firmicutes;c__Bacilli;o__Lactobacillales;f__Streptococcaceae;g__Lactococcus;s__Lactococcus_lactis
OTU_33	1399	338	1467	575	613	594	1504	299	885	575	0	45	0	27	134	141	240	72	75	146	k__Bacteria;p__Bacteroidota;c__Bacteroidia;o__Bacteroidales;f__Prevotellaceae;g__Prevotellaceae_UCG-004;s__
OTU_34	0	23	23	44	44	92	71	54	80	44	1020	3	515	0	0	0	2	0	0	0	k__Bacteria;p__Bacteroidota;c__Bacteroidia;o__Bacteroidales;f__Rikenellaceae;g__Rikenellaceae_RC9_gut_group;s__
OTU_35	0	8	5	4	5	32	6	50	86	13	88	0	10	0	1	0	6	0	0	0	k__Bacteria;p__Bacteroidota;c__Bacteroidia;o__Bacteroidales;f__Prevotellaceae;g__Prevotella;s__
OTU_36	0	13	14	8	84	0	11	0	22	3	5	1	36	0	1	0	0	0	0	0	k__Bacteria;p__Bacteroidota;c__Bacteroidia;o__Bacteroidales;f__Rikenellaceae;g__Rikenellaceae_RC9_gut_group
OTU_37	0	83	16	21	23	35	63	42	30	20	137	1	219	0	2	2	1	0	0	0	k__Bacteria;p__Bacteroidota;c__Bacteroidia;o__Bacteroidales;f__Bacteroidales_RF16_group;g__;s__
OTU_38	0	2	20	22	6	27	49	32	65	44	39	3	66	0	0	1	3	0	0	0	k__Bacteria;p__Bacteroidota;c__Bacteroidia;o__Bacteroidales;f__F082;g__;s__
OTU_39	2	4	9	12	10	9	15	19	2	12	35	8	79	4	34	46	5	0	6	3	k__Bacteria;p__Firmicutes;c__Clostridia;o__Oscillospirales;f__Ruminococcaceae;g__Ruminococcus;s__rumen_bacterium_R-21
OTU_40	1731	854	430	1107	1181	2950	1027	826	1297	1196	0	11	0	91	407	374	498	91	277	369	k__Bacteria;p__Bacteroidota;c__Bacteroidia;o__Bacteroidales;f__Rikenellaceae;g__Alistipes;s__
OTU_41	0	10	23	4	3	7	8	4	18	17	93	2	10	0	0	0	0	0	0	0	k__Bacteria;p__Bacteroidota;c__Bacteroidia;o__Bacteroidales;f__Prevotellaceae;g__Prevotella;s__
OTU_42	0	1	1	14	870	25	49	88	16	223	477	28	361	52	65	80	31	64	36	37	k__Bacteria;p__Proteobacteria;c__Gammaproteobacteria;o__Enterobacterales;f__Enterobacteriaceae;g__Escherichia-Shigella;s__Escherichia_coli
OTU_43	54	39	73	51	54	136	99	54	84	47	333	313	386	218	169	167	195	93	262	108	k__Bacteria;p__Firmicutes;c__Clostridia;o__Christensenellales;f__Christensenellaceae;g__Christensenellaceae_R-7_group;s__
OTU_44	37	43	15	1180	171	159	136	303	573	244	0	3	0	15	0	159	0	0	48	0	k__Bacteria;p__Bacteroidota;c__Bacteroidia;o__Bacteroidales;f__Bacteroidales_RF16_group;g__;s__
OTU_46	1866	625	2927	937	949	806	610	622	403	390	0	132	0	293	140	1285	615	437	870	313	k__Bacteria;p__Bacteroidota;c__Bacteroidia;o__Bacteroidales;f__Rikenellaceae;g__Rikenellaceae_RC9_gut_group;s__
OTU_47	120	61	84	79	117	267	90	76	87	90	0	698	0	193	3142	300	172	227	541	173	k__Bacteria;p__Firmicutes;c__Clostridia;o__Lachnospirales;f__Lachnospiraceae
OTU_48	0	0	0	1	115	138	699	1293	0	435	31	9	19	1	15	13	18	10	8	13	k__Bacteria;p__Bacteroidota;c__Bacteroidia;o__Bacteroidales;f__Bacteroidaceae;g__Bacteroides;s__Bacteroides_xylanisolvens
OTU_49	0	2	4	0	19	14	60	18	0	9	210	2	66	0	0	0	4	0	0	0	k__Bacteria;p__Desulfobacterota;c__Desulfovibrionia;o__Desulfovibrionales;f__Desulfovibrionaceae;g__Desulfovibrio
OTU_50	24	23	20	50	38	59	50	80	95	42	84	227	216	204	154	143	63	125	120	56	k__Bacteria;p__Firmicutes;c__Clostridia;o__Oscillospirales;f__[Eubacterium]_coprostanoligenes_group;g__;s__
OTU_51	378	197	1185	166	74	83	192	443	177	102	0	478	0	477	124	806	3039	329	256	1909	k__Bacteria;p__Verrucomicrobiota;c__Verrucomicrobiae;o__Verrucomicrobiales;f__Akkermansiaceae;g__Akkermansia;s__
OTU_52	0	23	63	14	4	4	2	0	11	0	14	0	9	0	0	3	0	0	0	0	k__Bacteria;p__Bacteroidota;c__Bacteroidia;o__Bacteroidales;f__Rikenellaceae;g__Rikenellaceae_RC9_gut_group;s__
OTU_53	95	153	35	66	124	64	108	98	84	166	0	313	0	320	15	387	16	1171	1029	146	k__Bacteria;p__Firmicutes;c__Clostridia;o__Lachnospirales;f__Lachnospiraceae;g__[Eubacterium]_ruminantium_group;s__
OTU_54	0	7	46	7	12	7	2	7	17	9	62	0	187	0	1	1	0	0	0	0	k__Bacteria;p__Bacteroidota;c__Bacteroidia;o__Bacteroidales;f__Rikenellaceae;g__Rikenellaceae_RC9_gut_group;s__
OTU_55	0	4	2	2	7	56	35	11	153	5	0	0	1	0	0	0	0	0	0	0	k__Bacteria;p__Bacteroidota;c__Bacteroidia;o__Bacteroidales;f__Prevotellaceae;g__Prevotellaceae_UCG-001;s__
OTU_56	28	47	33	294	197	121	224	174	327	218	0	654	0	468	627	668	440	792	893	564	k__Bacteria;p__Firmicutes;c__Negativicutes;o__Acidaminococcales;f__Acidaminococcaceae;g__Phascolarctobacterium;s__
OTU_57	0	2	7	10	12	22	48	186	22	7	38	0	63	0	19	2	1	0	1	0	k__Bacteria;p__Firmicutes;c__Clostridia;o__Oscillospirales;f__Ruminococcaceae
OTU_58	149	82	266	92	184	142	93	312	83	125	5	330	1	426	2024	509	246	298	177	193	k__Bacteria;p__Firmicutes;c__Clostridia;o__Lachnospirales;f__Lachnospiraceae;g__[Ruminococcus]_torques_group;s__
OTU_59	0	20	60	44	4	34	11	6	167	33	9	0	15	0	1	0	0	0	0	0	k__Bacteria;p__Bacteroidota;c__Bacteroidia;o__Bacteroidales;f__p-251-o5;g__;s__
OTU_60	113	557	827	59	287	17	228	19	187	83	0	1	0	42	8	5	27	41	96	180	k__Bacteria;p__Spirochaetota;c__Spirochaetia;o__Spirochaetales;f__Spirochaetaceae;g__Treponema
OTU_61	17	45	3	17	21	33	35	18	135	22	75	1	23	2	6	10	22	4	0	1	k__Bacteria;p__Proteobacteria;c__Gammaproteobacteria;o__Burkholderiales;f__Burkholderiaceae;g__Ralstonia;s__Ralstonia_pickettii
OTU_62	41	76	16	35	100	74	62	67	83	33	62	40	46	38	4	34	49	32	30	28	k__Bacteria;p__Firmicutes;c__Clostridia;o__Clostridia_UCG-014;f__;g__;s__
OTU_63	849	531	424	663	785	506	1148	892	594	566	4	822	1	1582	894	1045	965	654	931	1028	k__Bacteria;p__Firmicutes;c__Clostridia;o__Oscillospirales;f__Oscillospiraceae;g__UCG-005;s__
OTU_64	0	41	9	30	58	4	45	20	49	4	46	0	72	0	0	0	0	0	0	0	k__Bacteria;p__Bacteroidota;c__Bacteroidia;o__Bacteroidales;f__Prevotellaceae;g__Prevotellaceae_UCG-003;s__
OTU_65	0	41	2	16	26	16	6	2	54	10	167	0	51	0	3	0	0	0	0	1	k__Bacteria;p__Bacteroidota;c__Bacteroidia;o__Bacteroidales;f__F082;g__;s__
OTU_66	0	0	0	0	0	0	0	0	0	0	1367	0	722	0	0	1	0	0	0	0	k__Bacteria;p__Firmicutes;c__Bacilli;o__Lactobacillales;f__Lactobacillaceae;g__Lactiplantibacillus;s__Lactobacillus_plantarum
OTU_67	0	3	3	33	5	14	5	10	11	26	167	61	111	2	93	0	3	0	0	0	k__Bacteria;p__Firmicutes;c__Negativicutes;o__Acidaminococcales;f__Acidaminococcaceae;g__Succiniclasticum;s__
OTU_68	218	30	102	459	258	251	319	190	214	125	0	49	0	729	593	697	193	136	375	454	k__Bacteria;p__Firmicutes;c__Clostridia;o__Oscillospirales;f__UCG-010;g__;s__
OTU_69	0	3	4	0	7	16	13	16	70	0	655	4	119	0	0	0	0	0	0	0	k__Bacteria;p__Bacteroidota;c__Bacteroidia;o__Bacteroidales;f__Prevotellaceae
OTU_70	1	4	2	0	5	0	0	0	1	2	4	25	180	6	47	2	1	4	2	0	k__Bacteria;p__Firmicutes;c__Clostridia;o__Christensenellales;f__Christensenellaceae;g__Christensenellaceae_R-7_group
OTU_71	16	6	33	11	41	10	27	24	35	31	0	1338	0	32	26	18	64	588	102	368	k__Bacteria;p__Firmicutes;c__Clostridia;o__Lachnospirales;f__Lachnospiraceae
OTU_72	0	13	13	17	51	38	59	5	17	48	230	21	180	0	19	0	1	0	0	0	k__Bacteria;p__Firmicutes;c__Negativicutes;o__Veillonellales-Selenomonadales;f__Selenomonadaceae;g__Veillonellaceae_UCG-001;s__
OTU_73	68	86	218	116	94	126	94	172	95	237	17	52	6	31	135	40	9	38	35	75	k__Bacteria;p__Firmicutes;c__Clostridia;o__Peptostreptococcales-Tissierellales;f__Peptostreptococcaceae;g__Romboutsia;s__Romboutsia_ilealis
OTU_75	80	26	202	86	88	116	42	146	65	75	0	9	0	117	45	1435	121	191	248	197	k__Bacteria;p__Firmicutes;c__Clostridia;o__Oscillospirales;f__[Eubacterium]_coprostanoligenes_group;g__;s__
OTU_76	0	2	0	1	0	2	0	3	3	195	19	0	0	0	0	0	0	0	0	0	k__Bacteria;p__Firmicutes;c__Negativicutes;o__Veillonellales-Selenomonadales;f__Selenomonadaceae;g__Quinella;s__
OTU_77	0	10	2	13	62	142	11	3	25	6	20	1	331	0	0	0	0	0	0	0	k__Bacteria;p__Firmicutes;c__Clostridia;o__Oscillospirales;f__Oscillospiraceae;g__V9D2013_group;s__
OTU_78	433	198	2400	76	79	42	131	81	131	80	0	48	0	50	22	29	18	394	32	182	k__Bacteria;p__Bacteroidota;c__Bacteroidia;o__Bacteroidales;f__Rikenellaceae;g__Rikenellaceae_RC9_gut_group;s__
OTU_79	0	1	2	0	0	4	3	1	2	0	10	0	824	0	0	0	0	0	0	0	k__Bacteria;p__Bacteroidota;c__Bacteroidia;o__Bacteroidales;f__Prevotellaceae;g__Prevotellaceae_UCG-001;s__
OTU_80	3	17	16	7	272	240	205	257	12	142	9	8	5	2	20	9	4	9	13	11	k__Bacteria;p__Firmicutes;c__Clostridia;o__Lachnospirales;f__Lachnospiraceae;g__Blautia
OTU_81	0	0	3	3	3	4	10	16	14	1	166	0	7	0	0	2	0	0	0	0	k__Bacteria;p__Bacteroidota;c__Bacteroidia;o__Bacteroidales;f__Prevotellaceae;g__Prevotella;s__
OTU_82	407	325	129	322	190	246	215	145	183	313	0	62	0	27	45	35	94	24	74	47	k__Bacteria;p__Bacteroidota;c__Bacteroidia;o__Bacteroidales;f__Rikenellaceae;g__Alistipes;s__
OTU_83	183	14	114	96	123	291	170	87	83	69	0	28	0	11	12	0	0	0	0	0	k__Bacteria;p__Bacteroidota;c__Bacteroidia;o__Bacteroidales;f__F082;g__;s__
OTU_84	68	1004	674	94	28	14	129	55	50	21	0	3	0	9	0	0	46	55	110	35	k__Bacteria;p__Spirochaetota;c__Spirochaetia;o__Spirochaetales;f__Spirochaetaceae;g__Treponema
OTU_85	0	0	2	0	4	2	0	0	0	19	197	33	18	7	12	2	1	2	10	5	k__Bacteria;p__unidentified_Bacteria;c__unidentified_Bacteria;o__Bifidobacteriales;f__Bifidobacteriaceae;g__;s__
OTU_86	237	592	460	1079	84	108	278	221	158	78	0	0	0	318	36	295	147	133	0	27	k__Bacteria;p__Bacteroidota;c__Bacteroidia;o__Bacteroidales;f__Rikenellaceae;g__Alistipes;s__
OTU_87	0	10	2	74	28	42	19	5	11	13	44	2	161	0	3	8	7	13	3	3	k__Bacteria;p__Firmicutes;c__Clostridia;o__Oscillospirales;f__Oscillospiraceae;g__UCG-002;s__
OTU_88	0	0	0	0	133	21	0	717	0	0	3	3	1	1	2	1	3	0	5	6	k__Bacteria;p__Bacteroidota;c__Bacteroidia;o__Bacteroidales;f__Tannerellaceae;g__Parabacteroides;s__Parabacteroides_merdae
OTU_89	0	0	0	0	0	2	0	0	0	0	634	0	246	0	0	0	0	0	0	0	k__Bacteria;p__Bacteroidota;c__Bacteroidia;o__Bacteroidales;f__F082;g__;s__
OTU_90	767	68	100	825	556	171	185	346	138	206	0	33	0	17	0	72	106	34	153	40	k__Bacteria;p__Bacteroidota;c__Bacteroidia;o__Bacteroidales;f__Rikenellaceae;g__Alistipes;s__
OTU_91	0	0	0	0	3	0	0	0	2	6	99	0	61	0	0	0	0	0	0	0	k__Bacteria;p__Firmicutes;c__Negativicutes
OTU_92	210	123	89	223	264	271	247	488	178	181	32	149	25	269	60	247	312	138	80	212	k__Bacteria;p__Firmicutes;c__Clostridia;o__Oscillospirales;f__[Eubacterium]_coprostanoligenes_group;g__;s__
OTU_93	0	65	164	29	0	0	0	1	3	687	0	0	0	0	0	0	0	0	0	0	k__Bacteria;p__Firmicutes;c__Clostridia;o__Lachnospirales;f__Lachnospiraceae
OTU_94	0	2	0	0	5	37	43	13	35	24	1	0	0	0	0	0	0	0	0	0	k__Bacteria;p__Firmicutes;c__Clostridia;o__Lachnospirales;f__Lachnospiraceae;g__Lachnospira;s__Lachnospira_multipara
OTU_95	0	0	0	0	0	3	0	0	2	0	5	124	4	13	6	6	9	0	2	3	k__Bacteria;p__Cyanobacteria;c__Cyanobacteriia;o__Chloroplast;f__unidentified_Chloroplast;g__unidentified_Chloroplast
OTU_96	0	0	0	0	0	0	0	0	0	0	400	1	268	0	0	0	0	1	0	0	k__Bacteria;p__Bacteroidota;c__Bacteroidia;o__Bacteroidales;f__F082;g__;s__
OTU_97	144	12	59	105	85	119	77	96	59	63	0	245	0	220	168	419	253	30	29	628	k__Bacteria;p__unidentified_Bacteria;c__Clostridia;o__Oscillospirales;f__Ruminococcaceae;g__;s__
OTU_98	586	461	331	307	140	153	564	310	300	181	0	129	0	167	29	43	321	237	177	8	k__Bacteria;p__Spirochaetota;c__Spirochaetia;o__Spirochaetales;f__Spirochaetaceae;g__Treponema;s__
OTU_99	0	0	17	737	2	8	2	2	1	607	2	19	2	3	3	2	3	8	5	4	k__Bacteria;p__Actinobacteria;c__unidentified_Actinobacteria;o__Bifidobacteriales;f__Bifidobacteriaceae;g__Bifidobacterium;s__Bifidobacterium_animalis
OTU_100	120	130	134	106	125	139	129	150	182	88	0	159	0	16	148	38	152	212	111	185	k__Bacteria;p__Firmicutes;c__Clostridia;o__Lachnospirales;f__Lachnospiraceae
OTU_101	0	0	1	4	7	48	20	2	1	2	0	0	0	0	0	0	0	0	0	0	k__Bacteria;p__Bacteroidota;c__Bacteroidia;o__Bacteroidales;f__Prevotellaceae;g__Prevotella;s__
OTU_102	0	0	3	3	8	28	29	25	22	10	21	3	2	0	0	0	0	0	0	0	k__Bacteria;p__Bacteroidota;c__Bacteroidia;o__Bacteroidales;f__Prevotellaceae;g__Prevotellaceae_UCG-001;s__
OTU_103	0	0	0	0	0	30	0	113	3	652	4	0	4	1	0	4	0	0	1	2	k__Bacteria;p__Bacteroidota;c__Bacteroidia;o__Bacteroidales;f__Rikenellaceae;g__Alistipes
OTU_104	24	41	43	18	40	42	89	61	72	18	44	39	98	93	9	90	32	15	35	30	k__Bacteria;p__Firmicutes;c__Clostridia;o__Oscillospirales;f__[Eubacterium]_coprostanoligenes_group;g__;s__
OTU_105	0	8	23	4	22	21	5	33	6	3	68	3	231	0	0	0	0	0	0	0	k__Bacteria;p__Firmicutes;c__Clostridia;o__Oscillospirales;f__Oscillospiraceae;g__NK4A214_group;s__
OTU_106	266	2	0	287	36	134	50	299	78	27	0	0	0	13	14	46	21	48	26	29	k__Bacteria;p__Spirochaetota;c__Spirochaetia;o__Spirochaetales;f__Spirochaetaceae;g__Treponema
OTU_107	180	723	914	381	540	151	113	233	247	91	0	15	0	24	15	112	223	338	240	217	k__Bacteria;p__Bacteroidota;c__Bacteroidia;o__Bacteroidales;f__F082;g__;s__
OTU_108	0	17	1	9	53	3	14	0	5	1	23	0	73	0	1	0	0	0	0	0	k__Bacteria;p__Firmicutes;c__Bacilli;o__Erysipelotrichales;f__Erysipelatoclostridiaceae;g__UCG-004;s__
OTU_109	113	225	213	79	95	63	133	116	908	93	0	9	0	78	57	56	52	136	108	395	k__Bacteria;p__Bacteroidota;c__Bacteroidia;o__Bacteroidales;f__Rikenellaceae;g__Rikenellaceae_RC9_gut_group;s__
OTU_110	42	5	62	44	57	447	54	242	66	54	14	3	80	11	0	139	23	2	79	3	k__Bacteria;p__Firmicutes;c__Clostridia;o__Oscillospirales;f__[Eubacterium]_coprostanoligenes_group;g__;s__
OTU_111	53	85	70	247	596	178	199	174	335	210	1	65	0	290	204	554	208	240	124	333	k__Bacteria;p__Firmicutes;c__Clostridia;o__Monoglobales;f__Monoglobaceae;g__Monoglobus;s__
OTU_112	0	1	0	8	2	24	0	2	4	0	16	3	31	0	0	1	0	0	0	0	k__Bacteria;p__Bacteroidota;c__Bacteroidia;o__Bacteroidales;f__Prevotellaceae;g__Prevotella;s__
OTU_113	0	0	0	2	3	0	0	1	1	10	116	1	30	0	3	0	1	0	0	0	k__Bacteria
OTU_114	0	0	0	0	0	3	0	0	0	0	292	0	26	0	0	0	0	0	0	0	k__Bacteria;p__Bacteroidota;c__Bacteroidia;o__Bacteroidales;f__Muribaculaceae;g__;s__
OTU_115	0	0	1	0	0	0	0	0	0	0	0	0	97	0	0	0	0	0	0	0	k__Bacteria;p__Firmicutes;c__Clostridia;o__Oscillospirales;f__Oscillospiraceae
OTU_116	0	0	0	0	0	0	0	0	0	0	0	0	170	0	1	0	0	0	0	0	k__Bacteria;p__Firmicutes;c__Negativicutes;o__Veillonellales-Selenomonadales;f__Selenomonadaceae;g__Quinella;s__
OTU_117	0	17	22	10	30	0	44	0	0	0	95	0	354	0	0	0	1	0	0	0	k__Bacteria;p__Bacteroidota;c__Bacteroidia;o__Bacteroidales;f__F082;g__;s__
OTU_118	0	0	0	1	0	4	0	0	1	0	215	2	187	0	20	0	2	0	0	0	k__Bacteria;p__Firmicutes;c__Clostridia;o__Christensenellales;f__Christensenellaceae;g__Christensenellaceae_R-7_group;s__
OTU_119	0	3	1	1	2	4	0	117	988	4	214	4	159	1	8	7	8	4	6	3	k__Bacteria;p__Firmicutes;c__Bacilli;o__Lactobacillales;f__Streptococcaceae;g__Streptococcus
OTU_120	0	3	11	9	21	4	10	15	3	3	72	2	158	0	3	1	1	0	0	0	k__Bacteria;p__Bacteroidota;c__Bacteroidia;o__Bacteroidales;f__F082;g__;s__
OTU_121	0	2	6	0	17	18	13	3	0	15	161	2	7	0	0	0	7	0	0	0	k__Bacteria;p__Firmicutes;c__Negativicutes;o__Veillonellales-Selenomonadales;f__Selenomonadaceae
OTU_122	210	60	175	44	100	150	177	117	121	69	0	263	0	161	64	294	55	131	238	61	k__Bacteria;p__Bacteroidota;c__Bacteroidia;o__Bacteroidales;f__p-251-o5;g__;s__
OTU_123	17	7	10	9	12	21	51	516	7	125	113	3	29	9	10	2	3	9	30	32	k__Bacteria;p__Firmicutes;c__Clostridia;o__Lachnospirales;f__Lachnospiraceae;g__[Ruminococcus]_gnavus_group;s__
OTU_124	393	181	136	269	490	128	581	556	289	336	0	13	0	33	55	79	222	27	29	75	k__Bacteria;p__Bacteroidota;c__Bacteroidia;o__Bacteroidales;f__Rikenellaceae;g__Alistipes;s__
OTU_125	0	0	0	3	0	0	1	0	0	2	52	0	132	0	0	0	0	0	0	0	k__Bacteria;p__Firmicutes;c__Negativicutes;o__Veillonellales-Selenomonadales;f__Selenomonadaceae;g__Quinella;s__
OTU_126	5	94	18	6	18	19	64	16	43	34	26	22	11	6	36	9	16	17	5	9	k__Bacteria;p__Firmicutes;c__Clostridia;o__Clostridia_UCG-014;f__;g__;s__
OTU_127	0	16	7	5	3	25	3	5	1	35	158	0	659	0	2	1	0	0	0	0	k__Bacteria;p__Bacteroidota;c__Bacteroidia;o__Bacteroidales;f__Muribaculaceae;g__;s__
OTU_128	1	0	0	0	0	0	0	0	0	0	30	2	22	0	27	0	0	0	2	0	k__Bacteria;p__Verrucomicrobiota;c__Kiritimatiellae;o__WCHB1-41;f__;g__;s__
OTU_129	0	4	8	15	31	14	7	35	20	18	0	898	2	26	0	87	18	602	13	398	k__Bacteria;p__Firmicutes;c__Clostridia;o__Oscillospirales;f__Ruminococcaceae;g__Ruminococcus;s__
OTU_130	14	8	28	44	134	54	60	89	440	75	5	146	4	113	0	362	148	58	366	617	k__Bacteria;p__Firmicutes;c__Clostridia;o__Oscillospirales;f__Ruminococcaceae;g__Ruminococcus
OTU_131	1	7	7	7	2	11	10	0	3	1	20	1	258	0	0	2	0	0	0	0	k__Bacteria;p__Bacteroidota;c__Bacteroidia;o__Bacteroidales;f__F082;g__;s__
OTU_132	106	70	114	98	158	160	128	178	122	120	0	483	0	159	474	77	57	344	183	165	k__Bacteria;p__Firmicutes;c__Clostridia;o__Lachnospirales;f__Lachnospiraceae
OTU_133	0	0	0	0	0	0	0	0	0	0	0	3	1	1	20	0	0	0	0	0	k__Bacteria;p__Verrucomicrobiota;c__Kiritimatiellae;o__WCHB1-41;f__;g__;s__
OTU_134	138	19	86	64	52	310	53	93	40	132	0	0	0	0	142	0	0	0	0	30	k__Bacteria;p__Bacteroidota;c__Bacteroidia;o__Bacteroidales;f__Muribaculaceae;g__;s__
OTU_135	125	105	96	99	125	180	185	136	162	78	6	139	0	183	1268	432	625	265	285	135	k__Bacteria;p__Firmicutes;c__Clostridia;o__Lachnospirales;f__Lachnospiraceae;g__Agathobacter;s__
OTU_136	352	484	293	395	381	444	326	340	532	365	0	84	0	65	197	146	196	211	187	203	k__Bacteria;p__unidentified_Bacteria;c__Clostridia;o__Peptococcales;f__Peptococcaceae;g__;s__
OTU_137	0	295	19	40	1	58	15	144	0	406	9	10	6	0	4	0	6	6	2	2	k__Bacteria;p__Firmicutes;c__Clostridia;o__Oscillospirales;f__[Eubacterium]_coprostanoligenes_group;g__;s__
OTU_138	0	24	10	16	1	11	10	8	24	4	48	0	65	0	0	0	0	0	0	0	k__Bacteria;p__Bacteroidota;c__Bacteroidia;o__Bacteroidales;f__Rikenellaceae;g__U29-B03;s__
OTU_139	0	0	0	0	1	0	0	0	0	0	89	0	21	0	1	2	0	0	0	0	k__Bacteria;p__Bacteroidota;c__Bacteroidia;o__Bacteroidales;f__Muribaculaceae;g__;s__
OTU_140	0	0	0	0	109	232	201	654	0	237	7	0	24	5	5	3	11	6	5	5	k__Bacteria;p__Bacteroidota;c__Bacteroidia;o__Bacteroidales;f__Bacteroidaceae;g__Bacteroides;s__Bacteroides_uniformis
OTU_141	0	0	1	0	1	1	0	61	5	7	13	0	0	0	0	0	0	0	0	0	k__Bacteria;p__Bacteroidota;c__Bacteroidia;o__Bacteroidales;f__Prevotellaceae;g__Prevotella;s__
OTU_142	3	3	0	4	0	1	4	15	606	7	98	2	81	0	0	0	0	0	0	1	k__Bacteria;p__Actinobacteria;c__unidentified_Actinobacteria;o__Micrococcales;f__Micrococcaceae;g__Rothia;s__Rothia_mucilaginosa
OTU_143	353	404	97	977	528	601	388	430	861	597	0	106	0	73	16	48	449	119	181	91	k__Bacteria;p__Bacteroidota;c__Bacteroidia;o__Bacteroidales;f__Bacteroidaceae;g__Bacteroides;s__
OTU_144	136	62	76	184	197	150	201	131	174	149	0	135	0	304	382	241	79	230	194	241	k__Bacteria;p__unidentified_Bacteria;c__Clostridia;o__Oscillospirales;f__Ruminococcaceae;g__;s__
OTU_145	0	9	5	2	18	4	0	4	11	9	4	0	9	0	0	0	0	0	0	0	k__Bacteria;p__Bacteroidota;c__Bacteroidia;o__Bacteroidales;f__Rikenellaceae;g__Rikenellaceae_RC9_gut_group;s__
OTU_146	0	6	8	2	14	38	1	2	0	20	4	0	1135	0	0	3	1	0	0	0	k__Bacteria;p__Bacteroidota;c__Bacteroidia;o__Bacteroidales;f__Rikenellaceae;g__Rikenellaceae_RC9_gut_group;s__
OTU_147	0	2	0	49	23	14	0	0	0	2	0	0	169	0	0	0	0	0	0	0	k__Bacteria;p__Bacteroidota;c__Bacteroidia;o__Bacteroidales;f__Prevotellaceae;g__Prevotella;s__
OTU_148	1	0	0	3	0	1	2	0	593	0	5	0	0	0	0	0	0	6	10	7	k__Bacteria;p__Firmicutes;c__Clostridia;o__Clostridia_vadinBB60_group;f__;g__;s__
OTU_149	12	59	24	7	7	12	35	14	60	15	29	0	30	0	2	4	0	10	4	2	k__Bacteria;p__Bacteroidota;c__Bacteroidia;o__Bacteroidales
OTU_150	0	3	15	1	89	0	9	1	3	0	70	0	235	0	0	0	0	0	0	0	k__Bacteria;p__Firmicutes;c__Negativicutes;o__Veillonellales-Selenomonadales;f__Selenomonadaceae;g__Quinella;s__
OTU_151	0	7	6	15	7	19	9	13	12	13	273	28	67	3	17	0	0	0	0	0	k__Bacteria;p__Firmicutes;c__Negativicutes;o__Acidaminococcales;f__Acidaminococcaceae;g__Succiniclasticum;s__
OTU_152	0	15	4	5	21	0	20	0	51	0	78	0	110	0	0	0	0	0	0	0	k__Bacteria;p__Bacteroidota;c__Bacteroidia;o__Bacteroidales;f__Rikenellaceae;g__Rikenellaceae_RC9_gut_group;s__
OTU_153	66	83	50	84	58	39	42	28	49	40	0	219	0	402	124	142	75	171	329	116	k__Bacteria;p__Firmicutes;c__Clostridia;o__Oscillospirales;f__Oscillospiraceae;g__UCG-002;s__
OTU_154	0	0	0	0	0	737	0	1	1	0	40	41	5	2	40	23	81	16	14	15	k__Bacteria;p__Bacteroidota;c__Bacteroidia;o__Bacteroidales;f__Bacteroidaceae;g__Bacteroides;s__Bacteroides_plebeius
OTU_155	0	47	60	43	0	0	1	1	0	113	17	41	167	27	31	14	52	109	132	64	k__Bacteria;p__Verrucomicrobiota;c__Verrucomicrobiae;o__Verrucomicrobiales;f__Akkermansiaceae;g__Akkermansia;s__Akkermansia_muciniphila
OTU_156	0	0	0	0	2	0	0	0	0	0	11	0	17	0	2	3	0	0	0	0	k__Bacteria;p__Verrucomicrobiota;c__Kiritimatiellae;o__WCHB1-41;f__;g__;s__
OTU_157	83	30	49	67	65	75	50	62	57	61	0	340	0	371	114	297	245	227	415	238	k__Bacteria;p__Firmicutes;c__Clostridia;o__Oscillospirales;f__Ruminococcaceae;g__Candidatus_Soleaferrea;s__
OTU_158	0	0	1	0	0	1	3	4	507	0	3	0	0	0	0	0	0	0	0	0	k__Bacteria;p__Proteobacteria;c__Gammaproteobacteria;o__Burkholderiales;f__Alcaligenaceae;g__Achromobacter
OTU_159	0	0	0	0	0	0	0	0	0	3	0	0	189	0	0	0	0	0	0	0	k__Bacteria;p__Firmicutes;c__Clostridia;o__Oscillospirales;f__Oscillospiraceae;g__Oscillospira;s__
OTU_160	0	2	2	2	2	1	1	3	22	2	54	0	54	0	1	0	1	0	0	0	k__Bacteria;p__Fibrobacterota;c__Fibrobacteria;o__Fibrobacterales;f__Fibrobacteraceae;g__Fibrobacter
OTU_161	0	2	0	5	2	4	3	1	6	13	244	1	158	0	2	0	0	0	0	0	k__Bacteria;p__Firmicutes;c__Clostridia;o__Lachnospirales;f__Lachnospiraceae;g__Lachnospiraceae_XPB1014_group;s__
OTU_162	148	189	113	176	162	128	151	121	149	144	0	230	0	279	144	377	193	268	439	273	k__Bacteria;p__Firmicutes;c__Clostridia;o__Oscillospirales;f__Butyricicoccaceae;g__UCG-009;s__
OTU_163	3	14	4	4	12	26	41	4	7	7	167	1	488	1	3	0	0	0	2	0	k__Bacteria;p__Firmicutes;c__Clostridia;o__Oscillospirales;f__[Eubacterium]_coprostanoligenes_group;g__;s__
OTU_164	0	0	0	0	0	0	0	3	1	0	0	231	0	0	21	0	742	0	0	0	k__Bacteria;p__Campylobacterota;c__Campylobacteria;o__Campylobacterales;f__Helicobacteraceae;g__Helicobacter
OTU_165	9	19	22	10	29	8	10	14	13	7	0	182	0	425	25	91	18	53	170	87	k__Bacteria;p__Firmicutes;c__Clostridia;o__Peptostreptococcales-Tissierellales;f__Anaerovoracaceae;g__Family_XIII_AD3011_group;s__
OTU_166	8	18	38	23	42	111	27	8	12	10	117	33	327	53	9	32	7	6	35	10	k__Bacteria;p__Firmicutes;c__Clostridia;o__Christensenellales;f__Christensenellaceae;g__Christensenellaceae_R-7_group;s__
OTU_167	0	5	49	12	7	0	0	3	3	6	8	1	296	1	1	0	3	0	3	0	k__Bacteria;p__Firmicutes;c__Clostridia;o__Oscillospirales;f__Oscillospiraceae;g__Oscillospira;s__Oscillospira_guilliermondii
OTU_168	0	7	2	58	12	2	0	2	0	5	3	4	358	0	0	0	2	0	0	0	k__Bacteria
OTU_169	0	31	0	0	0	1	3	0	0	0	70	0	12	0	0	0	0	0	0	0	k__Bacteria;p__Firmicutes;c__Negativicutes;o__Veillonellales-Selenomonadales;f__Selenomonadaceae;g__Quinella;s__
OTU_170	0	12	11	68	6	26	68	11	3	6	78	0	129	0	0	1	0	0	0	0	k__Bacteria;p__Bacteroidota;c__Bacteroidia;o__Bacteroidales;f__Muribaculaceae;g__;s__
OTU_171	31	85	33	37	107	75	84	47	58	77	30	42	62	74	80	97	38	57	14	41	k__Bacteria;p__Firmicutes;c__Clostridia;o__Clostridia_UCG-014;f__;g__;s__
OTU_172	18	38	41	41	72	28	23	17	27	45	0	52	0	45	3	103	580	366	771	88	k__Bacteria;p__Firmicutes;c__Clostridia;o__Oscillospirales;f__Ruminococcaceae;g__Ruminococcus;s__
OTU_173	0	0	3	9	2	1	0	4	0	2	166	5	115	0	6	3	0	0	0	0	k__Bacteria;p__Firmicutes;c__Negativicutes;o__Acidaminococcales;f__Acidaminococcaceae;g__Succiniclasticum;s__
OTU_174	0	1	0	0	0	0	19	5	18	3	20	0	3	0	0	0	0	0	0	0	k__Bacteria;p__Spirochaetota;c__Spirochaetia;o__Spirochaetales;f__Spirochaetaceae;g__Treponema
OTU_175	0	2	7	2	6	0	2	3	0	1	93	5	31	0	6	0	3	0	0	0	k__Bacteria;p__Firmicutes;c__Negativicutes;o__Veillonellales-Selenomonadales;f__Selenomonadaceae;g__Veillonellaceae_UCG-001;s__
OTU_176	31	47	47	2	18	18	5	8	3	12	0	522	0	113	0	45	1	222	51	3	k__Bacteria;p__Firmicutes;c__Clostridia;o__Oscillospirales;f__Ruminococcaceae;g__Ruminococcus
OTU_177	54	415	64	129	113	150	291	274	135	97	0	11	0	34	42	10	23	3	194	28	k__Bacteria;p__Bacteroidota;c__Bacteroidia;o__Bacteroidales;f__Rikenellaceae;g__Alistipes;s__
OTU_178	0	0	0	0	0	0	0	2	0	0	1	9	2	7	79	6	5	2	0	10	k__Bacteria;p__Verrucomicrobiota;c__Kiritimatiellae;o__WCHB1-41;f__;g__;s__
OTU_179	228	10	47	16	190	171	115	6	93	97	0	84	0	124	51	114	2830	228	164	571	k__Bacteria;p__Verrucomicrobiota;c__Verrucomicrobiae;o__Verrucomicrobiales;f__Akkermansiaceae;g__Akkermansia;s__
OTU_180	0	5	4	10	31	9	3	31	15	2	9	0	55	86	66	0	12	1	0	1	k__Bacteria;p__Firmicutes;c__Clostridia
OTU_181	0	29	15	23	8	12	10	16	29	8	82	0	96	0	0	1	1	0	0	0	k__Bacteria;p__Bacteroidota;c__Bacteroidia;o__Bacteroidales;f__Rikenellaceae;g__Rikenellaceae_RC9_gut_group;s__
OTU_182	0	364	5	12	5	0	4	0	3	1157	0	0	0	0	0	0	0	0	0	0	k__Bacteria;p__Bacteroidota;c__Bacteroidia;o__Bacteroidales;f__Muribaculaceae;g__;s__
OTU_183	0	4	3	10	4	4	2	10	21	4	4	2	9	0	2	1	0	0	0	0	k__Bacteria;p__Bacteroidota;c__Bacteroidia;o__Bacteroidales;f__Muribaculaceae;g__;s__
OTU_184	0	0	3	0	1	0	5	1	0	1	36	0	111	0	0	0	0	0	0	0	k__Bacteria;p__Firmicutes;c__Clostridia;o__Christensenellales;f__Christensenellaceae;g__Christensenellaceae_R-7_group;s__
OTU_185	0	16	10	5	1	3	9	22	7	4	41	0	37	0	0	0	0	0	0	0	k__Bacteria;p__Bacteroidota;c__Bacteroidia;o__Bacteroidales;f__Rikenellaceae;g__Rikenellaceae_RC9_gut_group;s__
OTU_186	21	93	5	20	10	11	13	12	63	70	4	252	4	177	49	35	121	51	42	69	k__Bacteria;p__Campylobacterota;c__Campylobacteria;o__Campylobacterales;f__Campylobacteraceae;g__Campylobacter
OTU_187	120	97	120	242	115	128	194	200	236	214	0	96	0	9	36	67	12	8	64	31	k__Bacteria;p__Bacteroidota;c__Bacteroidia;o__Bacteroidales;f__Bacteroidaceae;g__Bacteroides;s__
OTU_188	0	0	0	0	0	0	3	0	1	0	10	0	54	0	0	0	0	0	0	0	k__Bacteria;p__Bacteroidota;c__Bacteroidia;o__Bacteroidales;f__Prevotellaceae;g__Alloprevotella;s__
OTU_189	54	74	27	66	117	55	87	218	106	51	0	215	0	28	13	49	37	183	219	83	k__Bacteria
OTU_190	0	1	1	0	35	2	0	3	0	0	31	0	209	0	0	0	0	0	0	0	k__Bacteria;p__Synergistota;c__Synergistia;o__Synergistales;f__Synergistaceae;g__Fretibacterium;s__
OTU_191	0	2	0	7	7	3	179	2	3	7	24	0	3	0	0	0	0	0	0	0	k__Bacteria;p__Firmicutes;c__Clostridia;o__Oscillospirales;f__Ruminococcaceae;g__UCG-001;s__
OTU_192	3	1	11	6	15	8	4	9	11	7	59	15	281	27	102	7	2	44	1	3	k__Bacteria;p__Firmicutes;c__Clostridia;o__Christensenellales;f__Christensenellaceae;g__Christensenellaceae_R-7_group
OTU_193	24	47	31	58	32	35	64	28	39	16	0	96	0	299	0	0	0	323	0	0	k__Bacteria;p__Bacteroidota;c__Bacteroidia;o__Bacteroidales;f__Prevotellaceae
OTU_194	0	61	1	50	0	3	0	0	0	270	0	0	0	0	0	0	0	0	0	0	k__Bacteria;p__Firmicutes;c__Clostridia;o__Lachnospirales;f__Lachnospiraceae
OTU_195	28	8	19	61	87	52	52	224	36	32	0	2	0	33	0	37	153	142	61	92	k__Bacteria;p__Firmicutes;c__Clostridia;o__Oscillospirales;f__Ruminococcaceae;g__Ruminococcus;s__
OTU_196	119	106	96	126	81	130	84	70	165	80	0	71	0	14	20	20	40	31	19	10	k__Bacteria;p__Firmicutes;c__Clostridia;o__Oscillospirales;f__[Eubacterium]_coprostanoligenes_group;g__;s__
OTU_197	0	0	0	0	3	4	0	0	3	22	10	0	23	0	0	0	0	0	0	0	k__Bacteria;p__Bacteroidota;c__Bacteroidia;o__Bacteroidales;f__Prevotellaceae;g__Prevotella;s__
OTU_198	58	48	55	17	31	22	28	30	28	14	0	588	0	488	126	256	162	215	394	232	k__Bacteria;p__Firmicutes;c__Clostridia;o__Christensenellales;f__Christensenellaceae;g__Christensenellaceae_R-7_group;s__
OTU_199	0	10	0	5	0	0	1	0	0	0	3	0	0	0	0	0	0	0	0	0	k__Bacteria;p__Bacteroidota;c__Bacteroidia;o__Bacteroidales;f__Prevotellaceae;g__Prevotella;s__
OTU_200	0	0	0	0	0	58	0	0	0	0	0	0	0	0	0	0	0	0	0	0	k__Bacteria;p__Bacteroidota;c__Bacteroidia;o__Bacteroidales;f__F082;g__;s__
OTU_201	0	4	1	2	4	9	6	5	0	3	65	0	6	0	0	0	1	0	0	0	k__Bacteria;p__Bacteroidota;c__Bacteroidia;o__Bacteroidales;f__Prevotellaceae;g__Prevotellaceae_UCG-003;s__
OTU_202	0	0	0	14	0	5	0	12	13	6	2	0	2	0	0	0	0	0	0	0	k__Bacteria;p__Bacteroidota;c__Bacteroidia;o__Bacteroidales;f__Bacteroidales_BS11_gut_group;g__;s__
OTU_203	0	7	10	25	10	4	0	2	32	19	82	0	25	0	0	0	0	0	0	0	k__Bacteria;p__Bacteroidota;c__Bacteroidia;o__Bacteroidales;f__Rikenellaceae;g__Rikenellaceae_RC9_gut_group;s__
OTU_204	223	130	64	313	106	67	182	59	148	92	0	12	0	23	13	51	266	18	28	69	k__Bacteria;p__unidentified_Bacteria;c__Bacteroidia;o__Bacteroidales;f__;g__;s__
OTU_205	4	86	112	122	20	22	24	11	12	675	2	1	3	0	0	0	0	0	0	1	k__Bacteria;p__Firmicutes;c__Clostridia;o__Lachnospirales;f__Lachnospiraceae;g__Blautia;s__Lachnospiraceae_bacterium_28-4
OTU_206	0	10	3	84	109	65	871	128	43	89	0	56	0	32	3	42	326	284	0	318	k__Bacteria;p__Bacteroidota;c__Bacteroidia;o__Bacteroidales;f__Bacteroidales_RF16_group;g__;s__
OTU_207	0	17	10	9	14	8	1	11	0	0	270	0	68	0	1	0	0	0	0	0	k__Bacteria;p__Bacteroidota;c__Bacteroidia;o__Bacteroidales;f__Rikenellaceae;g__Rikenellaceae_RC9_gut_group
OTU_208	0	12	1	17	31	12	13	6	20	30	56	0	140	0	0	0	0	0	0	0	k__Bacteria;p__Firmicutes;c__Clostridia;o__Peptostreptococcales-Tissierellales;f__Anaerovoracaceae;g__Anaerovorax;s__
OTU_209	0	0	0	1	0	0	0	0	0	0	47	35	45	1	57	77	89	12	5	12	k__Bacteria;p__Firmicutes;c__Bacilli;o__Lactobacillales;f__Lactobacillaceae;g__Ligilactobacillus;s__Lactobacillus_murinus
OTU_210	786	1643	89	94	102	44	48	159	281	154	0	156	0	105	156	75	11	184	107	136	k__Bacteria;p__Bacteroidota;c__Bacteroidia;o__Bacteroidales;f__Rikenellaceae;g__Rikenellaceae_RC9_gut_group;s__
OTU_211	0	0	7	2	0	90	0	23	1	1	507	0	6	0	0	0	1	0	0	0	k__Bacteria;p__Bacteroidota;c__Bacteroidia;o__Bacteroidales;f__Prevotellaceae;g__Prevotella;s__
OTU_212	7	6	2	4	8	5	4	2	12	10	204	180	58	36	57	10	31	14	49	12	k__Bacteria;p__unidentified_Bacteria;c__Saccharimonadia;o__Saccharimonadales;f__Saccharimonadaceae;g__Candidatus_Saccharimonas;s__
OTU_213	0	0	0	5	1	2	0	0	1	0	16	0	350	0	0	0	0	0	0	0	k__Bacteria;p__Bacteroidota;c__Bacteroidia;o__Bacteroidales;f__Prevotellaceae;g__Prevotella;s__
OTU_214	0	5	0	0	8	0	0	6	0	19	9	0	0	0	0	0	0	0	0	0	k__Bacteria;p__Bacteroidota;c__Bacteroidia;o__Bacteroidales;f__Prevotellaceae;g__Prevotella;s__
OTU_215	0	37	4	3	60	292	36	142	4	0	12	94	2	10	49	52	75	15	33	21	k__Bacteria;p__Firmicutes;c__Clostridia;o__Oscillospirales;f__Ruminococcaceae;g__Ruminococcus;s__Ruminococcus_sp_N15.MGS-57
OTU_216	0	2	0	0	1	3	10	0	0	1	111	0	98	0	0	0	0	0	0	0	k__Bacteria;p__Bacteroidota;c__Bacteroidia;o__Bacteroidales;f__Prevotellaceae;g__Prevotellaceae_UCG-001;s__
OTU_217	0	8	2	9	14	30	55	9	19	15	38	1	29	0	0	0	0	0	0	0	k__Bacteria;p__Firmicutes;c__Negativicutes;o__Veillonellales-Selenomonadales;f__Selenomonadaceae;g__Selenomonas;s__Selenomonas_ruminantium
OTU_218	58	104	171	38	76	63	67	61	83	55	7	2065	11	98	66	79	133	259	129	158	k__Bacteria;p__Firmicutes;c__Clostridia;o__Lachnospirales;f__Lachnospiraceae
OTU_219	30	6	7	22	13	38	22	22	7	19	130	97	51	89	34	318	149	29	12	9	k__Bacteria;p__Firmicutes;c__Clostridia;o__Monoglobales;f__Monoglobaceae;g__Monoglobus;s__
OTU_220	0	0	0	0	0	0	0	0	0	0	0	1	381	0	0	0	0	0	0	0	k__Bacteria;p__Desulfobacterota;c__Desulfovibrionia;o__Desulfovibrionales;f__Desulfovibrionaceae;g__Desulfovibrio
OTU_221	0	0	0	1	0	0	0	0	0	0	2	1	0	0	0	0	0	0	0	0	k__Bacteria;p__Spirochaetota;c__Spirochaetia;o__Spirochaetales;f__Spirochaetaceae;g__Treponema
OTU_222	3	7	23	48	29	23	51	24	17	23	646	22	602	22	114	6	1	2	3	3	k__Bacteria;p__Firmicutes;c__Clostridia;o__Christensenellales;f__Christensenellaceae;g__Christensenellaceae_R-7_group;s__
OTU_223	0	0	0	3	7	40	39	3	5	3	0	0	0	0	0	0	0	0	0	0	k__Bacteria;p__Bacteroidota;c__Bacteroidia;o__Bacteroidales;f__Prevotellaceae;g__Prevotella;s__
OTU_224	0	25	5	245	0	0	0	0	0	33	39	27	18	14	27	39	72	105	75	110	k__Bacteria;p__Firmicutes;c__Bacilli;o__Lactobacillales;f__Lactobacillaceae;g__Lactobacillus;s__Lactobacillus_johnsonii
OTU_225	0	9	0	6	8	25	18	7	28	70	5	4	7	2	3	0	0	0	0	0	k__Bacteria;p__Firmicutes;c__Clostridia;o__Lachnospirales;f__Lachnospiraceae;g__Pseudobutyrivibrio;s__
OTU_226	0	6	2	3	5	1	2	10	2	1	103	0	237	0	0	0	0	0	0	2	k__Bacteria;p__Firmicutes;c__Clostridia;o__Christensenellales;f__Christensenellaceae;g__Christensenellaceae_R-7_group;s__
OTU_227	43	12	39	49	101	83	25	127	115	37	0	14	0	27	7	70	11	99	9	34	k__Bacteria;p__Firmicutes;c__Clostridia;o__Monoglobales;f__Monoglobaceae;g__Monoglobus;s__
OTU_228	0	5	10	22	6	4	9	37	39	19	3	0	0	0	0	0	0	0	0	0	k__Bacteria;p__Bacteroidota;c__Bacteroidia;o__Bacteroidales;f__F082;g__;s__
OTU_229	0	0	0	1	0	0	0	1	385	0	0	0	0	0	0	0	0	0	1	0	k__Bacteria;p__Firmicutes;c__Bacilli;o__Lactobacillales;f__Lactobacillaceae;g__Ligilactobacillus;s__Lactobacillus_salivarius
OTU_230	0	2	1	0	0	0	2	1	0	0	240	3	58	0	0	1	1	0	0	0	k__Bacteria
OTU_231	0	0	1	0	0	0	81	0	18	0	128	0	42	0	0	0	0	0	0	0	k__Bacteria;p__Firmicutes;c__Negativicutes;o__Veillonellales-Selenomonadales;f__Selenomonadaceae;g__Quinella;s__
OTU_232	285	356	239	312	315	277	387	309	524	302	22	2079	20	1735	1057	1996	593	874	1172	851	k__Bacteria;p__Firmicutes;c__Clostridia;o__Christensenellales;f__Christensenellaceae;g__Christensenellaceae_R-7_group;s__
OTU_233	0	4	9	1	0	0	3	5	14	1	233	0	7	0	0	0	0	0	0	0	k__Bacteria;p__Firmicutes;c__Bacilli;o__Mycoplasmatales;f__Mycoplasmataceae;g__Mycoplasma
OTU_234	0	0	5	0	5	0	15	0	1	3	29	0	113	0	0	0	0	0	0	0	k__Bacteria;p__Bacteroidota;c__Bacteroidia;o__Bacteroidales;f__Rikenellaceae;g__Rikenellaceae_RC9_gut_group;s__
OTU_235	0	13	5	8	0	2	25	17	15	7	2	0	0	0	0	0	0	0	0	0	k__Bacteria;p__Bacteroidota;c__Bacteroidia;o__Bacteroidales;f__Rikenellaceae;g__Rikenellaceae_RC9_gut_group;s__
OTU_236	23	493	42	4	6	3	4	3	4	5	0	5	0	0	0	0	0	0	0	0	k__Bacteria;p__Bacteroidota;c__Bacteroidia;o__Bacteroidales;f__Muribaculaceae;g__;s__
OTU_237	0	0	0	0	0	0	0	0	0	0	7	0	5	0	3	0	0	0	0	0	k__Bacteria;p__Verrucomicrobiota;c__Kiritimatiellae;o__WCHB1-41;f__;g__;s__
OTU_238	3	43	28	95	40	47	36	58	82	105	43	3	45	119	17	32	142	38	7	541	k__Bacteria;p__Firmicutes;c__Clostridia;o__Clostridia_UCG-014;f__;g__;s__
OTU_239	17	3	9	27	23	16	26	24	11	17	0	32	0	131	195	92	8	83	102	60	k__Bacteria;p__Firmicutes;c__Clostridia;o__Oscillospirales;f__UCG-010;g__;s__
OTU_240	1	5	7	6	8	3	10	15	7	11	172	12	187	2	18	4	3	1	3	3	k__Bacteria;p__Firmicutes;c__Clostridia;o__Peptostreptococcales-Tissierellales;f__Anaerovoracaceae;g__Family_XIII_AD3011_group;s__
OTU_241	0	34	1	22	41	3	5	7	5	0	69	0	229	0	0	0	0	0	0	0	k__Bacteria;p__Firmicutes;c__Clostridia;o__Oscillospirales;f__Hungateiclostridiaceae;g__Ruminiclostridium;s__
OTU_242	1	6	16	5	5	16	15	11	19	3	325	7	220	13	31	18	0	1	5	12	k__Bacteria;p__Firmicutes;c__Clostridia;o__Lachnospirales;f__Lachnospiraceae;g__[Ruminococcus]_gauvreauii_group;s__
OTU_243	0	0	0	3	2	1	5	6	21	3	72	0	95	0	0	0	0	0	0	0	k__Bacteria;p__Bacteroidota;c__Bacteroidia;o__Bacteroidales;f__Prevotellaceae;g__Prevotellaceae_UCG-003;s__
OTU_244	0	0	0	0	8	0	0	5	0	0	0	0	2	0	0	0	0	0	0	0	k__Bacteria;p__Bacteroidota;c__Bacteroidia;o__Bacteroidales;f__Bacteroidales_BS11_gut_group;g__;s__
OTU_245	24	30	190	47	59	112	35	82	59	86	4	20	0	16	32	7	3	17	10	48	k__Bacteria;p__Firmicutes;c__Clostridia;o__Clostridiales;f__Clostridiaceae;g__Clostridium_sensu_stricto_1;s__
OTU_246	0	0	0	17	23	19	0	0	1	0	310	0	49	0	0	1	0	0	0	0	k__Bacteria;p__Bacteroidota;c__Bacteroidia;o__Bacteroidales;f__F082;g__;s__
OTU_247	0	3	1	0	0	0	1	0	1	1	187	1	25	0	3	1	1	0	0	0	k__Bacteria;p__Firmicutes;c__Clostridia;o__Lachnospirales;f__Lachnospiraceae;g__Lachnospiraceae_XPB1014_group;s__
OTU_248	0	0	40	5	6	3	13	1	5	0	0	0	45	0	0	0	0	0	0	0	k__Bacteria;p__Firmicutes;c__Clostridia;o__Lachnospirales;f__Lachnospiraceae;g__Lachnospiraceae_ND3007_group;s__
OTU_249	0	0	0	0	0	29	796	0	2	259	0	0	2	0	0	0	0	0	3	0	k__Bacteria;p__Bacteroidota;c__Bacteroidia;o__Bacteroidales;f__Bacteroidaceae;g__Bacteroides;s__Bacteroides_massiliensis
OTU_250	0	3	27	19	44	65	0	4	2	3	0	0	1	0	0	0	0	0	0	0	k__Bacteria;p__Bacteroidota;c__Bacteroidia;o__Bacteroidales;f__Rikenellaceae;g__SP3-e08;s__
OTU_251	3	5	9	5	5	66	5	2	3	7	3	12	15	1	8	9	8	18	10	12	k__Bacteria;p__Firmicutes;c__Clostridia;o__Oscillospirales;f__Oscillospiraceae
OTU_252	0	8	5	0	43	37	8	8	0	16	303	2	14	0	0	0	1	0	0	0	k__Bacteria;p__Firmicutes;c__Negativicutes;o__Veillonellales-Selenomonadales;f__Selenomonadaceae
OTU_253	59	53	43	56	95	127	115	70	74	70	0	240	1	216	196	164	162	126	203	104	k__Bacteria;p__Firmicutes;c__Clostridia;o__Lachnospirales;f__Lachnospiraceae
OTU_254	0	1	3	22	0	18	28	1	0	3	2	0	9	0	0	0	0	0	0	0	k__Bacteria;p__Bacteroidota;c__Bacteroidia;o__Bacteroidales;f__Prevotellaceae;g__Prevotella;s__
OTU_255	57	97	77	128	157	143	147	110	105	103	0	87	3	73	32	24	50	40	107	32	k__Bacteria;p__Firmicutes;c__Clostridia;o__Lachnospirales;f__Lachnospiraceae;g__Lachnospiraceae_UCG-010;s__
OTU_256	8	5	11	7	27	6	20	7	9	27	53	0	35	0	15	1	4	5	1	7	k__Bacteria;p__Firmicutes;c__Clostridia;o__Oscillospirales;f__Hungateiclostridiaceae;g__Saccharofermentans;s__
OTU_257	0	1	2	3	61	64	1	30	14	3	91	4	113	3	12	0	0	6	9	2	k__Bacteria;p__Firmicutes;c__Bacilli;o__Lactobacillales;f__Streptococcaceae;g__Streptococcus
OTU_258	16	9	16	338	81	154	40	68	47	122	0	53	0	72	3	194	32	152	92	43	k__Bacteria
OTU_259	183	87	418	90	146	99	263	118	118	135	4	449	3	357	233	161	225	370	98	473	k__Bacteria;p__Firmicutes;c__Clostridia;o__Lachnospirales;f__Lachnospiraceae;g__Lachnospiraceae_NK4A136_group
OTU_260	0	0	7	1	7	4	9	2	8	2	43	0	339	0	3	0	0	0	0	0	k__Bacteria;p__Firmicutes;c__Clostridia;o__Christensenellales;f__Christensenellaceae;g__Christensenellaceae_R-7_group;s__
OTU_261	3	6	2	7	4	8	5	5	3	4	0	42	0	56	60	29	122	126	160	142	k__Bacteria;p__Firmicutes;c__Clostridia;o__Oscillospirales;f__UCG-010;g__;s__
OTU_262	16	13	21	39	38	46	54	68	51	34	0	95	0	59	64	121	106	95	136	282	k__Bacteria;p__Firmicutes;c__Clostridia;o__Oscillospirales;f__Ruminococcaceae;g__Ruminococcus;s__
OTU_263	0	72	0	372	2	1	7	6	0	72	2	0	3	0	0	0	0	0	0	0	k__Bacteria;p__Firmicutes;c__Clostridia;o__Lachnospirales;f__Lachnospiraceae;g__[Eubacterium]_fissicatena_group;s__
OTU_264	273	168	240	121	118	116	190	81	124	116	4	1284	0	1210	787	874	844	271	1082	651	k__Bacteria;p__Firmicutes;c__Clostridia;o__Christensenellales;f__Christensenellaceae;g__Christensenellaceae_R-7_group;s__
OTU_265	0	24	3	3	4	22	5	0	0	0	48	0	2	0	0	0	0	0	0	0	k__Bacteria;p__Bacteroidota;c__Bacteroidia;o__Bacteroidales;f__Prevotellaceae;g__Prevotellaceae_UCG-003;s__
OTU_266	0	75	17	8	0	0	0	0	0	285	3	3	0	0	0	0	0	0	1	2	k__Bacteria;p__unidentified_Bacteria;c__Clostridia;o__Oscillospirales;f__Oscillospiraceae;g__;s__
OTU_267	0	1	1	0	6	4	5	4	0	45	54	2	4	0	0	0	5	0	0	0	k__Bacteria;p__Firmicutes;c__Negativicutes;o__Veillonellales-Selenomonadales;f__Selenomonadaceae
OTU_268	2	45	28	26	14	16	8	14	10	151	0	0	0	0	0	0	0	0	0	0	k__Bacteria;p__unidentified_Bacteria;c__Clostridia;o__Lachnospirales;f__Lachnospiraceae;g__;s__
OTU_269	65	35	977	19	10	16	26	14	35	54	0	17	0	18	6	81	17	21	27	5	k__Bacteria;p__Bacteroidota;c__Bacteroidia;o__Bacteroidales;f__Rikenellaceae;g__Rikenellaceae_RC9_gut_group;s__
OTU_272	0	0	4	0	0	0	0	0	0	0	53	0	128	0	0	0	0	0	0	0	k__Bacteria;p__Bacteroidota;c__Bacteroidia;o__Bacteroidales;f__Prevotellaceae
OTU_273	78	8	9	12	8	75	30	35	10	10	0	38	1	164	1	164	10	76	59	58	k__Bacteria;p__Firmicutes;c__Clostridia;o__Oscillospirales;f__[Eubacterium]_coprostanoligenes_group;g__;s__
OTU_274	0	25	9	3	35	6	2	0	5	9	6	0	5	3	2	0	0	0	0	0	k__Bacteria;p__Firmicutes;c__Clostridia;o__Oscillospirales;f__Oscillospiraceae;g__UCG-005;s__
OTU_275	51	6	1	128	27	60	368	104	58	82	0	6	0	47	18	63	284	19	40	66	k__Bacteria;p__Bacteroidota;c__Bacteroidia;o__Bacteroidales;f__Rikenellaceae;g__Alistipes;s__
OTU_276	0	0	0	0	12	14	12	2	1	3	10	0	3	0	0	0	0	0	0	0	k__Bacteria;p__Bacteroidota;c__Bacteroidia;o__Bacteroidales;f__Prevotellaceae;g__Prevotella;s__
OTU_277	0	4	19	52	5	12	10	6	0	7	10	0	20	2	18	4	0	1	16	0	k__Bacteria;p__Firmicutes;c__Clostridia;o__Clostridia_UCG-014;f__;g__;s__
OTU_278	185	56	112	120	137	150	103	123	128	132	0	228	0	196	207	218	140	176	150	192	k__Bacteria;p__Firmicutes;c__Clostridia;o__Monoglobales;f__Monoglobaceae;g__Monoglobus;s__
OTU_279	0	0	0	0	8	0	1	0	2	0	7	0	57	0	0	1	0	0	0	0	k__Bacteria;p__Firmicutes;c__Clostridia;o__Oscillospirales;f__Ruminococcaceae;g__Ruminococcus
OTU_280	0	4	3	14	6	9	4	3	0	7	38	0	9	0	1	0	0	0	0	0	k__Bacteria;p__Firmicutes;c__Clostridia;o__Oscillospirales;f__Ruminococcaceae;g__Ruminococcus;s__Ruminococcus_sp_HUN007
OTU_281	0	0	9	0	0	4	0	0	0	2	30	0	51	0	1	0	0	0	0	0	k__Bacteria;p__Desulfobacterota;c__Desulfovibrionia;o__Desulfovibrionales;f__Desulfovibrionaceae;g__Desulfovibrio
OTU_282	0	1	0	0	0	0	0	6	14	7	44	0	84	0	0	0	0	0	0	0	k__Bacteria;p__Bacteroidota;c__Bacteroidia;o__Bacteroidales;f__Prevotellaceae;g__Prevotellaceae_UCG-001;s__
OTU_283	0	0	0	0	0	0	0	0	0	0	33	1	61	0	0	1	1	0	0	0	k__Bacteria;p__Bacteroidota;c__Bacteroidia;o__Bacteroidales;f__Prevotellaceae
OTU_284	181	247	89	127	121	152	113	151	130	100	0	61	0	192	192	136	165	187	244	160	k__Bacteria;p__Desulfobacterota;c__Desulfovibrionia;o__Desulfovibrionales;f__Desulfovibrionaceae;g__Mailhella;s__
OTU_285	26	65	98	87	67	53	41	97	75	144	5	31	1	32	89	16	0	27	19	44	k__Bacteria;p__Firmicutes;c__Clostridia;o__Peptostreptococcales-Tissierellales;f__Peptostreptococcaceae
OTU_286	43	37	386	4	5	4	16	5	1	0	0	0	0	1	0	3	42	62	156	11	k__Bacteria;p__Bacteroidota;c__Bacteroidia;o__Bacteroidales
OTU_287	0	0	0	0	3	1	0	0	0	0	20	0	36	0	0	0	0	0	0	0	k__Bacteria;p__Bacteroidota;c__Bacteroidia;o__Bacteroidales;f__Prevotellaceae;g__Prevotella;s__
OTU_288	0	10	1	1	1	1	8	13	19	4	34	1	8	0	0	0	3	0	0	0	k__Bacteria;p__Bacteroidota;c__Bacteroidia;o__Bacteroidales;f__Prevotellaceae;g__Prevotella;s__
OTU_289	25	2	0	82	49	57	89	86	333	47	0	0	0	0	17	0	0	0	0	0	k__Bacteria;p__Bacteroidota;c__Bacteroidia;o__Bacteroidales;f__Rikenellaceae;g__dgA-11_gut_group;s__
OTU_290	0	16	2	4	4	3	9	2	3	6	56	0	100	0	0	0	0	0	0	0	k__Bacteria;p__Bacteroidota;c__Bacteroidia;o__Bacteroidales;f__Rikenellaceae;g__Rikenellaceae_RC9_gut_group;s__
OTU_291	46	35	39	29	33	43	36	65	43	29	0	32	0	26	14	41	7	19	38	39	k__Bacteria
OTU_292	21	17	12	35	45	43	30	31	58	40	0	64	1	229	130	127	42	80	127	124	k__Bacteria;p__Firmicutes;c__Clostridia;o__Peptostreptococcales-Tissierellales;f__Anaerovoracaceae;g__Family_XIII_AD3011_group;s__
OTU_293	0	0	1	2	2	7	16	1	7	8	8	0	7	0	0	0	0	0	0	0	k__Bacteria;p__Bacteroidota;c__Bacteroidia;o__Bacteroidales;f__Rikenellaceae;g__Rikenellaceae_RC9_gut_group;s__
OTU_294	21	6	7	16	19	44	10	12	17	14	60	24	233	130	185	45	16	17	54	26	k__Bacteria;p__Firmicutes;c__Clostridia;o__Lachnospirales;f__Lachnospiraceae;g__Lachnospiraceae_NK3A20_group;s__
OTU_295	46	23	74	19	43	22	21	31	28	30	0	86	0	175	117	221	67	69	17	60	k__Bacteria;p__Firmicutes;c__Clostridia;o__Monoglobales;f__Monoglobaceae;g__Monoglobus;s__
OTU_296	685	54	86	51	52	42	47	45	76	66	0	29	0	39	6	19	7	4	25	27	k__Bacteria;p__Firmicutes;c__Clostridia;o__Oscillospirales;f__[Eubacterium]_coprostanoligenes_group;g__;s__
OTU_297	2	16	8	17	36	10	10	16	18	10	21	0	32	7	2	1	3	9	6	1	k__Bacteria;p__Firmicutes;c__Clostridia;o__Oscillospirales;f__Oscillospiraceae;g__Papillibacter;s__
OTU_298	7	14	17	24	40	32	30	10	25	10	0	39	2	84	86	71	30	49	66	72	k__Bacteria;p__Firmicutes;c__Clostridia;o__Oscillospirales;f__UCG-010;g__;s__
OTU_299	0	0	2	0	54	49	0	249	1	2	0	0	12	3	3	0	0	2	3	1	k__Bacteria;p__Bacteroidota;c__Bacteroidia;o__Bacteroidales;f__Bacteroidaceae;g__Bacteroides;s__Bacteroides_stercoris
OTU_300	0	1	3	4	0	5	0	0	3	0	169	0	19	0	0	0	0	0	0	0	k__Bacteria;p__Firmicutes;c__Clostridia;o__Oscillospirales;f__Oscillospiraceae;g__V9D2013_group;s__
OTU_301	0	0	0	3	7	0	0	0	0	0	0	0	0	0	0	0	0	0	0	0	k__Bacteria
OTU_302	0	0	0	0	0	0	0	1	0	0	179	0	33	4	4	2	1	2	6	7	k__Bacteria;p__Firmicutes;c__Bacilli;o__Erysipelotrichales;f__Erysipelotrichaceae;g__Erysipelotrichaceae_UCG-009;s__
OTU_303	0	1	10	0	2	0	9	0	0	0	2047	0	10	0	0	0	0	0	0	0	k__Bacteria;p__Firmicutes;c__Negativicutes;o__Veillonellales-Selenomonadales;f__Selenomonadaceae;g__Quinella;s__
OTU_304	144	1156	71	100	15	10	34	25	10	24	0	2	0	1	3	1	48	10	27	45	k__Bacteria;p__Bacteroidota;c__Bacteroidia;o__Bacteroidales;f__Prevotellaceae;g__Prevotellaceae_UCG-004;s__
OTU_305	76	59	62	50	65	73	45	116	118	45	0	19	0	86	117	211	103	162	42	49	k__Bacteria;p__Firmicutes;c__Clostridia;o__Monoglobales;f__Monoglobaceae;g__Monoglobus;s__
OTU_306	3	35	0	36	5	7	6	2	14	162	0	12	0	1	3	3	25	4	3	3	k__Bacteria;p__unidentified_Bacteria;c__Clostridia;o__Peptococcales;f__Peptococcaceae;g__;s__
OTU_307	0	0	5	2	0	0	4	3	5	0	57	0	29	0	0	0	0	0	0	0	k__Bacteria;p__Firmicutes;c__Negativicutes;o__Veillonellales-Selenomonadales
OTU_308	4	9	0	4	40	25	11	131	3	16	100	6	37	9	0	4	3	3	5	5	k__Bacteria;p__Firmicutes;c__Clostridia;o__Monoglobales;f__Monoglobaceae;g__Monoglobus;s__
OTU_309	0	8	2	0	20	0	24	9	3	1	18	33	58	0	0	0	2	2	0	0	k__Bacteria;p__Firmicutes;c__Clostridia;o__Oscillospirales;f__Ruminococcaceae;g__Ruminococcus;s__
OTU_310	147	23	138	28	49	45	20	66	69	47	0	109	0	21	24	3	0	0	0	0	k__Bacteria;p__Bacteroidota;c__Bacteroidia;o__Bacteroidales;f__Prevotellaceae;g__Prevotella;s__
OTU_311	0	34	10	9	20	10	14	13	10	10	140	0	65	0	0	0	0	0	0	0	k__Bacteria;p__Bacteroidota;c__Bacteroidia;o__Bacteroidales;f__Rikenellaceae;g__Rikenellaceae_RC9_gut_group;s__
OTU_312	1040	599	1080	626	205	260	297	403	291	254	0	95	0	222	349	410	161	239	160	218	k__Bacteria;p__Bacteroidota;c__Bacteroidia;o__Bacteroidales;f__Rikenellaceae;g__Rikenellaceae_RC9_gut_group;s__
OTU_313	0	0	0	0	0	0	0	1	1	0	30	0	2	0	0	0	0	0	0	0	k__Bacteria
OTU_314	0	53	55	126	0	0	0	0	0	174	1	0	0	0	0	0	0	1	0	0	k__Bacteria;p__Firmicutes;c__Bacilli;o__Erysipelotrichales;f__Erysipelatoclostridiaceae;g__Erysipelatoclostridium;s__
OTU_315	0	2	0	0	2	0	0	0	0	0	4	0	1	0	0	2	0	0	0	0	k__Bacteria;p__unidentified_Bacteria;c__Bacilli;o__Erysipelotrichales;f__Erysipelotrichaceae;g__;s__
OTU_316	0	23	5	7	3	1	0	3	7	14	29	0	6	0	0	0	0	0	0	1	k__Bacteria
OTU_317	3	0	0	0	0	14	0	0	0	0	0	75	0	0	354	0	69	0	0	0	k__Bacteria;p__Spirochaetota;c__Spirochaetia;o__Spirochaetales;f__Spirochaetaceae;g__Treponema
OTU_318	0	1	0	1	0	1	3	10	2	2	241	0	76	0	0	0	0	0	0	0	k__Bacteria;p__Firmicutes
OTU_319	0	9	2	0	2	7	1	4	9	0	6	0	13	0	0	0	0	0	0	0	k__Bacteria;p__Bacteroidota;c__Bacteroidia;o__Bacteroidales;f__Rikenellaceae;g__Rikenellaceae_RC9_gut_group;s__
OTU_320	13	40	37	26	52	37	29	31	119	24	0	251	0	54	3	61	75	662	81	446	k__Bacteria;p__Firmicutes;c__Clostridia;o__Oscillospirales;f__Ruminococcaceae;g__;s__
OTU_321	0	11	5	7	1	3	3	2	1	15	78	0	85	0	1	0	0	0	0	0	k__Bacteria;p__Desulfobacterota;c__Desulfovibrionia;o__Desulfovibrionales;f__Desulfovibrionaceae;g__Desulfovibrio
OTU_322	28	25	35	51	49	68	70	27	89	33	0	52	0	112	48	48	32	103	104	53	k__Bacteria;p__Firmicutes;c__Clostridia;o__Oscillospirales;f__UCG-010;g__;s__
OTU_324	0	0	0	29	0	0	0	6	0	2	26	0	97	0	0	0	1	0	0	0	k__Bacteria;p__Firmicutes;c__Negativicutes;o__Veillonellales-Selenomonadales;f__Selenomonadaceae;g__Quinella;s__
OTU_325	38	108	32	116	92	50	113	82	52	74	0	19	0	4	3	5	12	40	20	87	k__Bacteria;p__Firmicutes;c__Clostridia;o__Lachnospirales;f__Lachnospiraceae;g__Lachnospiraceae_AC2044_group;s__
OTU_326	53	7	15	59	42	36	25	26	44	28	0	59	0	138	38	108	139	130	206	160	k__Bacteria;p__Firmicutes;c__Clostridia;o__Oscillospirales;f__UCG-010;g__;s__
OTU_327	64	53	42	115	94	88	106	81	90	87	0	88	0	168	246	93	96	65	97	75	k__Bacteria;p__unidentified_Bacteria;c__Clostridia;o__Oscillospirales;f__Ruminococcaceae;g__;s__
OTU_328	0	6	0	0	1	51	7	2	1	1	11	0	2	0	2	1	0	0	0	0	k__Bacteria;p__Bacteroidota;c__Bacteroidia;o__Bacteroidales;f__Muribaculaceae;g__;s__
OTU_329	117	41	15	79	20	53	55	22	55	15	0	25	0	77	171	31	92	74	81	80	k__Bacteria;p__Firmicutes;c__Clostridia;o__Monoglobales;f__Monoglobaceae;g__Monoglobus;s__
OTU_330	0	0	0	0	0	11	1	84	0	3	110	8	53	1	11	5	9	4	3	0	k__Bacteria;p__Proteobacteria;c__Gammaproteobacteria;o__Enterobacterales;f__Pasteurellaceae;g__Haemophilus;s__Haemophilus_parainfluenzae
OTU_331	0	0	1	0	5	1	5	0	3	3	20	0	26	0	0	0	2	0	0	0	k__Bacteria;p__Bacteroidota;c__Bacteroidia;o__Bacteroidales;f__Bacteroidales_RF16_group;g__;s__
OTU_332	0	0	2	8	12	2	0	2	1	0	2	0	26	0	0	0	0	0	0	0	k__Bacteria;p__Proteobacteria;c__Gammaproteobacteria;o__Enterobacterales;f__Succinivibrionaceae;g__Anaerobiospirillum;s__
OTU_333	0	2	2	0	0	2	0	0	0	2	112	0	39	0	2	0	0	0	0	0	k__Bacteria;p__Firmicutes;c__Clostridia;o__Christensenellales;f__Christensenellaceae;g__Christensenellaceae_R-7_group;s__
OTU_334	0	1	1	2	3	15	4	3	2	0	30	0	15	0	0	0	0	0	0	0	k__Bacteria;p__Bacteroidota;c__Bacteroidia;o__Bacteroidales;f__Prevotellaceae;g__Prevotella;s__
OTU_335	12	14	11	4	20	16	28	21	15	21	5	42	1	12	121	31	38	173	31	72	k__Bacteria;p__Firmicutes;c__Clostridia;o__Oscillospirales;f__Ruminococcaceae;g__Ruminococcus;s__
OTU_336	1	6	17	17	11	8	4	34	6	13	65	3	38	0	8	16	12	11	4	14	k__Bacteria;p__Firmicutes;c__Clostridia;o__Monoglobales;f__Monoglobaceae;g__Monoglobus;s__
OTU_337	55	72	71	50	42	93	33	30	74	43	0	59	0	8	1	70	28	18	39	30	k__Bacteria;p__Firmicutes
OTU_338	0	2	0	2	1	7	14	6	31	0	13	0	4	0	0	0	0	0	0	0	k__Bacteria;p__Firmicutes;c__Bacilli;o__Acholeplasmatales;f__Acholeplasmataceae
OTU_339	0	0	0	0	5	0	0	0	0	10	3	0	10	0	0	0	0	0	0	0	k__Bacteria;p__Bacteroidota;c__Bacteroidia;o__Bacteroidales;f__F082;g__;s__
OTU_340	21	50	25	44	34	54	27	42	50	46	0	14	0	77	51	34	16	21	20	64	k__Bacteria;p__Firmicutes;c__Clostridia;o__Oscillospirales;f__UCG-010;g__;s__
OTU_341	0	0	1	2	5	4	20	0	2	1	3	0	2	0	0	0	0	0	0	0	k__Bacteria;p__Bacteroidota;c__Bacteroidia;o__Bacteroidales;f__Rikenellaceae;g__Rikenellaceae_RC9_gut_group;s__
OTU_342	0	2	0	5	0	19	0	0	0	2	0	0	0	0	0	0	0	0	0	0	k__Bacteria;p__Proteobacteria;c__Alphaproteobacteria;o__Rickettsiales;f__Mitochondria
OTU_343	0	0	4	0	52	0	1	1	0	0	17	0	3	0	0	0	0	0	0	0	k__Bacteria;p__Bacteroidota;c__Bacteroidia;o__Bacteroidales;f__F082;g__;s__
OTU_344	0	0	0	0	0	0	0	0	0	25	0	0	0	0	0	0	0	0	0	0	k__Bacteria;p__Bacteroidota;c__Bacteroidia;o__Bacteroidales;f__Rikenellaceae;g__Rikenellaceae_RC9_gut_group;s__
OTU_345	0	5	0	7	0	3	0	10	14	0	43	0	2	0	0	0	0	0	0	0	k__Bacteria;p__Fibrobacterota;c__Fibrobacteria;o__Fibrobacterales;f__Fibrobacteraceae;g__Fibrobacter
OTU_346	2	1	0	8	5	10	0	4	2	57	0	3	6	1	0	0	0	0	0	0	k__Bacteria;p__Firmicutes;c__Clostridia;o__Oscillospirales;f__[Clostridium]_methylpentosum_group;g__;s__
OTU_347	0	3	2	0	4	3	1	0	7	2	6	0	18	0	0	0	0	0	0	0	k__Bacteria;p__Bacteroidota;c__Bacteroidia;o__Bacteroidales;f__Prevotellaceae;g__Prevotella;s__
OTU_348	0	3	3	17	6	4	30	14	4	36	23	0	49	0	3	0	0	0	0	0	k__Bacteria;p__Firmicutes;c__Clostridia;o__Oscillospirales;f__Ruminococcaceae;g__Ruminococcus
OTU_349	17	19	25	22	11	14	5	18	21	20	0	194	0	339	13	166	42	117	170	114	k__Bacteria;p__Firmicutes;c__Clostridia;o__Christensenellales;f__Christensenellaceae;g__Christensenellaceae_R-7_group;s__
OTU_350	0	26	16	1	21	7	20	13	2	4	37	0	3	0	0	0	0	0	0	0	k__Bacteria;p__Bacteroidota;c__Bacteroidia;o__Bacteroidales;f__Bacteroidales_RF16_group;g__;s__
OTU_351	0	1	0	0	9	0	0	0	0	117	7	0	1	4	0	5	0	7	8	12	k__Bacteria;p__Bacteroidota;c__Bacteroidia;o__Bacteroidales;f__Bacteroidaceae;g__Bacteroides;s__Bacteroides_fragilis
OTU_352	0	10	2	4	29	13	0	0	1	26	21	8	11	0	147	0	3	0	0	0	k__Bacteria;p__Firmicutes;c__Negativicutes;o__Acidaminococcales;f__Acidaminococcaceae;g__Succiniclasticum;s__
OTU_353	0	0	9	21	5	11	33	21	7	15	140	0	29	0	2	3	3	5	15	0	k__Bacteria;p__Firmicutes;c__Clostridia;o__Oscillospirales;f__Ruminococcaceae;g__;s__
OTU_354	34	6	17	12	57	31	49	82	78	37	0	52	0	1	4	1	14	95	0	0	k__Bacteria;p__Bacteroidota;c__Bacteroidia;o__Bacteroidales;f__Bacteroidaceae;g__Bacteroides
OTU_355	0	1	1	0	435	0	0	0	0	0	12	9	3	5	9	31	16	0	3	5	k__Bacteria;p__Bacteroidota;c__Bacteroidia;o__Bacteroidales;f__Prevotellaceae;g__Prevotella_9;s__
OTU_356	0	0	2	0	30	142	0	122	0	0	23	1	1	4	2	3	3	23	12	2	k__Bacteria;p__Firmicutes;c__Clostridia;o__Oscillospirales;f__Ruminococcaceae;g__Subdoligranulum;s__
OTU_357	44	0	8	34	28	94	38	15	94	35	0	1	0	16	0	150	23	42	28	11	k__Bacteria;p__Firmicutes;c__Clostridia;o__Oscillospirales;f__UCG-010;g__;s__
OTU_358	7	16	9	35	15	10	24	14	46	22	24	25	183	169	19	63	57	22	31	70	k__Bacteria;p__Firmicutes;c__Clostridia;o__Clostridia_UCG-014;f__;g__;s__
OTU_359	0	0	5	2	10	2	0	0	1	42	0	0	0	0	0	0	0	0	0	0	k__Bacteria;p__Bacteroidota;c__Bacteroidia;o__Bacteroidales;f__Rikenellaceae;g__Rikenellaceae_RC9_gut_group;s__
OTU_360	37	117	417	24	46	9	6	5	57	7	0	69	0	69	54	16	111	9	170	246	k__Bacteria;p__Spirochaetota;c__Spirochaetia;o__Spirochaetales;f__Spirochaetaceae;g__Treponema;s__
OTU_361	0	0	0	0	0	0	0	0	0	0	24	52	40	52	67	35	2	2	8	7	k__Bacteria
OTU_362	70	61	21	34	16	89	13	23	25	41	0	17	0	70	426	104	51	31	31	13	k__Bacteria;p__Bacteroidota;c__Bacteroidia;o__Bacteroidales;f__Muribaculaceae;g__;s__
OTU_363	0	0	0	0	0	0	0	0	0	0	3	0	0	0	0	0	0	0	0	0	k__Bacteria
OTU_364	2	0	1	74	21	20	18	15	201	20	0	0	0	0	0	1	0	0	113	0	k__Bacteria;p__Bacteroidota;c__Bacteroidia;o__Bacteroidales;f__Prevotellaceae;g__Prevotellaceae_UCG-004;s__
OTU_365	0	0	0	0	16	2	0	0	1	0	2	0	1	0	0	0	3	0	0	0	k__Bacteria;p__Bacteroidota;c__Bacteroidia;o__Bacteroidales;f__Prevotellaceae
OTU_366	0	0	0	14	2	0	5	0	2	0	0	0	0	0	0	0	0	0	0	0	k__Bacteria;p__Bacteroidota;c__Bacteroidia;o__Bacteroidales;f__Prevotellaceae;g__Prevotella;s__
OTU_367	0	2	0	0	6	7	15	6	4	2	86	0	2	0	0	0	4	0	0	0	k__Bacteria;p__Firmicutes;c__Negativicutes;o__Veillonellales-Selenomonadales;f__Selenomonadaceae
OTU_368	0	3	0	5	5	0	5	8	11	2	5	7	0	34	0	64	5	234	9	19	k__Bacteria;p__Firmicutes;c__Clostridia;o__Oscillospirales;f__Ruminococcaceae;g__Ruminococcus
OTU_369	0	0	0	0	70	19	163	216	0	122	37	0	23	3	6	4	1	3	11	8	k__Bacteria;p__Bacteroidota;c__Bacteroidia;o__Bacteroidales;f__Tannerellaceae;g__Parabacteroides
OTU_370	0	0	0	7	0	2	0	0	0	0	2	0	14	0	0	0	0	0	0	0	k__Bacteria;p__Bacteroidota;c__Bacteroidia;o__Bacteroidales;f__Prevotellaceae;g__Prevotellaceae_UCG-001;s__
OTU_371	0	0	2	4	2	0	3	4	2	4	80	5	152	3	24	3	0	0	4	0	k__Bacteria;p__Firmicutes;c__Clostridia;o__Christensenellales;f__Christensenellaceae;g__Christensenellaceae_R-7_group
OTU_372	39	19	40	31	168	47	62	77	141	34	65	20	3	106	12	194	8	116	54	218	k__Bacteria;p__Firmicutes;c__Clostridia;o__Oscillospirales;f__[Eubacterium]_coprostanoligenes_group;g__;s__
OTU_373	1	0	2	1	5	6	0	6	12	7	104	0	125	0	1	0	0	0	2	0	k__Bacteria;p__Firmicutes;c__Clostridia;o__Lachnospirales;f__Lachnospiraceae;g__Blautia;s__
OTU_374	0	22	0	2	20	7	0	1	0	0	3	0	3	0	0	0	0	0	0	0	k__Bacteria;p__Bacteroidota;c__Bacteroidia;o__Bacteroidales;f__Bacteroidales_RF16_group;g__;s__
OTU_375	0	0	0	11	3	98	5	13	4	9	0	159	0	64	86	0	48	53	79	0	k__Bacteria;p__Bacteroidota;c__Bacteroidia;o__Bacteroidales;f__F082;g__;s__
OTU_376	476	104	194	446	359	748	888	322	362	216	1	114	0	633	158	327	300	213	278	155	k__Bacteria;p__Firmicutes;c__Clostridia;o__Oscillospirales;f__Oscillospiraceae;g__UCG-005;s__
OTU_377	21	60	25	39	21	48	39	43	37	31	0	9	0	5	0	0	22	16	9	3	k__Bacteria;p__Bacteroidota;c__Bacteroidia;o__Bacteroidales;f__Tannerellaceae;g__Parabacteroides;s__
OTU_378	15	0	2	243	20	28	18	25	21	14	0	3	0	10	0	0	9	10	17	7	k__Bacteria;p__Firmicutes;c__Clostridia;o__Oscillospirales;f__UCG-010;g__;s__
OTU_379	0	0	0	1	0	1	0	0	0	0	0	70	0	33	0	97	28	30	212	1	k__Bacteria;p__Planctomycetes;c__unidentified_Planctomycetes;o__Pirellulales;f__Pirellulaceae;g__CPla-4_termite_group;s__
OTU_380	0	0	0	0	0	0	0	0	0	0	25	6	39	6	65	3	0	0	11	2	k__Bacteria;p__Planctomycetes;c__unidentified_Planctomycetes;o__Pirellulales;f__Pirellulaceae;g__p-1088-a5_gut_group;s__
OTU_381	91	57	166	60	98	179	40	7	52	28	0	2	0	1	12	1	21	52	12	2	k__Bacteria;p__Spirochaetota;c__Spirochaetia;o__Spirochaetales;f__Spirochaetaceae;g__GWE2-31-10
OTU_382	3	17	1	1	224	13	2	0	1	9	5	2	42	2	5	7	0	1	1	1	k__Bacteria;p__Firmicutes;c__Clostridia;o__Lachnospirales;f__Lachnospiraceae;g__[Eubacterium]_ventriosum_group;s__
OTU_383	57	58	77	148	174	64	159	121	116	141	19	75	81	146	1	50	61	106	54	262	k__Bacteria;p__Firmicutes;c__Clostridia;o__Clostridia_UCG-014;f__;g__;s__
OTU_384	88	28	134	72	144	60	126	110	179	116	0	10	0	14	12	24	51	58	52	110	k__Bacteria;p__Firmicutes;c__Clostridia;o__Monoglobales;f__Monoglobaceae;g__Monoglobus;s__
OTU_385	1	10	3	9	15	2	2	0	5	2	5	1	0	0	1	3	0	1	3	2	k__Bacteria;p__Firmicutes;c__Clostridia;o__Clostridia_UCG-014;f__;g__;s__
OTU_386	0	0	0	0	249	27	0	96	1	10	11	0	6	1	1	2	0	11	0	4	k__Bacteria;p__Firmicutes;c__Clostridia;o__Lachnospirales;f__Lachnospiraceae;g__[Eubacterium]_eligens_group;s__
OTU_387	0	0	0	0	0	0	0	1	2	0	53	3	50	0	0	0	0	1	0	0	k__Bacteria;p__Firmicutes;c__Clostridia;o__Lachnospirales;f__Lachnospiraceae;g__Lachnospiraceae_NK3A20_group;s__
OTU_388	0	2	0	19	0	0	0	13	7	1	41	0	11	0	2	1	1	0	0	0	k__Bacteria;p__Synergistota;c__Synergistia;o__Synergistales;f__Synergistaceae;g__Fretibacterium;s__
OTU_389	3	0	0	5	6	5	10	5	18	0	0	67	0	146	57	91	22	43	15	84	k__Bacteria;p__Firmicutes;c__Clostridia;o__Monoglobales;f__Monoglobaceae;g__Monoglobus;s__
OTU_390	0	0	2	0	0	0	0	0	0	0	8	0	0	0	0	0	0	0	0	0	k__Bacteria;p__Firmicutes
OTU_391	0	10	1	4	0	3	4	1	35	1	20	0	9	0	0	0	0	0	0	0	k__Bacteria;p__Firmicutes;c__Bacilli;o__Acholeplasmatales;f__Acholeplasmataceae;g__Anaeroplasma
OTU_392	0	14	0	0	0	12	38	0	2	3	14	0	0	0	0	0	0	0	0	0	k__Bacteria;p__Bacteroidota;c__Bacteroidia;o__Bacteroidales;f__F082;g__;s__
OTU_393	62	300	59	24	23	43	66	39	49	40	0	6	0	7	11	1	36	0	0	0	k__Bacteria;p__Bacteroidota;c__Bacteroidia;o__Bacteroidales;f__Prevotellaceae;g__Prevotellaceae_Ga6A1_group;s__
OTU_394	0	0	0	0	0	0	0	0	0	0	0	0	7	0	0	0	0	0	0	0	k__Bacteria;p__Bacteroidota;c__Bacteroidia;o__Bacteroidales;f__F082;g__;s__
OTU_395	0	1	0	1	0	0	0	1	0	2	21	0	25	0	0	0	0	0	0	0	k__Bacteria;p__Firmicutes;c__Clostridia;o__Lachnospirales;f__Lachnospiraceae
OTU_396	19	1	10	40	37	103	45	29	31	20	0	6	0	2	0	11	56	18	6	7	k__Bacteria;p__Firmicutes;c__Clostridia;o__Oscillospirales;f__UCG-010;g__;s__
OTU_397	0	6	2	9	8	4	13	5	6	34	47	1	10	0	0	0	0	0	0	0	k__Bacteria;p__Firmicutes;c__Clostridia;o__Oscillospirales;f__Hungateiclostridiaceae;g__Saccharofermentans;s__
OTU_398	6	9	8	1	1	1	3	1	0	2	160	16	178	1	17	3	0	0	3	3	k__Bacteria;p__Firmicutes;c__Clostridia;o__Christensenellales;f__Christensenellaceae;g__Christensenellaceae_R-7_group;s__
OTU_399	279	12	14	13	8	18	24	13	237	13	0	0	0	0	0	0	0	0	0	0	k__Bacteria;p__Bacteroidota;c__Bacteroidia;o__Bacteroidales;f__p-251-o5;g__;s__
OTU_400	0	0	2	2	0	4	5	8	0	0	0	0	1	0	0	0	1	0	0	0	k__Bacteria;p__Bacteroidota;c__Bacteroidia;o__Bacteroidales;f__Rikenellaceae;g__Rikenellaceae_RC9_gut_group;s__
OTU_401	0	0	0	0	0	195	0	0	0	0	1	0	1	0	0	4	1	0	0	0	k__Bacteria;p__Bacteroidota;c__Bacteroidia;o__Bacteroidales;f__Muribaculaceae;g__;s__
OTU_402	16	2	4	51	26	28	18	31	42	38	0	24	0	4	16	2	3	48	32	71	k__Bacteria;p__Firmicutes;c__Clostridia;o__Oscillospirales;f__UCG-010;g__;s__
OTU_403	20	9	107	25	18	21	16	66	50	44	0	198	0	59	17	204	13	22	17	67	k__Bacteria;p__Firmicutes;c__Clostridia;o__Oscillospirales;f__[Eubacterium]_coprostanoligenes_group;g__;s__
OTU_404	0	0	0	8	1	4	3	0	6	1	40	2	18	0	0	0	0	0	0	0	k__Bacteria;p__Bacteroidota;c__Bacteroidia;o__Bacteroidales;f__Prevotellaceae;g__Prevotella;s__
OTU_405	0	0	1	2	0	2	0	0	2	6	12	0	6	0	0	0	0	0	0	0	k__Bacteria;p__Bacteroidota;c__Bacteroidia;o__Bacteroidales;f__Prevotellaceae;g__Prevotella;s__
OTU_406	0	0	0	2	0	0	0	0	0	0	17	2	2	8	48	37	0	0	1	2	k__Bacteria;p__Verrucomicrobiota;c__Kiritimatiellae;o__WCHB1-41;f__;g__;s__
OTU_407	0	1	0	2	26	2	3	9	5	10	14	0	53	0	1	4	0	0	0	0	k__Bacteria;p__Bacteroidota;c__Bacteroidia;o__Bacteroidales;f__F082;g__;s__
OTU_408	0	0	0	1	17	0	0	20	0	170	5	5	0	1	0	0	1	0	0	3	k__Bacteria;p__Firmicutes;c__Clostridia;o__Oscillospirales;f__Ruminococcaceae;g__UBA1819;s__
OTU_409	0	0	0	0	0	0	0	0	0	0	3	0	1	0	0	0	0	0	0	0	k__Bacteria;p__Firmicutes;c__Negativicutes;o__Veillonellales-Selenomonadales;f__Selenomonadaceae;g__Quinella;s__
OTU_410	0	1	0	1	0	0	1	3	0	0	237	0	18	0	0	0	0	0	0	0	k__Bacteria
OTU_411	0	2	5	1	9	16	4	5	4	2	22	2	61	3	8	2	2	2	1	3	k__Bacteria;p__Firmicutes;c__Clostridia;o__Eubacteriales;f__Eubacteriaceae;g__Pseudoramibacter;s__
OTU_412	13	29	64	86	63	192	83	86	63	82	0	12	0	30	26	38	1	36	9	18	k__Bacteria;p__Bacteroidota;c__Bacteroidia;o__Bacteroidales;f__Rikenellaceae;g__Alistipes;s__
OTU_413	0	0	0	1	0	0	0	0	0	0	0	0	0	0	0	0	0	0	0	0	k__Bacteria;p__Firmicutes;c__Clostridia;o__Lachnospirales;f__Lachnospiraceae;g__Acetitomaculum;s__
OTU_414	16	104	34	9	34	28	107	24	13	37	0	9	0	22	37	2	3	22	20	12	k__Bacteria;p__Firmicutes;c__Clostridia;o__Lachnospirales;f__Lachnospiraceae
OTU_415	0	0	2	1	2	2	0	0	0	14	419	0	4	0	2	0	0	0	0	0	k__Bacteria
OTU_416	0	0	33	25	0	0	8	7	10	7	40	0	15	0	1	0	0	0	0	0	k__Bacteria;p__Synergistota;c__Synergistia;o__Synergistales;f__Synergistaceae;g__Fretibacterium
OTU_417	30	9	14	19	43	23	35	20	19	19	0	81	0	53	364	68	110	40	79	39	k__Bacteria
OTU_418	0	0	1	0	0	0	1	0	20	0	2	0	1	0	0	0	0	0	0	0	k__Bacteria;p__Bacteroidota;c__Bacteroidia;o__Bacteroidales;f__Prevotellaceae;g__Prevotella;s__
OTU_419	28	26	21	24	26	18	28	10	18	22	0	21	0	18	51	68	50	55	79	44	k__Bacteria;p__Firmicutes;c__Clostridia;o__Peptostreptococcales-Tissierellales;f__Anaerovoracaceae;g__Anaerovorax;s__
OTU_420	0	0	0	0	0	0	0	0	0	0	32	0	8	0	0	0	0	0	0	0	k__Bacteria;p__Planctomycetes;c__unidentified_Planctomycetes;o__Pirellulales;f__Pirellulaceae;g__p-1088-a5_gut_group;s__
OTU_421	0	0	0	0	0	0	0	0	0	0	0	0	0	0	0	0	2	0	0	0	k__Bacteria;p__Bacteroidota;c__Bacteroidia;o__Bacteroidales;f__p-251-o5;g__;s__
OTU_422	0	0	1	0	9	0	0	0	0	0	0	0	0	0	0	0	0	0	0	0	k__Bacteria;p__Bacteroidota;c__Bacteroidia;o__Bacteroidales;f__Prevotellaceae;g__Prevotella;s__
OTU_423	0	0	0	0	0	0	15	0	0	109	6	1	15	1	0	1	3	0	0	10	k__Bacteria;p__Fusobacteriota;c__Fusobacteriia;o__Fusobacteriales;f__Fusobacteriaceae;g__Fusobacterium
OTU_424	12	12	68	4	34	40	43	10	68	51	0	87	0	203	50	24	574	294	428	41	k__Bacteria;p__Verrucomicrobiota;c__Verrucomicrobiae;o__Verrucomicrobiales;f__Akkermansiaceae;g__Akkermansia;s__
OTU_425	0	6	1	3	2	1	33	0	0	1	28	0	6	0	0	0	0	0	0	0	k__Bacteria;p__unidentified_Bacteria;c__Bacteroidia;o__Bacteroidales;f__Marinilabiliaceae;g__;s__
OTU_426	12	6	5	15	11	7	7	11	10	11	0	35	0	95	280	41	22	10	46	15	k__Bacteria;p__Firmicutes;c__Clostridia;o__Peptostreptococcales-Tissierellales;f__Anaerovoracaceae;g__[Eubacterium]_nodatum_group;s__
OTU_427	22	23	22	14	55	33	27	46	73	60	3	38	0	12	36	56	30	57	53	55	k__Bacteria;p__Firmicutes;c__Clostridia;o__Monoglobales;f__Monoglobaceae;g__Monoglobus;s__
OTU_428	0	2	0	2	1	5	2	0	0	1	48	0	232	0	0	0	0	0	0	0	k__Bacteria
OTU_429	138	181	83	77	38	34	27	39	49	34	3	24	0	110	0	26	38	33	54	62	k__Bacteria;p__Cyanobacteria;c__Vampirivibrionia;o__Gastranaerophilales;f__;g__;s__
OTU_430	7	9	3	18	20	15	29	10	9	7	0	37	0	70	6	127	63	34	15	10	k__Bacteria;p__unidentified_Bacteria;c__Clostridia;o__Oscillospirales;f__Ruminococcaceae;g__;s__
OTU_431	1	3	0	0	40	0	0	1	3	0	0	0	29	0	0	0	0	0	0	0	k__Bacteria;p__Bacteroidota;c__Bacteroidia;o__Bacteroidales;f__Muribaculaceae;g__;s__
OTU_432	0	0	0	0	0	2	0	3	0	0	0	0	340	0	1	0	0	0	0	0	k__Bacteria;p__Firmicutes;c__Clostridia;o__Oscillospirales;f__[Clostridium]_methylpentosum_group;g__;s__
OTU_433	78	33	38	121	65	153	120	58	177	85	0	15	0	19	18	46	118	15	26	66	k__Bacteria;p__Bacteroidota;c__Bacteroidia;o__Bacteroidales;f__Rikenellaceae;g__Alistipes;s__
OTU_434	26	68	15	54	54	37	46	41	47	21	0	52	0	19	30	37	12	54	21	13	k__Bacteria;p__Firmicutes;c__Clostridia;o__Lachnospirales;f__Lachnospiraceae
OTU_435	0	1	0	3	0	0	0	2	3	1	37	0	31	0	0	0	1	0	0	0	k__Bacteria;p__Bacteroidota;c__Bacteroidia;o__Bacteroidales;f__Muribaculaceae;g__;s__
OTU_436	0	2	3	10	0	3	11	6	6	7	9	2	51	0	0	0	0	1	0	1	k__Bacteria;p__Firmicutes;c__Clostridia;o__Clostridia_UCG-014;f__;g__;s__
OTU_437	64	8	15	19	17	10	19	21	13	23	0	0	0	12	102	0	18	31	52	42	k__Bacteria;p__Firmicutes;c__Clostridia;o__Oscillospirales;f__Butyricicoccaceae;g__UCG-009;s__
OTU_438	17	0	2	12	28	28	30	38	25	20	0	151	0	163	0	28	2	141	50	87	k__Bacteria;p__Firmicutes;c__Clostridia;o__Oscillospirales;f__Ruminococcaceae;g__Ruminococcus
OTU_439	0	11	2	0	0	0	6	0	4	25	102	0	27	0	0	1	0	0	0	0	k__Bacteria;p__Firmicutes;c__Clostridia;o__Lachnospirales;f__Lachnospiraceae
OTU_440	0	0	0	0	55	50	1	10	7	0	147	4	54	1	0	3	2	0	12	1	k__Bacteria;p__Firmicutes;c__Negativicutes;o__Veillonellales-Selenomonadales;f__Veillonellaceae;g__Veillonella
OTU_441	0	0	1	0	2	3	2	4	3	1	15	0	13	1	0	0	0	0	0	0	k__Bacteria;p__Bacteroidota;c__Bacteroidia;o__Bacteroidales;f__Prevotellaceae;g__Prevotella;s__
OTU_442	36	16	31	95	14	86	28	13	58	26	0	0	0	9	0	13	7	0	8	42	k__Bacteria;p__Bacteroidota;c__Bacteroidia;o__Bacteroidales;f__Rikenellaceae;g__Alistipes
OTU_443	37	13	32	32	18	22	20	45	57	19	0	8	5	60	40	26	56	36	24	31	k__Bacteria;p__Firmicutes;c__Clostridia;o__Oscillospirales;f__UCG-010;g__;s__
OTU_444	0	4	0	0	3	0	5	0	0	4	5	0	13	0	0	0	0	0	0	0	k__Bacteria;p__Bacteroidota;c__Bacteroidia;o__Bacteroidales;f__Rikenellaceae;g__Rikenellaceae_RC9_gut_group;s__
OTU_445	0	0	0	0	6	32	4	0	3	3	46	0	17	0	0	0	0	0	0	0	k__Bacteria;p__Firmicutes;c__Bacilli;o__Erysipelotrichales;f__Erysipelatoclostridiaceae;g__UCG-004;s__
OTU_446	24	15	10	35	56	54	53	23	23	37	0	29	0	30	38	47	21	12	33	3	k__Bacteria;p__Firmicutes;c__Clostridia;o__Oscillospirales;f__UCG-010;g__;s__
OTU_447	14	204	57	13	22	16	10	20	35	15	0	63	0	56	14	41	9	14	5	27	k__Bacteria;p__Firmicutes;c__Clostridia
OTU_448	0	1	0	4	1	4	3	3	0	0	7	0	259	0	0	0	0	0	0	0	k__Bacteria;p__Bacteroidota;c__Bacteroidia;o__Bacteroidales;f__F082;g__;s__
OTU_449	0	0	0	0	0	9	13	158	0	19	38	0	0	0	0	0	0	0	0	0	k__Bacteria;p__Firmicutes;c__Bacilli;o__Erysipelotrichales;f__Erysipelatoclostridiaceae;g__Erysipelatoclostridium;s__Erysipelatoclostridium_ramosum
OTU_450	0	3	58	0	462	4	4	21	33	4	237	3	140	1	1	2	7	18	9	1	k__Bacteria;p__Proteobacteria;c__Gammaproteobacteria;o__Enterobacterales;f__Enterobacteriaceae;g__Enterobacter;s__Klebsiella_quasipneumoniae
OTU_451	0	0	0	0	0	0	0	0	0	0	35	7	26	10	47	1	0	0	2	0	k__Bacteria;p__Planctomycetes;c__unidentified_Planctomycetes;o__Pirellulales;f__Pirellulaceae
OTU_452	1	0	4	2	3	3	4	2	4	2	0	9	0	99	0	44	8	22	45	44	k__Bacteria;p__Firmicutes;c__Clostridia;o__Christensenellales;f__Christensenellaceae;g__Christensenellaceae_R-7_group;s__iron-reducing_bacterium_enrichment_culture_clone_HN70
OTU_453	2	2	4	0	3	2	2	1	0	3	0	0	1	0	0	0	0	0	0	0	k__Bacteria;p__Bacteroidota;c__Bacteroidia;o__Bacteroidales;f__Prevotellaceae;g__Prevotellaceae_NK3B31_group;s__
OTU_454	0	0	0	0	0	0	0	0	3	0	4	0	29	0	0	0	0	0	0	0	k__Bacteria;p__Firmicutes;c__Clostridia;o__Clostridia_vadinBB60_group;f__;g__;s__
OTU_455	0	0	0	0	148	36	26	22	0	7	1	0	4	4	0	5	0	5	0	1	k__Bacteria;p__Firmicutes;c__Clostridia;o__Lachnospirales;f__Lachnospiraceae;g__Anaerostipes;s__Anaerostipes_hadrus
OTU_456	0	0	0	0	3	0	8	0	0	0	15	0	24	0	0	0	0	0	0	0	k__Bacteria;p__Bacteroidota;c__Bacteroidia;o__Bacteroidales;f__Prevotellaceae;g__Prevotella;s__
OTU_457	0	0	0	0	1	0	0	0	0	2	1	0	16	0	0	0	0	0	0	0	k__Bacteria;p__Firmicutes;c__Clostridia;o__Oscillospirales;f__Oscillospiraceae
OTU_458	0	0	0	0	0	4	0	0	0	0	8	3	12	0	21	1	0	0	0	0	k__Bacteria;p__Verrucomicrobiota;c__Kiritimatiellae;o__WCHB1-41;f__;g__;s__
OTU_459	60	3	30	57	24	41	35	102	9	55	0	12	0	6	12	11	59	93	0	24	k__Bacteria;p__Bacteroidota;c__Bacteroidia;o__Bacteroidales;f__Rikenellaceae;g__Alistipes;s__
OTU_460	0	0	0	0	0	8	0	0	4	2	0	0	0	0	0	0	0	0	0	0	k__Bacteria;p__Bacteroidota;c__Bacteroidia;o__Bacteroidales;f__Prevotellaceae;g__Prevotella;s__
OTU_461	0	2	0	0	1	0	0	0	5	0	53	0	8	0	2	0	0	0	0	0	k__Bacteria;p__Bacteroidota;c__Bacteroidia;o__Bacteroidales;f__Muribaculaceae;g__;s__
OTU_462	2	0	2	10	3	2	8	0	2	12	40	1	55	1	0	1	1	0	0	0	k__Bacteria;p__unidentified_Bacteria;c__Alphaproteobacteria;o__Rickettsiales;f__;g__;s__
OTU_464	65	67	54	60	73	57	84	85	51	93	0	66	0	81	237	118	52	39	66	71	k__Bacteria
OTU_465	5	3	6	34	27	56	50	17	21	17	0	48	0	33	144	21	60	11	45	14	k__Bacteria;p__Firmicutes;c__Clostridia;o__Oscillospirales;f__UCG-010;g__;s__
OTU_466	43	2	18	6	7	7	24	15	9	16	0	58	0	22	3	76	144	179	59	19	k__Bacteria;p__Firmicutes;c__Clostridia;o__Monoglobales;f__Monoglobaceae;g__Monoglobus;s__
OTU_467	34	13	13	29	26	20	18	15	25	14	0	70	0	48	36	104	69	79	57	62	k__Bacteria;p__Firmicutes;c__Clostridia;o__Oscillospirales;f__Butyricicoccaceae;g__UCG-009;s__
OTU_468	0	0	0	1	1	0	0	0	136	2	7	0	5	0	0	0	0	0	0	0	k__Bacteria;p__Firmicutes;c__Clostridia;o__Peptostreptococcales-Tissierellales;f__Peptostreptococcaceae;g__Peptostreptococcus;s__
OTU_469	0	5	17	3	0	10	2	24	0	3	135	0	71	0	0	1	4	0	0	0	k__Bacteria;p__Desulfobacterota;c__Desulfovibrionia;o__Desulfovibrionales;f__Desulfovibrionaceae;g__Desulfovibrio
OTU_470	1	0	4	2	3	1	0	0	0	0	98	0	161	0	16	1	3	0	0	0	k__Bacteria;p__Firmicutes;c__Clostridia;o__Christensenellales;f__Christensenellaceae;g__Christensenellaceae_R-7_group;s__
OTU_471	0	0	0	0	2	0	2	0	10	0	43	0	15	0	0	0	0	0	0	0	k__Bacteria;p__Desulfobacterota;c__Desulfovibrionia;o__Desulfovibrionales;f__Desulfovibrionaceae;g__Desulfovibrio
OTU_472	0	0	0	0	0	0	0	0	0	1	205	0	0	0	0	0	0	0	0	0	k__Bacteria
OTU_473	0	3	0	3	1	3	0	3	1	0	45	3	123	3	0	1	4	3	2	0	k__Bacteria;p__Firmicutes;c__Clostridia;o__Christensenellales;f__Christensenellaceae;g__Christensenellaceae_R-7_group;s__
OTU_474	0	0	8	0	0	13	1	0	0	14	0	0	62	0	0	0	0	0	0	0	k__Bacteria
OTU_475	0	1	0	0	24	1	4	0	3	3	9	0	57	0	0	0	0	0	0	0	k__Bacteria;p__Bacteroidota;c__Bacteroidia;o__Bacteroidales;f__Prevotellaceae;g__Prevotellaceae_UCG-004;s__
OTU_476	43	0	89	108	8	9	9	35	16	4	0	0	0	2	0	13	9	38	108	65	k__Bacteria;p__Spirochaetota;c__Spirochaetia;o__Spirochaetales;f__Spirochaetaceae;g__Treponema
OTU_477	0	0	0	0	0	13	0	0	0	0	0	0	2	0	0	0	0	0	0	0	k__Bacteria;p__Bacteroidota;c__Bacteroidia;o__Bacteroidales;f__Prevotellaceae;g__Prevotellaceae_UCG-003;s__
OTU_478	13	6	14	25	27	17	15	21	21	20	0	46	0	78	67	41	22	38	86	43	k__Bacteria;p__unidentified_Bacteria;c__Clostridia;o__Oscillospirales;f__Oscillospiraceae;g__;s__
OTU_479	0	0	0	0	124	148	1	60	5	47	0	0	3	0	0	0	0	0	0	0	k__Bacteria;p__Firmicutes;c__Clostridia;o__Lachnospirales;f__Lachnospiraceae;g__[Eubacterium]_hallii_group;s__
OTU_480	0	0	1	0	0	33	0	1	0	0	0	0	0	0	0	0	0	0	0	0	k__Bacteria;p__Bacteroidota;c__Bacteroidia;o__Bacteroidales;f__Rikenellaceae;g__Rikenellaceae_RC9_gut_group;s__
OTU_481	0	0	0	4	4	3	4	2	1	0	13	19	38	5	60	23	0	6	12	2	k__Bacteria;p__Actinobacteriota;c__Coriobacteriia;o__Coriobacteriales;f__Eggerthellaceae;g__DNF00809;s__
OTU_482	0	7	0	0	0	0	0	0	0	0	1	0	3	0	0	0	0	0	0	0	k__Bacteria;p__Spirochaetota;c__Spirochaetia;o__Spirochaetales;f__Spirochaetaceae;g__Treponema;s__Treponema_sp_Ru2
OTU_483	0	0	0	0	0	0	0	0	0	2	0	0	0	0	0	0	0	0	0	0	k__Bacteria;p__Synergistota;c__Synergistia;o__Synergistales;f__Synergistaceae;g__Fretibacterium
OTU_484	0	0	0	0	2	0	0	0	0	0	0	0	18	0	0	0	0	0	0	0	k__Bacteria;p__Bacteroidota;c__Bacteroidia;o__Bacteroidales;f__Bacteroidales_BS11_gut_group;g__;s__
OTU_485	40	24	36	53	43	53	35	45	35	30	0	47	12	92	74	55	18	31	27	64	k__Bacteria;p__Firmicutes;c__Clostridia;o__Oscillospirales;f__UCG-010;g__;s__
OTU_486	38	32	21	73	66	81	56	65	63	59	0	8	0	20	24	31	37	33	49	19	k__Bacteria;p__unidentified_Bacteria;c__Clostridia;o__Oscillospirales;f__Ruminococcaceae;g__;s__
OTU_487	0	3	1	3	0	4	5	2	5	6	55	6	149	12	35	3	0	4	6	1	k__Bacteria;p__unidentified_Bacteria;c__Clostridia;o__Oscillospirales;f__Ruminococcaceae;g__;s__
OTU_488	0	19	1	22	8	31	5	15	9	8	3	1	10	1	0	3	3	45	3	6	k__Bacteria;p__Firmicutes;c__Clostridia;o__Clostridia_UCG-014;f__;g__;s__
OTU_489	0	4	1	0	3	0	5	3	10	1	0	0	0	0	0	0	0	0	0	0	k__Bacteria;p__Firmicutes;c__Bacilli;o__Acholeplasmatales;f__Acholeplasmataceae;g__Anaeroplasma;s__
OTU_490	0	1	1	1	0	1	1	0	1	0	26	2	42	6	11	0	7	2	5	0	k__Bacteria;p__Firmicutes;c__Bacilli;o__Erysipelotrichales;f__Erysipelotrichaceae
OTU_491	7	1	3	2	3	1	1	5	1	3	0	41	0	90	138	76	24	33	37	34	k__Bacteria;p__Firmicutes;c__Clostridia;o__Christensenellales;f__Christensenellaceae;g__Christensenellaceae_R-7_group;s__
OTU_492	0	1	4	0	0	0	2	3	0	1	148	0	114	0	0	0	0	0	0	0	k__Bacteria;p__Firmicutes;c__Negativicutes;o__Veillonellales-Selenomonadales;f__Selenomonadaceae
OTU_493	0	0	0	0	0	0	0	0	0	0	37	0	0	0	7	3	0	0	0	0	k__Bacteria;p__Verrucomicrobiota;c__Kiritimatiellae;o__WCHB1-41;f__;g__;s__
OTU_494	0	0	0	0	0	0	0	0	0	0	0	0	0	0	29	14	55	0	0	0	k__Bacteria;p__Proteobacteria;c__Gammaproteobacteria;o__Enterobacterales;f__Pasteurellaceae
OTU_495	0	0	3	6	2	7	5	6	0	3	54	1	12	0	0	1	0	0	0	0	k__Bacteria;p__Bacteroidota;c__Bacteroidia;o__Bacteroidales;f__Rikenellaceae;g__Rikenellaceae_RC9_gut_group;s__
OTU_496	0	1	0	3	12	0	4	0	0	0	71	0	27	0	5	0	1	0	0	0	k__Bacteria
OTU_497	28	27	57	15	28	11	26	33	46	50	0	29	1	20	214	72	10	10	11	18	k__Bacteria;p__Firmicutes;c__Clostridia;o__Oscillospirales;f__Oscillospiraceae;g__Intestinimonas;s__
OTU_498	0	0	0	0	2	2	1	0	0	0	39	0	16	0	2	0	0	0	0	0	k__Bacteria;p__Firmicutes;c__Clostridia;o__Christensenellales;f__Christensenellaceae;g__Christensenellaceae_R-7_group;s__
OTU_499	0	0	0	0	4	0	1	1	24	3	6	0	7	0	0	0	0	0	0	0	k__Bacteria;p__Bacteroidota;c__Bacteroidia;o__Bacteroidales;f__Prevotellaceae;g__Prevotella
OTU_500	3	2	0	2	5	17	5	0	3	11	35	0	61	0	0	10	13	2	2	4	k__Bacteria;p__Firmicutes;c__Clostridia;o__Clostridia_vadinBB60_group;f__;g__;s__
OTU_501	0	0	0	2	3	5	6	3	0	7	82	0	103	2	3	0	0	0	0	0	k__Bacteria;p__Firmicutes;c__Clostridia;o__Christensenellales;f__Christensenellaceae;g__Christensenellaceae_R-7_group;s__
OTU_502	0	0	0	0	0	0	0	0	0	0	0	0	0	0	0	0	0	0	0	0	k__Bacteria;p__Verrucomicrobiota;c__Kiritimatiellae;o__WCHB1-41;f__;g__;s__
OTU_503	30	6	70	73	33	51	43	35	20	21	0	0	0	2	0	0	0	0	0	0	k__Bacteria;p__Bacteroidota;c__Bacteroidia;o__Bacteroidales;f__Rikenellaceae;g__dgA-11_gut_group;s__
OTU_504	0	0	0	2	0	0	0	0	2	0	54	0	19	0	0	0	0	0	0	0	k__Bacteria;p__Bacteroidota;c__Bacteroidia;o__Bacteroidales;f__Prevotellaceae;g__Prevotellaceae_NK3B31_group;s__
OTU_505	0	0	0	0	27	0	179	80	5	0	19	12	28	8	2	4	5	23	5	19	k__Bacteria;p__Firmicutes;c__Negativicutes;o__Acidaminococcales;f__Acidaminococcaceae;g__Phascolarctobacterium;s__Phascolarctobacterium_faecium
OTU_506	0	7	0	3	2	0	0	0	3	1	24	0	20	0	0	0	0	0	0	0	k__Bacteria;p__Bacteroidota;c__Bacteroidia;o__Bacteroidales;f__Prevotellaceae;g__Prevotellaceae_UCG-003;s__
OTU_507	0	2	3	5	9	11	1	4	2	3	66	10	87	0	2	0	0	0	0	0	k__Bacteria;p__Firmicutes;c__Clostridia;o__Lachnospirales;f__Lachnospiraceae;g__Moryella;s__
OTU_508	0	2	1	1	0	1	0	0	0	2	14	0	9	0	0	0	0	0	0	0	k__Bacteria;p__Firmicutes;c__Clostridia;o__Lachnospirales;f__Lachnospiraceae
OTU_509	5	1	10	80	37	50	17	56	29	49	0	6	0	4	2	10	7	68	15	11	k__Bacteria;p__Firmicutes;c__Clostridia;o__Monoglobales;f__Monoglobaceae;g__Monoglobus;s__
OTU_510	0	0	2	1	3	1	0	0	3	4	63	0	39	0	0	0	0	0	0	0	k__Bacteria;p__Firmicutes;c__Clostridia;o__Lachnospirales;f__Lachnospiraceae;g__Lachnoclostridium
OTU_511	0	0	17	10	3	0	4	0	0	3	152	0	3	0	0	0	0	0	0	0	k__Bacteria;p__Desulfobacterota;c__Desulfovibrionia;o__Desulfovibrionales;f__Desulfovibrionaceae
OTU_512	36	34	213	88	68	30	31	160	72	206	0	4	0	6	18	6	0	18	24	16	k__Bacteria;p__Firmicutes;c__Bacilli;o__Erysipelotrichales;f__Erysipelotrichaceae;g__Turicibacter
OTU_513	0	0	0	0	2	0	0	0	0	0	0	0	0	0	0	0	0	0	0	0	k__Bacteria;p__Bacteroidota;c__Bacteroidia;o__Bacteroidales;f__Bacteroidales_RF16_group;g__;s__
OTU_514	0	0	0	0	0	0	58	0	0	0	0	0	0	0	0	0	0	0	0	0	k__Bacteria;p__Bacteroidota;c__Bacteroidia;o__Bacteroidales;f__Rikenellaceae;g__Rikenellaceae_RC9_gut_group;s__
OTU_515	0	6	3	6	4	8	7	1	5	1	17	10	103	0	0	2	0	0	4	0	k__Bacteria;p__unidentified_Bacteria;c__Clostridia;o__Christensenellales;f__Christensenellaceae;g__;s__
OTU_516	0	0	0	0	0	0	0	0	0	0	0	36	0	49	2	57	78	71	53	23	k__Bacteria;p__Planctomycetes;c__unidentified_Planctomycetes;o__Pirellulales;f__Pirellulaceae;g__CPla-4_termite_group;s__
OTU_517	0	6	2	1	2	9	0	3	12	0	19	0	3	0	0	0	0	0	0	0	k__Bacteria;p__Firmicutes;c__Bacilli;o__Acholeplasmatales;f__Acholeplasmataceae;g__Anaeroplasma;s__
OTU_518	0	6	2	3	5	5	0	2	0	0	20	3	32	0	0	0	0	0	0	0	k__Bacteria;p__Bacteroidota;c__Bacteroidia;o__Bacteroidales;f__Rikenellaceae;g__Rikenellaceae_RC9_gut_group;s__
OTU_519	0	0	0	0	0	0	0	0	1	3	0	0	83	0	0	0	0	0	0	0	k__Bacteria;p__Firmicutes;c__Clostridia;o__Christensenellales;f__Christensenellaceae
OTU_520	0	14	4	8	7	33	14	7	23	36	363	4	185	0	15	0	2	0	0	0	k__Bacteria;p__Firmicutes;c__Clostridia;o__Lachnospirales;f__Lachnospiraceae;g__Butyrivibrio;s__Butyrivibrio_fibrisolvens
OTU_521	33	9	22	18	52	45	15	21	78	9	0	22	0	30	33	143	234	229	35	49	k__Bacteria;p__Firmicutes;c__Clostridia;o__Monoglobales;f__Monoglobaceae;g__Monoglobus;s__
OTU_522	11	12	9	32	29	41	13	34	28	54	0	52	0	18	56	140	98	176	27	53	k__Bacteria;p__Firmicutes;c__Clostridia;o__Oscillospirales
OTU_523	0	0	0	3	5	1	2	3	4	5	13	0	14	0	1	0	0	0	0	0	k__Bacteria;p__Bacteroidota;c__Bacteroidia;o__Bacteroidales;f__Prevotellaceae;g__Prevotellaceae_UCG-001;s__
OTU_524	28	20	23	28	40	17	18	36	22	22	0	99	0	438	13	145	23	116	117	164	k__Bacteria;p__Firmicutes;c__Clostridia;o__Christensenellales;f__Christensenellaceae;g__Christensenellaceae_R-7_group;s__
OTU_525	0	0	0	0	0	0	0	0	0	0	26	0	16	0	0	0	0	0	0	0	k__Bacteria;p__Planctomycetes;c__unidentified_Planctomycetes;o__Pirellulales;f__Pirellulaceae;g__p-1088-a5_gut_group;s__
OTU_526	0	2	0	9	0	3	2	0	0	5	19	0	34	0	0	0	0	0	0	0	k__Bacteria;p__Bacteroidota;c__Bacteroidia;o__Bacteroidales;f__Prevotellaceae;g__Prevotellaceae_UCG-003;s__
OTU_527	0	0	0	2	3	0	0	3	3	15	17	0	25	0	7	0	0	0	0	0	k__Bacteria;p__Firmicutes;c__Clostridia;o__Oscillospirales;f__Hungateiclostridiaceae;g__Saccharofermentans;s__
OTU_528	0	0	0	5	0	1	0	0	0	0	0	0	33	0	0	0	0	0	0	0	k__Bacteria
OTU_529	0	0	1	2	4	2	8	7	6	0	5	0	0	0	0	0	0	0	0	0	k__Bacteria;p__Bacteroidota;c__Bacteroidia;o__Bacteroidales;f__Prevotellaceae;g__Prevotella;s__
OTU_530	7	4	4	2	4	2	5	0	7	3	0	20	0	12	165	13	27	4	29	37	k__Bacteria;p__Actinobacteria;c__unidentified_Actinobacteria;o__Bifidobacteriales;f__Bifidobacteriaceae
OTU_531	0	0	1	0	0	0	0	0	2	3	82	0	2	0	0	0	0	0	0	0	k__Bacteria;p__Firmicutes;c__Negativicutes;o__Veillonellales-Selenomonadales
OTU_532	49	9	39	54	53	85	73	67	18	76	0	11	0	33	3	161	25	22	39	42	k__Bacteria;p__Firmicutes;c__Clostridia;o__Oscillospirales;f__[Eubacterium]_coprostanoligenes_group;g__;s__
OTU_533	0	3	0	0	5	0	2	0	2	2	0	0	177	0	0	0	0	0	0	0	k__Bacteria;p__Bacteroidota;c__Bacteroidia;o__Bacteroidales;f__F082;g__;s__
OTU_534	0	0	0	0	0	2	0	0	0	0	38	0	0	0	0	0	0	0	0	0	k__Bacteria;p__Bacteroidota;c__Bacteroidia;o__Bacteroidales;f__Prevotellaceae;g__Prevotella;s__
OTU_535	14	3	1	11	3	3	10	6	7	2	0	24	0	153	14	74	185	43	36	46	k__Bacteria;p__Firmicutes;c__Clostridia;o__Oscillospirales;f__Ruminococcaceae;g__Negativibacillus;s__
OTU_536	76	9	22	44	31	26	48	53	61	17	0	35	0	47	9	54	47	18	15	52	k__Bacteria;p__Firmicutes;c__Clostridia;o__Monoglobales;f__Monoglobaceae;g__Monoglobus;s__
OTU_537	13	10	2	3	15	5	14	0	4	2	8	2	9	1	2	5	0	3	4	1	k__Bacteria;p__Firmicutes;c__Clostridia;o__Oscillospirales;f__UCG-010;g__;s__
OTU_538	0	0	2	0	13	4	4	4	2	2	5	0	57	0	0	0	0	0	0	0	k__Bacteria;p__Bacteroidota;c__Bacteroidia;o__Bacteroidales;f__Prevotellaceae;g__Prevotella;s__
OTU_539	0	1	0	1	8	6	0	0	0	0	0	10	15	0	0	0	0	0	0	0	k__Bacteria;p__unidentified_Bacteria;c__Clostridia;o__Oscillospirales;f__Ruminococcaceae;g__;s__
OTU_540	3	20	65	6	34	9	12	10	25	26	0	8	0	45	3	13	54	65	28	48	k__Bacteria;p__Bacteroidota;c__Bacteroidia;o__Bacteroidales;f__Rikenellaceae;g__Rikenellaceae_RC9_gut_group;s__
OTU_541	10	26	25	10	9	16	10	4	14	11	0	276	0	9	0	6	2	6	9	8	k__Bacteria;p__Firmicutes;c__Clostridia;o__Oscillospirales;f__Hungateiclostridiaceae;g__Ruminiclostridium;s__
OTU_542	0	0	0	1	0	2	0	0	5	0	11	0	8	0	0	0	0	0	0	0	k__Bacteria;p__Bacteroidota;c__Bacteroidia;o__Bacteroidales;f__Prevotellaceae;g__Prevotella;s__
OTU_543	0	0	3	5	2	0	0	0	0	0	6	0	5	0	0	0	0	0	0	0	k__Bacteria;p__Bacteroidota;c__Bacteroidia;o__Bacteroidales;f__Prevotellaceae;g__Prevotellaceae_NK3B31_group;s__
OTU_544	0	5	0	7	1	2	4	11	0	0	70	0	92	0	0	0	0	0	0	0	k__Bacteria;p__Firmicutes;c__Clostridia;o__Oscillospirales;f__[Eubacterium]_coprostanoligenes_group;g__;s__
OTU_545	0	0	3	2	0	2	0	0	0	2	16	0	6	0	0	0	0	0	0	0	k__Bacteria;p__Bacteroidota;c__Bacteroidia;o__Bacteroidales;f__Prevotellaceae;g__Prevotella;s__
OTU_546	40	40	4	18	130	46	22	42	132	26	0	0	0	0	0	0	0	0	0	0	k__Bacteria;p__Bacteroidota;c__Bacteroidia;o__Bacteroidales;f__F082;g__;s__
OTU_547	28	321	79	34	6	5	6	5	17	5	0	1	0	12	84	0	12	0	0	10	k__Bacteria;p__Bacteroidota;c__Bacteroidia;o__Bacteroidales;f__Muribaculaceae;g__;s__
OTU_548	0	3	0	6	5	0	34	1	0	0	26	0	42	0	0	0	0	0	0	0	k__Bacteria;p__Firmicutes;c__Clostridia;o__Oscillospirales;f__UCG-010;g__;s__
OTU_549	0	3	0	0	2	0	8	0	0	2	2	0	0	0	0	0	0	0	0	0	k__Bacteria;p__Firmicutes;c__Clostridia;o__Lachnospirales;f__Lachnospiraceae;g__Lachnospiraceae_AC2044_group;s__
OTU_550	0	1	1	0	0	0	2	0	0	0	55	0	44	0	3	0	0	0	0	2	k__Bacteria;p__Firmicutes;c__Clostridia;o__Christensenellales;f__Christensenellaceae;g__Christensenellaceae_R-7_group;s__
OTU_551	0	6	10	8	6	2	4	29	1	0	9	0	40	0	0	0	0	0	0	0	k__Bacteria;p__Firmicutes;c__Clostridia;o__Oscillospirales;f__Ruminococcaceae;g__CAG-352;s__
OTU_552	0	2	2	0	5	0	0	4	0	9	20	0	30	0	2	0	0	0	0	0	k__Bacteria;p__Firmicutes;c__Clostridia;o__Oscillospirales;f__Hungateiclostridiaceae;g__Saccharofermentans;s__
OTU_553	0	0	1	1	0	3	0	0	0	0	7	0	16	0	2	0	3	0	0	0	k__Bacteria
OTU_554	0	0	2	0	0	1	4	1	0	0	29	0	0	0	0	0	0	0	0	0	k__Bacteria;p__Bacteroidota;c__Bacteroidia;o__Bacteroidales;f__Prevotellaceae;g__Prevotella
OTU_555	0	0	0	0	0	0	0	0	0	0	20	0	11	0	0	2	0	0	0	0	k__Bacteria;p__Gracilibacteria;c__unidentified_Gracilibacteria;o__Absconditabacteriales_(SR1);f__unidentified_Absconditabacteriales_(SR1);g__unidentified_Absconditabacteriales_(SR1)
OTU_556	0	0	0	0	0	0	0	0	0	0	0	15	4	0	48	23	0	1	5	15	k__Bacteria;p__Verrucomicrobiota;c__Kiritimatiellae;o__WCHB1-41;f__;g__;s__
OTU_557	0	49	6	21	8	9	68	57	16	15	167	1	22	0	0	0	0	0	0	0	k__Bacteria;p__Bacteroidota;c__Bacteroidia;o__Bacteroidales;f__Bacteroidales_RF16_group;g__;s__
OTU_558	0	4	2	9	6	7	23	3	4	0	3	0	0	0	0	0	4	6	0	7	k__Bacteria;p__Firmicutes;c__Bacilli;o__RF39;f__;g__;s__
OTU_559	0	4	13	9	1	7	3	29	9	15	122	0	14	0	0	0	0	0	0	0	k__Bacteria;p__Synergistota;c__Synergistia;o__Synergistales;f__Synergistaceae;g__Fretibacterium
OTU_560	0	0	8	0	2	0	0	0	0	0	2	0	13	0	0	0	0	0	0	0	k__Bacteria;p__Bacteroidota;c__Bacteroidia;o__Bacteroidales;f__Prevotellaceae;g__Prevotella;s__
OTU_561	0	0	0	0	0	0	0	0	0	0	0	0	0	0	2	0	0	0	0	0	k__Bacteria;p__Firmicutes
OTU_562	53	74	72	81	79	86	65	55	65	49	0	108	3	121	113	147	146	83	117	105	k__Bacteria;p__Firmicutes;c__Clostridia;o__Oscillospirales;f__Oscillospiraceae
OTU_563	0	0	2	2	0	0	0	1	41	1	177	0	9	0	0	1	0	0	0	0	k__Bacteria
OTU_564	0	3	3	1	0	10	0	5	3	0	11	0	14	0	0	0	0	0	0	0	k__Bacteria;p__Firmicutes;c__Clostridia;o__Oscillospirales;f__UCG-010;g__;s__
OTU_565	0	0	0	0	8	0	2	0	0	0	28	1	52	0	0	0	0	0	0	0	k__Bacteria;p__Bacteroidota;c__Bacteroidia;o__Bacteroidales;f__Prevotellaceae;g__Prevotella;s__
OTU_566	0	0	0	0	0	0	0	3	1	0	68	0	60	0	3	0	0	0	0	0	k__Bacteria;p__Firmicutes;c__Negativicutes;o__Veillonellales-Selenomonadales;f__Selenomonadaceae;g__Quinella;s__
OTU_567	0	0	6	10	10	20	4	4	4	1	14	2	81	1	5	0	0	3	0	5	k__Bacteria;p__Firmicutes;c__Clostridia;o__Oscillospirales;f__Oscillospiraceae;g__NK4A214_group;s__
OTU_568	0	0	0	0	0	0	0	0	0	0	41	0	179	0	0	0	0	0	0	0	k__Bacteria;p__Firmicutes;c__Bacilli;o__Lactobacillales;f__Lactobacillaceae;g__Pediococcus;s__Pediococcus_pentosaceus
OTU_569	0	0	8	2	0	0	1	1	2	3	119	0	21	0	0	0	0	0	0	0	k__Bacteria;p__Firmicutes;c__Clostridia;o__Lachnospirales;f__Lachnospiraceae;g__Lachnospiraceae_ND3007_group;s__
OTU_570	0	0	0	0	0	0	0	0	0	0	34	2	52	0	0	0	0	0	0	0	k__Bacteria;p__Firmicutes;c__Negativicutes;o__Veillonellales-Selenomonadales;f__Selenomonadaceae;g__Quinella;s__
OTU_571	13	8	6	24	16	24	27	16	19	22	0	21	0	27	23	49	26	26	54	49	k__Bacteria;p__Firmicutes;c__Clostridia;o__Oscillospirales;f__UCG-010;g__;s__
OTU_572	0	2	0	5	0	2	0	0	3	6	0	0	1	0	0	1	0	0	0	0	k__Bacteria;p__Bacteroidota;c__Bacteroidia;o__Bacteroidales;f__F082;g__;s__
OTU_573	0	0	0	1	0	3	0	0	0	0	7	0	16	0	0	1	0	0	0	0	k__Bacteria;p__Bacteroidota;c__Bacteroidia;o__Bacteroidales;f__Prevotellaceae;g__Prevotellaceae_UCG-001;s__
OTU_574	0	2	0	11	9	2	5	2	11	0	0	0	34	0	0	0	0	0	0	0	k__Bacteria;p__Bacteroidota;c__Bacteroidia;o__Bacteroidales;f__Prevotellaceae;g__Prevotella;s__
OTU_575	21	7	9	25	28	61	40	35	21	10	0	4	0	9	79	10	8	22	9	49	k__Bacteria;p__Firmicutes;c__Clostridia;o__Oscillospirales;f__UCG-010;g__;s__
OTU_576	0	0	0	0	0	0	0	0	0	0	43	0	6	147	11	9	12	71	55	43	k__Bacteria;p__Firmicutes;c__Negativicutes;o__Veillonellales-Selenomonadales;f__Veillonellaceae;g__Megasphaera;s__Megasphaera_elsdenii
OTU_577	0	0	0	0	0	0	0	0	0	0	5	0	22	0	2	1	0	0	0	0	k__Bacteria;p__Verrucomicrobiota;c__Kiritimatiellae;o__WCHB1-41;f__;g__;s__
OTU_578	0	3	0	4	1	0	0	6	0	10	6	0	0	0	0	0	0	0	0	0	k__Bacteria;p__Bacteroidota;c__Bacteroidia;o__Bacteroidales;f__Bacteroidales_RF16_group;g__;s__
OTU_579	0	3	0	1	3	3	0	0	0	0	0	0	3	0	0	0	1	0	0	0	k__Bacteria;p__Bacteroidota;c__Bacteroidia;o__Bacteroidales;f__Bacteroidales_RF16_group;g__;s__
OTU_580	0	0	18	0	1	0	2	1	5	4	339	0	23	0	0	0	0	0	0	0	k__Bacteria;p__Bacteroidota;c__Bacteroidia;o__Bacteroidales;f__Rikenellaceae;g__Rikenellaceae_RC9_gut_group;s__
OTU_581	0	0	0	0	0	0	0	0	0	0	16	0	69	0	5	0	0	0	0	0	k__Bacteria;p__Firmicutes;c__Clostridia;o__Christensenellales;f__Christensenellaceae;g__Christensenellaceae_R-7_group;s__
OTU_582	0	0	0	0	53	51	0	3	0	4	95	10	91	10	3	18	46	12	26	42	k__Bacteria;p__Actinobacteria;c__unidentified_Actinobacteria;o__Bifidobacteriales;f__Bifidobacteriaceae;g__Bifidobacterium;s__Bifidobacterium_adolescentis
OTU_583	0	0	2	8	2	6	6	0	1	2	0	0	1	0	0	0	0	0	0	0	k__Bacteria;p__Bacteroidota;c__Bacteroidia;o__Bacteroidales;f__Prevotellaceae;g__Prevotella;s__
OTU_584	16	2	3	13	40	36	18	133	38	22	0	4	0	6	17	18	20	37	18	17	k__Bacteria;p__Firmicutes;c__Clostridia
OTU_585	0	86	63	35	0	0	0	1	0	0	0	1	0	0	13	26	15	0	0	0	k__Bacteria;p__Firmicutes;c__Clostridia;o__Lachnospirales;f__Lachnospiraceae;g__Lachnospiraceae_NK4A136_group;s__
OTU_586	0	1	1	0	0	0	0	0	16	1	0	0	5	0	0	0	0	0	0	0	k__Bacteria;p__Bacteroidota;c__Bacteroidia;o__Bacteroidales;f__Prevotellaceae;g__Prevotellaceae_UCG-001;s__
OTU_587	0	0	0	0	0	0	0	0	0	1	7	0	0	0	0	0	0	0	0	0	k__Bacteria;p__Spirochaetota;c__Spirochaetia;o__Spirochaetales;f__Spirochaetaceae;g__Treponema
OTU_588	0	3	0	2	2	2	1	3	3	0	0	50	1	53	29	10	16	11	34	24	k__Bacteria;p__Firmicutes;c__Clostridia;o__Peptostreptococcales-Tissierellales;f__Anaerovoracaceae;g__Family_XIII_UCG-001;s__
OTU_589	29	26	32	16	8	18	15	20	22	18	0	180	0	311	117	142	58	70	126	63	k__Bacteria;p__Firmicutes;c__Clostridia;o__Christensenellales;f__Christensenellaceae;g__Christensenellaceae_R-7_group;s__
OTU_590	0	0	1	1	125	107	6	19	1	14	6	2	1	4	3	3	4	9	6	3	k__Bacteria;p__Firmicutes;c__Clostridia;o__Lachnospirales;f__Lachnospiraceae;g__Blautia;s__
OTU_591	0	0	0	0	0	2	0	0	0	2	12	0	55	3	11	2	7	3	3	1	k__Bacteria;p__Firmicutes;c__Bacilli;o__Erysipelotrichales;f__Erysipelotrichaceae;g__Erysipelotrichaceae_UCG-009;s__
OTU_592	0	0	8	4	0	0	7	3	3	2	20	0	3	0	0	0	0	0	0	0	k__Bacteria;p__Synergistota;c__Synergistia;o__Synergistales;f__Synergistaceae;g__Fretibacterium
OTU_593	2	0	2	1	10	0	0	3	3	1	0	60	0	8	0	18	12	130	24	26	k__Bacteria;p__Firmicutes;c__Clostridia;o__Oscillospirales;f__Ruminococcaceae;g__Ruminococcus;s__
OTU_594	0	0	0	0	0	0	0	0	0	0	5	0	9	0	0	0	0	0	0	0	k__Bacteria;p__Verrucomicrobiota;c__Kiritimatiellae;o__WCHB1-41;f__;g__;s__
OTU_595	0	0	0	0	2	120	0	0	0	0	2	0	3	0	4	2	2	0	0	11	k__Bacteria;p__Firmicutes;c__Clostridia;o__Oscillospirales;f__[Eubacterium]_coprostanoligenes_group;g__;s__
OTU_596	70	11	26	14	9	3	11	13	11	6	0	23	0	37	23	71	64	74	35	46	k__Bacteria;p__Bacteroidota;c__Bacteroidia;o__Bacteroidales;f__Rikenellaceae;g__Rikenellaceae_RC9_gut_group;s__
OTU_597	0	0	0	0	0	0	0	0	0	0	0	0	0	0	0	0	0	0	0	0	k__Bacteria;p__Bacteroidota;c__Bacteroidia;o__Bacteroidales;f__F082;g__;s__
OTU_598	0	0	0	0	0	4	1	0	0	2	31	0	8	0	0	0	0	0	0	0	k__Bacteria;p__Proteobacteria;c__Alphaproteobacteria;o__Rickettsiales;f__Mitochondria;g__;s__
OTU_599	7	8	17	12	20	14	30	20	15	61	0	6	0	0	14	45	7	38	12	10	k__Bacteria;p__Firmicutes;c__Clostridia
OTU_600	0	3	6	0	0	4	3	2	2	0	22	1	54	0	3	1	0	0	0	0	k__Bacteria;p__Firmicutes;c__Clostridia;o__Christensenellales;f__Christensenellaceae;g__Christensenellaceae_R-7_group;s__
OTU_601	5	0	20	9	15	3	4	10	29	19	0	167	0	163	0	10	0	52	1	118	k__Bacteria;p__Firmicutes;c__Clostridia;o__Lachnospirales;f__Lachnospiraceae
OTU_602	0	31	57	1	0	2	3	0	1	80	3	0	0	0	3	0	0	2	3	3	k__Bacteria;p__Firmicutes;c__Clostridia;o__Lachnospirales;f__Lachnospiraceae;g__Tuzzerella;s__
OTU_603	0	3	7	3	1	9	0	5	1	9	30	0	7	0	0	0	0	0	0	0	k__Bacteria;p__Bacteroidota;c__Bacteroidia;o__Bacteroidales;f__Bacteroidales_RF16_group;g__;s__
OTU_604	0	0	0	0	1	3	2	3	2	3	52	49	25	2	26	1	2	0	5	0	k__Bacteria;p__unidentified_Bacteria;c__Saccharimonadia;o__Saccharimonadales;f__Saccharimonadaceae;g__Candidatus_Saccharimonas;s__
OTU_605	0	0	0	0	0	0	0	0	0	0	0	0	2	0	0	0	0	0	0	0	k__Bacteria;p__Firmicutes;c__Negativicutes;o__Veillonellales-Selenomonadales;f__Selenomonadaceae;g__Quinella;s__
OTU_606	0	0	0	0	0	0	0	0	0	0	0	0	0	0	27	3	1	1	0	0	k__Bacteria;p__Verrucomicrobiota;c__Kiritimatiellae;o__WCHB1-41;f__;g__;s__
OTU_607	0	0	0	0	0	0	0	0	0	0	53	0	26	0	0	0	0	0	0	0	k__Bacteria;p__Firmicutes;c__Clostridia;o__Oscillospirales;f__Ruminococcaceae;g__Ruminococcus
OTU_608	52	14	34	14	6	24	1	12	7	11	0	0	0	5	0	11	15	12	3	6	k__Bacteria;p__Firmicutes;c__Clostridia;o__Oscillospirales;f__UCG-010;g__;s__
OTU_609	0	0	4	1	0	0	2	1	1	3	30	0	8	0	0	0	0	0	0	0	k__Bacteria;p__Bacteroidota;c__Bacteroidia;o__Bacteroidales;f__Rikenellaceae;g__Rikenellaceae_RC9_gut_group;s__
OTU_610	0	2	0	0	3	0	3	0	7	2	12	0	7	0	0	0	0	0	0	0	k__Bacteria;p__Bacteroidota;c__Bacteroidia;o__Bacteroidales;f__Rikenellaceae;g__Rikenellaceae_RC9_gut_group;s__
OTU_611	87	11	13	22	23	14	53	25	12	19	0	3	0	5	0	25	98	4	117	17	k__Bacteria;p__Bacteroidota;c__Bacteroidia;o__Bacteroidales
OTU_612	30	57	19	59	21	65	47	28	40	19	38	5	0	24	48	39	543	13	17	42	k__Bacteria;p__Firmicutes;c__Clostridia;o__Oscillospirales;f__UCG-010;g__;s__
OTU_613	47	0	8	0	6	96	7	3	0	33	0	0	1	0	0	6	22	3	0	2	k__Bacteria;p__Verrucomicrobiota;c__Verrucomicrobiae;o__Verrucomicrobiales;f__Akkermansiaceae;g__Akkermansia;s__
OTU_614	0	1	1	4	5	36	2	2	5	4	0	0	2	0	6	0	0	0	0	0	k__Bacteria;p__Proteobacteria;c__Gammaproteobacteria;o__Enterobacterales;f__Succinivibrionaceae;g__Succinivibrio
OTU_615	0	0	0	0	0	3	3	0	0	0	9	0	5	0	3	0	0	0	0	0	k__Bacteria;p__Firmicutes;c__Clostridia;o__Oscillospirales;f__[Eubacterium]_coprostanoligenes_group;g__;s__
OTU_616	0	0	0	0	3	1	2	9	2	1	4	0	3	0	0	0	0	0	0	0	k__Bacteria;p__Firmicutes;c__Bacilli;o__Acholeplasmatales;f__Acholeplasmataceae;g__Anaeroplasma;s__
OTU_617	0	0	2	0	0	1	0	0	0	0	71	0	3	0	1	0	0	0	0	0	k__Bacteria;p__Proteobacteria;c__Alphaproteobacteria;o__Rickettsiales
OTU_618	0	0	0	0	0	0	0	0	0	0	16	0	9	0	0	0	0	0	0	0	k__Bacteria;p__Firmicutes;c__Negativicutes;o__Veillonellales-Selenomonadales;f__Selenomonadaceae;g__Quinella;s__
OTU_619	0	12	5	3	6	0	5	0	6	2	39	0	22	0	0	0	0	0	0	0	k__Bacteria;p__Bacteroidota;c__Bacteroidia;o__Bacteroidales;f__Prevotellaceae;g__Prevotellaceae_UCG-003;s__
OTU_620	0	0	0	3	0	6	5	1	0	5	1	0	99	0	0	0	0	0	0	0	k__Bacteria;p__Desulfobacterota;c__Desulfovibrionia;o__Desulfovibrionales;f__Desulfovibrionaceae;g__Desulfovibrio
OTU_621	52	37	28	49	54	48	47	47	62	52	10	193	26	490	82	313	52	99	222	163	k__Bacteria;p__Firmicutes;c__Clostridia;o__Christensenellales;f__Christensenellaceae;g__Christensenellaceae_R-7_group;s__
OTU_622	0	0	0	0	0	0	0	0	0	0	1	0	2	0	0	0	0	0	0	0	k__Bacteria;p__Bacteroidota;c__Bacteroidia;o__Bacteroidales;f__Muribaculaceae;g__;s__
OTU_623	0	0	0	0	0	0	0	0	0	0	6	0	21	0	0	0	0	0	0	0	k__Bacteria;p__Verrucomicrobiota;c__Kiritimatiellae;o__WCHB1-41;f__;g__;s__
OTU_624	35	60	85	54	72	63	59	67	80	68	0	5	0	6	64	44	55	60	39	67	k__Bacteria;p__Firmicutes;c__Clostridia;o__Monoglobales;f__Monoglobaceae;g__Monoglobus;s__
OTU_625	0	0	2	2	2	0	1	1	1	5	20	0	16	0	0	0	0	0	0	0	k__Bacteria;p__Bacteroidota;c__Bacteroidia;o__Bacteroidales;f__Prevotellaceae;g__Prevotellaceae_UCG-001;s__
OTU_626	0	0	0	0	0	0	0	0	0	0	0	0	0	0	0	0	0	0	0	0	k__Bacteria;p__Bacteroidota;c__Bacteroidia;o__Bacteroidales
OTU_627	18	12	9	24	13	21	21	25	23	16	0	25	2	34	72	19	21	27	29	14	k__Bacteria
OTU_628	2	1	0	0	3	1	0	0	18	5	21	52	4	0	4	3	11	0	7	7	k__Bacteria;p__unidentified_Bacteria;c__Saccharimonadia;o__Saccharimonadales;f__Saccharimonadaceae;g__Candidatus_Saccharimonas;s__
OTU_629	0	0	0	0	4	0	0	0	0	0	0	1	15	0	0	0	0	0	0	0	k__Bacteria;p__Firmicutes;c__Clostridia;o__Peptostreptococcales-Tissierellales;f__Anaerovoracaceae;g__Anaerovorax
OTU_630	0	5	2	0	3	2	0	4	0	7	1	4	25	0	3	0	0	0	0	0	k__Bacteria;p__Desulfobacterota;c__Desulfovibrionia;o__Desulfovibrionales;f__Desulfovibrionaceae;g__Desulfovibrio;s__
OTU_631	17	21	13	27	26	18	21	29	26	29	0	29	0	55	21	26	15	26	23	23	k__Bacteria;p__Firmicutes;c__Clostridia;o__Oscillospirales;f__Oscillospiraceae;g__Papillibacter;s__
OTU_632	0	0	1	3	35	93	1	4	4	2	25	1	13	61	10	3	8	10	6	20	k__Bacteria;p__Actinobacteriota;c__Coriobacteriia;o__Coriobacteriales;f__Coriobacteriaceae;g__Collinsella
OTU_633	32	20	46	37	35	30	51	51	68	37	0	407	0	189	4	79	20	136	114	74	k__Bacteria;p__Firmicutes;c__Clostridia;o__Christensenellales;f__Christensenellaceae;g__Christensenellaceae_R-7_group
OTU_634	3	0	2	1	7	0	1	10	2	3	0	50	0	103	1	25	5	33	41	34	k__Bacteria;p__Actinobacteriota;c__Coriobacteriia;o__Coriobacteriales;f__Eggerthellaceae;g__Parvibacter;s__
OTU_635	0	0	0	0	0	0	0	0	0	0	9	0	0	0	0	0	0	0	0	0	k__Bacteria;p__Firmicutes;c__Negativicutes;o__Veillonellales-Selenomonadales;f__Selenomonadaceae;g__Quinella;s__
OTU_636	0	3	0	3	0	5	0	0	0	0	0	0	2	0	0	0	0	0	0	0	k__Bacteria;p__Bacteroidota;c__Bacteroidia;o__Bacteroidales;f__Prevotellaceae;g__Prevotella;s__
OTU_637	0	0	0	0	0	0	0	0	0	0	150	0	130	0	0	0	0	0	0	0	k__Bacteria;p__Firmicutes;c__Bacilli;o__Lactobacillales;f__Lactobacillaceae;g__Lentilactobacillus
OTU_638	27	16	26	24	47	67	82	31	32	37	0	21	0	23	94	232	69	108	83	85	k__Bacteria;p__Firmicutes;c__Clostridia;o__Monoglobales;f__Monoglobaceae;g__Monoglobus;s__
OTU_639	0	0	0	0	0	0	0	0	0	0	1	0	0	0	0	0	0	0	0	0	k__Bacteria;p__Firmicutes;c__Negativicutes;o__Veillonellales-Selenomonadales;f__Selenomonadaceae;g__Selenomonas
OTU_640	4	2	10	9	8	4	5	5	6	6	68	4	54	2	0	1	1	0	0	0	k__Bacteria;p__Firmicutes;c__Clostridia;o__Oscillospirales;f__UCG-010;g__;s__
OTU_641	0	0	2	0	0	0	0	0	0	0	0	0	0	0	0	0	0	0	0	0	k__Bacteria
OTU_642	0	0	0	23	67	86	28	2	12	12	21	0	5	2	0	1	3	9	1	16	k__Bacteria;p__Firmicutes;c__Clostridia;o__Lachnospirales;f__Lachnospiraceae;g__Dorea;s__
OTU_643	0	0	3	9	0	2	2	0	0	1	0	0	0	0	0	0	0	0	0	0	k__Bacteria;p__unidentified_Bacteria;c__Alphaproteobacteria;o__Rickettsiales;f__;g__;s__
OTU_644	0	0	0	0	1	4	0	0	0	0	21	0	5	0	0	0	0	0	0	0	k__Bacteria;p__Firmicutes;c__Negativicutes;o__Veillonellales-Selenomonadales;f__Selenomonadaceae
OTU_645	0	4	3	21	0	0	0	0	0	97	0	1	0	0	0	2	0	0	0	0	k__Bacteria
OTU_646	19	18	10	24	19	21	33	17	38	22	0	7	0	2	35	24	0	9	27	3	k__Bacteria;p__unidentified_Bacteria;c__Bacteroidia;o__Bacteroidales;f__Barnesiellaceae;g__;s__
OTU_647	16	2	7	23	20	18	24	12	20	26	0	4	0	8	0	10	0	25	10	4	k__Bacteria;p__Firmicutes;c__Clostridia;o__Oscillospirales;f__UCG-010;g__;s__
OTU_648	2	1	0	0	0	3	0	0	0	2	15	8	30	1	15	21	5	1	0	2	k__Bacteria;p__Firmicutes;c__Clostridia;o__Lachnospirales;f__Lachnospiraceae;g__Lachnospiraceae_NK3A20_group;s__
OTU_649	83	34	118	37	14	21	39	64	22	19	0	2	0	85	35	5	98	48	19	41	k__Bacteria;p__Bacteroidota;c__Bacteroidia;o__Bacteroidales;f__Rikenellaceae;g__Rikenellaceae_RC9_gut_group;s__
OTU_650	0	1	3	2	2	1	4	8	3	0	19	0	13	0	3	1	0	0	0	0	k__Bacteria;p__Firmicutes;c__Clostridia;o__Lachnospirales;f__Lachnospiraceae;g__Syntrophococcus;s__
OTU_651	0	0	2	0	0	4	0	1	1	0	147	6	77	0	11	2	0	0	0	0	k__Bacteria;p__unidentified_Bacteria;c__Bacilli;o__Erysipelotrichales;f__Erysipelotrichaceae;g__;s__
OTU_652	0	2	0	0	0	0	0	0	0	0	0	2	0	0	0	187	14	13	8	0	k__Bacteria;p__unidentified_Bacteria;c__Clostridia;o__Oscillospirales;f__Ruminococcaceae;g__unidentified_Ruminococcaceae;s__Ruminococcus_sp_YE281
OTU_653	0	0	0	0	0	1	0	2	0	0	15	0	10	0	0	0	0	0	0	0	k__Bacteria;p__Fibrobacterota;c__Fibrobacteria;o__Fibrobacterales;f__Fibrobacteraceae;g__Fibrobacter
OTU_654	0	0	0	3	1	0	0	0	0	0	8	0	82	0	0	0	0	0	0	0	k__Bacteria;p__unidentified_Bacteria;c__Alphaproteobacteria;o__Paracaedibacterales;f__Paracaedibacteraceae;g__;s__
OTU_655	0	0	0	0	4	0	0	0	2	0	18	0	15	0	0	0	1	0	0	0	k__Bacteria;p__Bacteroidota;c__Bacteroidia;o__Bacteroidales;f__Prevotellaceae;g__Prevotella;s__
OTU_656	3	0	5	9	25	32	51	14	47	7	2	17	0	11	3	0	11	4	1	2	k__Bacteria;p__Firmicutes;c__Clostridia;o__Oscillospirales;f__Ruminococcaceae;g__[Eubacterium]_siraeum_group;s__
OTU_657	0	0	0	0	0	0	0	0	0	0	11	2	23	0	1	0	0	0	0	0	k__Bacteria;p__Firmicutes;c__Clostridia;o__Lachnospirales;f__Lachnospiraceae
OTU_658	0	0	0	0	0	0	0	0	0	0	8	0	0	0	3	0	2	0	0	0	k__Bacteria;p__Verrucomicrobiota;c__Kiritimatiellae;o__WCHB1-41;f__;g__;s__
OTU_659	17	15	9	26	17	28	13	16	17	17	0	80	0	38	12	57	22	18	19	39	k__Bacteria;p__Firmicutes;c__Clostridia;o__Christensenellales;f__Christensenellaceae;g__Christensenellaceae_R-7_group;s__
OTU_660	0	0	0	0	0	0	0	0	0	0	0	0	1	0	1	0	0	0	0	0	k__Bacteria;p__Verrucomicrobiota;c__Kiritimatiellae;o__WCHB1-41;f__;g__;s__
OTU_661	5	10	5	6	16	8	7	6	4	13	0	32	2	100	0	56	9	26	25	87	k__Bacteria;p__Firmicutes;c__Clostridia;o__Oscillospirales;f__Ruminococcaceae;g__Ruminococcus;s__
OTU_662	0	10	0	0	0	0	0	1	0	3	0	0	0	0	0	1	0	0	0	0	k__Bacteria;p__Bacteroidota;c__Bacteroidia;o__Bacteroidales;f__Rikenellaceae;g__Rikenellaceae_RC9_gut_group;s__
OTU_663	7	5	7	13	9	5	3	12	9	14	0	31	0	40	9	17	5	21	18	23	k__Bacteria
OTU_664	0	0	0	0	0	0	0	0	0	0	28	0	26	0	0	0	0	0	0	0	k__Bacteria;p__Bacteroidota;c__Bacteroidia;o__Bacteroidales;f__Prevotellaceae;g__Prevotella;s__
OTU_665	0	10	3	1	2	4	3	2	3	1	7	0	10	0	0	0	0	14	0	0	k__Bacteria;p__Firmicutes;c__Clostridia;o__Oscillospirales;f__Ruminococcaceae;g__Ruminococcus;s__Ruminococcaceae_bacterium_NK4B32
OTU_666	0	0	0	0	4	0	0	7	0	0	0	0	0	0	2	0	15	0	0	0	k__Bacteria;p__Firmicutes;c__Clostridia;o__Clostridia_UCG-014;f__;g__;s__
OTU_667	0	0	0	3	0	0	0	0	0	1	80	0	7	0	1	0	0	0	0	0	k__Bacteria;p__Firmicutes;c__Clostridia;o__Lachnospirales;f__Lachnospiraceae;g__Lachnospiraceae_NK3A20_group;s__bacterium_ND2018
OTU_668	0	0	0	0	0	2	4	0	0	1	162	0	10	0	0	0	0	0	0	0	k__Bacteria;p__Firmicutes;c__Clostridia;o__Oscillospirales;f__UCG-010;g__;s__
OTU_669	4	9	8	12	12	8	5	19	22	12	0	66	0	48	56	70	39	45	69	55	k__Bacteria
OTU_670	0	0	0	0	1	0	0	0	0	0	0	0	9	0	0	0	0	0	0	0	k__Bacteria;p__Firmicutes;c__Clostridia;o__Christensenellales;f__Christensenellaceae;g__Christensenellaceae_R-7_group;s__
OTU_671	41	34	10	9	9	57	21	8	24	7	0	6	0	1	12	24	208	53	14	10	k__Bacteria;p__unidentified_Bacteria;c__Bacteroidia;o__Bacteroidales;f__;g__;s__
OTU_672	0	0	0	0	1	12	1	4	3	0	0	0	0	0	0	0	0	0	0	0	k__Bacteria;p__Bacteroidota;c__Bacteroidia;o__Bacteroidales;f__Prevotellaceae;g__Prevotella
OTU_673	0	0	0	1	0	0	1	0	0	0	7	0	21	0	2	0	0	0	0	0	k__Bacteria;p__Firmicutes;c__Clostridia;o__Christensenellales;f__Christensenellaceae;g__Christensenellaceae_R-7_group;s__
OTU_674	0	11	0	9	4	7	10	3	2	3	0	0	1	1	3	0	3	3	0	3	k__Bacteria;p__Firmicutes;c__Bacilli;o__RF39;f__;g__;s__
OTU_675	17	9	23	41	27	7	14	21	25	18	0	0	0	4	15	31	170	16	41	15	k__Bacteria;p__Firmicutes;c__Clostridia;o__Oscillospirales;f__UCG-010;g__;s__
OTU_676	0	2	1	0	0	1	0	2	3	26	3	0	1	0	0	0	1	0	0	0	k__Bacteria;p__Firmicutes;c__Clostridia;o__Lachnospirales;f__Lachnospiraceae;g__Tyzzerella;s__
OTU_677	0	1	29	13	2	18	1	16	10	17	75	0	9	0	0	0	0	0	0	0	k__Bacteria;p__Synergistota;c__Synergistia;o__Synergistales;f__Synergistaceae;g__Fretibacterium
OTU_678	0	0	3	2	6	2	3	0	1	2	0	0	1	0	0	0	0	0	0	0	k__Bacteria;p__Bacteroidota;c__Bacteroidia;o__Bacteroidales;f__Prevotellaceae;g__Prevotella;s__
OTU_679	33	50	17	14	12	13	19	9	10	17	0	0	0	0	2	4	2	11	15	11	k__Bacteria;p__unidentified_Bacteria;c__Bacteroidia;o__Bacteroidales;f__;g__;s__
OTU_680	17	13	5	17	17	13	10	12	5	16	0	2	0	12	117	10	11	14	12	26	k__Bacteria;p__Firmicutes;c__Clostridia;o__Lachnospirales;f__Lachnospiraceae
OTU_681	0	92	16	2	0	1	1	0	2	166	4	3	2	1	9	26	29	27	36	33	k__Bacteria;p__Bacteroidota;c__Bacteroidia;o__Bacteroidales;f__Muribaculaceae;g__;s__
OTU_682	0	0	0	0	0	0	0	0	0	0	0	0	49	0	0	0	0	0	0	0	k__Bacteria;p__Bacteroidota;c__Bacteroidia;o__Bacteroidales;f__Prevotellaceae;g__Prevotella;s__
OTU_683	0	1	8	10	14	0	3	3	0	2	28	0	6	0	0	0	0	0	0	0	k__Bacteria;p__Bacteroidota;c__Bacteroidia;o__Bacteroidales;f__Prevotellaceae;g__Prevotellaceae_UCG-003;s__
OTU_684	0	0	0	2	3	0	1	0	2	1	2	0	0	0	0	0	0	0	0	0	k__Bacteria;p__Bacteroidota;c__Bacteroidia;o__Bacteroidales;f__Prevotellaceae
OTU_685	214	117	48	8	9	4	7	3	10	4	0	26	0	116	0	12	10	54	43	105	k__Bacteria;p__Cyanobacteria;c__Vampirivibrionia;o__Gastranaerophilales
OTU_686	38	28	18	50	46	46	30	53	69	25	0	67	0	72	24	36	54	89	65	35	k__Bacteria;p__Firmicutes;c__Clostridia;o__Oscillospirales;f__UCG-010;g__;s__
OTU_687	2	4	3	4	6	16	5	7	16	3	116	0	42	4	3	1	2	0	9	3	k__Bacteria;p__Firmicutes;c__Clostridia;o__Lachnospirales;f__Lachnospiraceae;g__Acetitomaculum;s__
OTU_688	0	2	0	5	0	0	2	2	2	1	5	0	30	0	0	0	0	0	0	0	k__Bacteria;p__Bacteroidota;c__Bacteroidia;o__Bacteroidales;f__Prevotellaceae;g__Prevotella;s__
OTU_689	21	29	18	46	41	31	22	20	21	25	0	268	0	27	1	30	6	27	32	10	k__Bacteria;p__Firmicutes;c__Clostridia;o__Oscillospirales;f__Ruminococcaceae
OTU_690	0	0	0	0	0	0	0	1	1	1	14	2	5	2	1	0	0	1	4	1	k__Bacteria;p__Firmicutes;c__Bacilli;o__Erysipelotrichales;f__Erysipelotrichaceae;g__Solobacterium
OTU_691	0	0	0	0	0	0	0	0	0	0	25	3	14	0	2	0	0	0	0	0	k__Bacteria;p__Firmicutes;c__Clostridia;o__Lachnospirales;f__Lachnospiraceae;g__Lachnospiraceae_XPB1014_group;s__
OTU_692	0	0	0	1	0	0	0	0	0	0	0	0	2	0	1	3	0	0	0	0	k__Bacteria;p__Verrucomicrobiota;c__Kiritimatiellae;o__WCHB1-41;f__;g__;s__
OTU_693	0	2	7	0	9	0	15	3	9	0	12	0	6	0	1	0	0	0	0	0	k__Bacteria;p__Firmicutes;c__Clostridia;o__Lachnospirales;f__Lachnospiraceae
OTU_694	0	0	0	0	5	0	0	0	0	0	0	0	0	0	0	0	0	0	0	0	k__Bacteria;p__Bacteroidota;c__Bacteroidia;o__Bacteroidales;f__Prevotellaceae;g__Prevotella;s__
OTU_695	2	12	2	1	16	8	3	1	3	7	10	18	6	8	2	16	1	4	3	3	k__Bacteria;p__Firmicutes;c__Clostridia;o__Clostridia_UCG-014;f__;g__;s__
OTU_696	33	58	28	47	66	37	21	47	51	35	0	48	0	36	44	54	38	52	84	47	k__Bacteria;p__Firmicutes;c__Clostridia;o__Oscillospirales;f__Oscillospiraceae
OTU_697	0	1	1	0	6	0	0	4	1	2	0	0	23	0	0	0	0	0	0	0	k__Bacteria;p__Firmicutes;c__Clostridia;o__Oscillospirales;f__[Eubacterium]_coprostanoligenes_group;g__;s__
OTU_698	21	29	17	28	32	9	13	25	29	8	0	46	0	46	0	56	21	33	0	9	k__Bacteria;p__Desulfobacterota;c__Desulfovibrionia;o__Desulfovibrionales;f__Desulfovibrionaceae;g__Desulfovibrio
OTU_699	2	4	0	4	19	3	4	1	4	0	0	0	0	0	0	0	0	0	0	1	k__Bacteria;p__unidentified_Bacteria;c__Alphaproteobacteria;o__Rhodospirillales;f__;g__;s__
OTU_700	0	7	0	0	3	0	0	2	3	5	21	0	113	0	1	0	0	0	0	0	k__Bacteria;p__Bacteroidota;c__Bacteroidia;o__Bacteroidales;f__Muribaculaceae;g__;s__
OTU_701	34	25	28	54	47	61	119	36	73	42	0	16	0	14	19	92	227	24	53	119	k__Bacteria;p__Firmicutes;c__Clostridia;o__Oscillospirales;f__UCG-010;g__;s__
OTU_702	10	3	27	14	20	9	10	13	20	13	0	0	0	56	0	13	5	38	0	58	k__Bacteria;p__Firmicutes;c__Clostridia;o__Oscillospirales;f__UCG-010;g__;s__
OTU_703	3	8	12	0	8	14	2	2	1	0	3	170	25	4	1	18	2	0	2	0	k__Bacteria;p__unidentified_Bacteria;c__Clostridia;o__Oscillospirales;f__Ruminococcaceae;g__unidentified_Ruminococcaceae;s__Ruminococcus_sp_YE281
OTU_704	0	0	0	3	1	19	9	4	4	0	1	0	2	0	0	0	0	0	0	0	k__Bacteria;p__Bacteroidota;c__Bacteroidia;o__Bacteroidales;f__Prevotellaceae;g__Prevotella
OTU_705	2	1	2	6	3	15	10	7	18	5	28	5	23	3	36	17	1	0	5	18	k__Bacteria;p__Actinobacteriota;c__Coriobacteriia;o__Coriobacteriales;f__Atopobiaceae;g__Olsenella
OTU_706	0	2	0	29	37	20	19	18	123	25	0	0	0	4	5	49	18	0	9	23	k__Bacteria;p__Firmicutes;c__Clostridia;o__Oscillospirales;f__[Eubacterium]_coprostanoligenes_group;g__;s__
OTU_707	0	0	13	0	1	5	5	7	1	1	9	0	7	0	0	0	0	0	0	0	k__Bacteria;p__Firmicutes;c__Clostridia;o__Lachnospirales;f__Lachnospiraceae;g__Lachnospiraceae_ND3007_group;s__
OTU_708	0	0	3	4	0	0	12	0	0	0	0	0	0	0	0	0	0	0	0	0	k__Bacteria;p__Bacteroidota;c__Bacteroidia;o__Bacteroidales;f__Rikenellaceae;g__U29-B03;s__
OTU_709	0	0	0	0	0	0	0	0	0	0	95	0	0	0	0	0	0	0	0	0	k__Bacteria
OTU_710	0	2	0	2	0	0	0	0	0	19	4	0	4	0	0	0	0	0	0	0	k__Bacteria;p__Bacteroidota;c__Bacteroidia;o__Bacteroidales;f__Prevotellaceae;g__Prevotellaceae_UCG-003;s__
OTU_711	0	1	0	0	3	0	0	0	0	0	0	0	23	0	1	0	0	0	0	0	k__Bacteria;p__Firmicutes;c__Clostridia;o__Christensenellales;f__Christensenellaceae;g__Christensenellaceae_R-7_group;s__
OTU_712	0	1	0	1	0	0	0	0	1	0	68	0	32	0	3	3	0	0	0	0	k__Bacteria;p__Firmicutes;c__Clostridia;o__Christensenellales;f__Christensenellaceae;g__Christensenellaceae_R-7_group;s__
OTU_713	0	0	0	0	3	0	0	0	7	1	0	0	6	0	0	0	0	0	0	0	k__Bacteria;p__Bacteroidota;c__Bacteroidia;o__Bacteroidales;f__Prevotellaceae;g__Prevotella;s__
OTU_714	11	2	7	7	11	10	9	4	12	8	0	18	0	53	52	58	8	24	49	27	k__Bacteria;p__Firmicutes;c__Clostridia;o__Oscillospirales;f__UCG-010;g__;s__
OTU_715	5	1	3	34	61	38	181	26	33	26	0	0	0	11	17	6	127	7	14	12	k__Bacteria;p__Bacteroidota;c__Bacteroidia;o__Bacteroidales;f__Prevotellaceae;g__Prevotellaceae_UCG-004;s__
OTU_716	0	0	0	0	0	0	0	0	0	0	15	0	3	0	0	0	1	0	0	0	k__Bacteria;p__Bacteroidota;c__Bacteroidia;o__Bacteroidales;f__Prevotellaceae;g__Prevotellaceae_NK3B31_group;s__
OTU_717	0	0	0	0	18	0	0	0	0	1	26	0	8	0	0	0	0	0	0	0	k__Bacteria;p__Bacteroidota;c__Bacteroidia;o__Bacteroidales;f__Prevotellaceae;g__Prevotellaceae_UCG-003;s__
OTU_719	0	0	7	0	0	1	2	0	5	3	20	0	12	0	0	0	2	0	0	0	k__Bacteria;p__Bacteroidota;c__Bacteroidia;o__Bacteroidales;f__Prevotellaceae;g__Prevotella;s__
OTU_720	0	0	0	0	0	27	0	0	0	0	86	17	90	33	55	14	13	50	40	46	k__Bacteria;p__Firmicutes;c__Negativicutes;o__Veillonellales-Selenomonadales;f__Selenomonadaceae;g__Megamonas;s__
OTU_721	0	1	0	0	1	0	2	0	9	0	0	0	0	0	0	0	0	0	0	0	k__Bacteria;p__Bacteroidota;c__Bacteroidia;o__Bacteroidales;f__Prevotellaceae;g__Prevotella;s__Prevotella_bryantii
OTU_722	0	1	0	24	20	0	0	0	0	0	10	0	0	0	0	0	0	0	0	0	k__Bacteria;p__Bacteroidota;c__Bacteroidia;o__Bacteroidales;f__Bacteroidales_RF16_group;g__;s__
OTU_723	0	0	0	0	10	0	0	0	0	2	9	0	1	0	0	0	0	0	0	0	k__Bacteria;p__Bacteroidota;c__Bacteroidia;o__Bacteroidales;f__Rikenellaceae;g__U29-B03;s__
OTU_724	0	3	2	13	3	11	53	1	5	5	0	0	4	0	3	0	0	0	0	0	k__Bacteria;p__Firmicutes;c__Clostridia;o__Oscillospirales;f__[Eubacterium]_coprostanoligenes_group
OTU_725	45	40	25	100	37	27	106	31	54	26	0	7	0	29	50	86	179	48	58	37	k__Bacteria;p__Firmicutes;c__Clostridia;o__Oscillospirales;f__UCG-010;g__;s__
OTU_726	0	0	3	0	3	3	4	0	0	2	30	0	35	0	1	0	0	0	0	0	k__Bacteria;p__Firmicutes;c__Clostridia;o__Oscillospirales;f__Oscillospiraceae
OTU_727	0	3	0	1	3	0	0	2	2	0	51	8	37	7	32	5	0	2	1	0	k__Bacteria;p__Actinobacteriota;c__Coriobacteriia;o__Coriobacteriales;f__Atopobiaceae;g__Atopobium
OTU_728	101	19	39	15	21	35	12	15	18	14	0	10	0	30	6	18	33	23	118	19	k__Bacteria;p__Bacteroidota;c__Bacteroidia;o__Bacteroidales;f__Rikenellaceae;g__dgA-11_gut_group;s__
OTU_729	0	6	0	2	20	4	8	4	15	28	48	0	26	0	0	0	0	0	0	0	k__Bacteria;p__Firmicutes;c__Clostridia;o__Lachnospirales;f__Lachnospiraceae;g__[Eubacterium]_ruminantium_group;s__
OTU_730	0	2	0	0	0	0	0	0	0	2	0	0	0	0	0	0	0	0	0	0	k__Bacteria
OTU_731	16	7	11	9	19	16	36	11	13	34	0	3	0	3	7	16	40	12	7	15	k__Bacteria;p__Bacteroidota;c__Bacteroidia;o__Bacteroidales;f__Marinifilaceae;g__Odoribacter;s__
OTU_732	0	6	0	3	6	4	7	0	0	6	7	0	30	0	0	0	0	0	0	0	k__Bacteria
OTU_733	0	1	2	6	14	1	2	1	0	3	38	0	16	0	0	0	0	0	0	0	k__Bacteria
OTU_734	0	10	0	7	11	49	0	0	0	6	0	0	2	0	0	0	0	0	0	0	k__Bacteria;p__Bacteroidota;c__Bacteroidia
OTU_735	16	7	4	45	26	22	28	30	28	14	0	7	0	33	7	58	16	35	23	74	k__Bacteria;p__Firmicutes;c__Clostridia;o__Oscillospirales;f__UCG-010;g__;s__
OTU_736	0	0	0	0	1	2	0	0	0	8	2	0	4	0	0	0	0	0	0	0	k__Bacteria;p__unidentified_Bacteria;c__Alphaproteobacteria;o__Paracaedibacterales;f__Paracaedibacteraceae;g__;s__
OTU_737	0	0	1	0	0	0	0	1	0	0	16	6	52	3	11	3	3	0	0	2	k__Bacteria;p__Firmicutes;c__Clostridia;o__Christensenellales;f__Christensenellaceae;g__Christensenellaceae_R-7_group;s__Christensenella_sp_Marseille-P3954
OTU_738	0	0	0	0	0	0	0	0	130	0	3	0	2	0	0	1	0	0	0	0	k__Bacteria;p__Firmicutes;c__Bacilli;o__Lactobacillales;f__Aerococcaceae;g__Abiotrophia;s__
OTU_739	31	20	19	31	22	19	33	27	30	22	0	10	0	12	56	62	77	40	105	50	k__Bacteria;p__Firmicutes;c__Clostridia;o__Oscillospirales;f__Oscillospiraceae
OTU_740	0	0	5	9	2	0	1	0	1	2	18	0	10	0	0	0	2	0	0	0	k__Bacteria;p__Firmicutes;c__Clostridia;o__Lachnospirales;f__Lachnospiraceae
OTU_742	0	0	0	0	0	0	0	0	0	0	83	0	2	0	0	0	0	0	0	0	k__Bacteria;p__Proteobacteria;c__Alphaproteobacteria
OTU_743	0	3	0	19	5	17	2	3	3	0	21	0	37	0	0	0	0	0	0	0	k__Bacteria;p__unidentified_Bacteria;c__Bacteroidia;o__Bacteroidales;f__;g__;s__
OTU_744	0	3	2	5	10	3	0	2	5	4	52	0	106	0	7	1	0	0	0	0	k__Bacteria;p__Firmicutes;c__Clostridia;o__Lachnospirales;f__Lachnospiraceae;g__Moryella;s__
OTU_745	8	8	4	11	1	4	5	3	3	2	0	5	0	3	8	46	164	4	10	3	k__Bacteria;p__Firmicutes;c__Clostridia;o__Oscillospirales;f__UCG-010;g__;s__
OTU_747	3	2	0	4	1	4	2	3	4	0	4	0	1	1	0	0	13	9	0	129	k__Bacteria;p__Firmicutes;c__Clostridia;o__Oscillospirales;f__Ruminococcaceae;g__[Eubacterium]_siraeum_group;s__
OTU_748	12	3	9	23	24	12	56	24	25	17	0	24	0	20	18	90	51	37	21	46	k__Bacteria;p__Firmicutes;c__Clostridia;o__Oscillospirales;f__UCG-010;g__;s__
OTU_749	0	0	0	0	11	36	24	3	2	7	0	0	0	0	0	0	0	0	0	0	k__Bacteria;p__unidentified_Bacteria;c__Alphaproteobacteria;o__Rhodospirillales;f__;g__;s__
OTU_750	0	0	0	0	8	0	0	0	7	15	0	0	9	0	0	0	0	0	0	0	k__Bacteria;p__Bacteroidota;c__Bacteroidia;o__Bacteroidales;f__Prevotellaceae;g__Prevotellaceae_UCG-001;s__
OTU_751	0	3	0	1	0	2	1	0	6	0	33	0	24	0	0	0	0	0	0	0	k__Bacteria;p__Bacteroidota;c__Bacteroidia;o__Bacteroidales;f__Rikenellaceae;g__Rikenellaceae_RC9_gut_group;s__
OTU_752	17	7	8	9	10	7	4	11	10	15	0	16	0	3	8	83	3	31	84	44	k__Bacteria;p__Firmicutes;c__Clostridia;o__Oscillospirales;f__Butyricicoccaceae;g__UCG-009
OTU_753	0	0	0	0	0	1	0	0	19	0	1	0	2	0	2	2	5	0	6	3	k__Bacteria;p__Firmicutes;c__Clostridia;o__Clostridia_UCG-014;f__;g__;s__
OTU_754	0	0	0	3	0	0	0	0	3	2	35	0	7	0	0	0	0	0	0	0	k__Bacteria;p__Bacteroidota;c__Bacteroidia;o__Bacteroidales;f__Prevotellaceae;g__Prevotella;s__
OTU_755	0	2	0	8	1	3	3	3	3	0	7	0	42	0	0	0	0	0	0	0	k__Bacteria;p__Bacteroidota;c__Bacteroidia;o__Bacteroidales;f__Prevotellaceae;g__Prevotellaceae_UCG-003;s__
OTU_756	0	0	1	4	0	0	0	0	0	4	83	0	59	0	0	0	0	0	0	0	k__Bacteria;p__unidentified_Bacteria;c__Clostridia;o__Oscillospirales;f__Ruminococcaceae;g__;s__
OTU_757	0	4	3	2	10	2	7	4	1	4	143	0	11	0	0	0	0	0	0	0	k__Bacteria;p__Bacteroidota;c__Bacteroidia;o__Bacteroidales;f__Prevotellaceae;g__Prevotellaceae_UCG-003;s__
OTU_758	2	2	16	6	2	7	1	3	2	3	81	0	32	2	11	4	0	0	1	0	k__Bacteria;p__Firmicutes;c__Clostridia;o__Christensenellales;f__Christensenellaceae;g__Christensenellaceae_R-7_group
OTU_759	5	6	2	64	41	108	53	24	54	18	0	21	0	2	3	31	126	16	43	77	k__Bacteria;p__Firmicutes;c__Clostridia;o__Oscillospirales;f__UCG-010;g__;s__
OTU_760	0	0	0	0	0	0	0	0	0	0	0	0	2	0	2	0	0	0	0	0	k__Bacteria;p__Verrucomicrobiota;c__Lentisphaeria;o__Oligosphaerales;f__Oligosphaeraceae;g__horsej-a03;s__
OTU_761	16	1	37	8	18	9	8	19	18	16	0	0	0	0	0	12	72	23	11	10	k__Bacteria;p__Firmicutes
OTU_762	0	2	0	0	0	0	0	0	1	2	0	0	6	0	0	0	0	0	0	3	k__Bacteria;p__Spirochaetota;c__Spirochaetia;o__Spirochaetales;f__Spirochaetaceae;g__Treponema;s__Treponema_saccharophilum
OTU_763	82	22	68	21	24	37	27	6	6	17	0	45	0	6	81	56	12	31	12	53	k__Bacteria;p__Firmicutes;c__Clostridia
OTU_764	0	4	10	0	23	6	2	1	6	0	1	2	229	0	0	0	0	0	0	0	k__Bacteria;p__Bacteroidota;c__Bacteroidia;o__Bacteroidales;f__p-251-o5;g__;s__
OTU_765	8	5	17	13	6	7	19	10	8	5	2	0	0	0	0	1	0	0	0	3	k__Bacteria;p__Bacteroidota;c__Bacteroidia;o__Bacteroidales;f__Rikenellaceae;g__hoa5-07d05_gut_group;s__
OTU_766	3	6	4	5	92	8	10	4	3	7	15	3	2	4	0	11	1	1	1	3	k__Bacteria;p__Firmicutes;c__Clostridia;o__Clostridia_UCG-014;f__;g__;s__
OTU_767	0	2	1	0	2	2	0	0	3	0	0	2	0	21	5	58	3	53	33	26	k__Bacteria;p__Firmicutes;c__Clostridia;o__Christensenellales;f__Christensenellaceae;g__Christensenellaceae_R-7_group;s__
OTU_768	0	0	0	0	0	1	0	0	0	0	6	2	0	0	21	0	0	0	0	0	k__Bacteria;p__Verrucomicrobiota;c__Kiritimatiellae;o__WCHB1-41;f__;g__;s__
OTU_769	0	0	0	2	29	3	36	0	0	0	15	0	15	0	1	0	0	0	0	0	k__Bacteria;p__Bacteroidota;c__Bacteroidia;o__Bacteroidales;f__Prevotellaceae;g__Prevotellaceae_UCG-003;s__
OTU_770	0	0	0	0	0	0	0	0	0	0	7	0	10	0	0	0	0	0	0	0	k__Bacteria;p__Bacteroidota;c__Bacteroidia;o__Bacteroidales;f__Prevotellaceae;g__Prevotella;s__
OTU_771	18	27	9	22	30	13	48	21	31	15	0	12	0	22	14	34	32	14	23	13	k__Bacteria;p__Firmicutes;c__Clostridia;o__Oscillospirales;f__UCG-010;g__;s__
OTU_772	0	1	0	0	20	0	2	1	0	1	3	0	4	0	0	0	0	0	0	0	k__Bacteria;p__Firmicutes;c__Negativicutes;o__Veillonellales-Selenomonadales;f__Selenomonadaceae;g__Anaerovibrio;s__
OTU_773	23	44	5	8	11	3	5	5	32	6	0	11	0	43	0	74	6	13	33	112	k__Bacteria;p__Cyanobacteria;c__Vampirivibrionia;o__Gastranaerophilales;f__;g__;s__
OTU_774	0	0	0	0	1	0	0	0	0	0	0	0	2	0	0	0	0	0	0	0	k__Bacteria;p__Bacteroidota;c__Bacteroidia;o__Bacteroidales;f__Rikenellaceae;g__Rikenellaceae_RC9_gut_group;s__
OTU_775	0	1	0	0	0	8	0	0	3	18	0	0	1	0	0	0	0	0	0	0	k__Bacteria;p__Firmicutes;c__Clostridia;o__Lachnospirales;f__Lachnospiraceae;g__Oribacterium;s__rumen_bacterium_enrichment_culture_clone_Y117
OTU_776	33	6	8	24	37	41	25	27	24	49	0	24	0	16	4	14	36	1	12	102	k__Bacteria;p__unidentified_Bacteria;c__Clostridia;o__Oscillospirales;f__Ruminococcaceae;g__;s__
OTU_777	0	0	0	0	0	0	0	0	0	0	1	0	0	0	1	0	0	0	0	0	k__Bacteria;p__Verrucomicrobiota;c__Kiritimatiellae;o__WCHB1-41;f__;g__;s__
OTU_778	0	0	0	0	0	0	0	0	80	1	2	0	0	0	0	0	0	3	3	9	k__Bacteria;p__Firmicutes;c__Clostridia;o__Clostridia_vadinBB60_group;f__;g__;s__
OTU_779	12	17	32	12	9	14	12	9	11	9	0	242	0	64	3	33	21	114	27	95	k__Bacteria;p__Firmicutes;c__Clostridia;o__Lachnospirales;f__Lachnospiraceae
OTU_780	42	17	38	12	17	31	22	34	34	14	0	54	0	19	37	102	13	28	66	46	k__Bacteria;p__unidentified_Bacteria;c__Clostridia;o__;f__;g__;s__
OTU_781	0	2	191	0	0	1	0	3	0	0	1	6	5	0	0	0	1	1	0	4	k__Bacteria;p__Firmicutes;c__Bacilli;o__Erysipelotrichales;f__Erysipelotrichaceae;g__Turicibacter;s__
OTU_782	0	0	0	0	2	2	0	0	0	0	0	31	1	43	13	28	0	21	21	17	k__Bacteria;p__Firmicutes;c__Clostridia;o__Peptostreptococcales-Tissierellales;f__Anaerovoracaceae;g__Family_XIII_AD3011_group;s__
OTU_783	0	0	3	2	4	3	0	2	6	0	20	0	16	0	0	0	0	0	0	0	k__Bacteria;p__Firmicutes;c__Clostridia;o__Lachnospirales;f__Lachnospiraceae;g__Lachnospiraceae_UCG-006;s__
OTU_784	0	0	0	2	3	0	0	0	0	2	3	0	7	0	0	0	0	0	0	0	k__Bacteria;p__Spirochaetota;c__Spirochaetia;o__Spirochaetales;f__Spirochaetaceae;g__Treponema
OTU_785	0	0	0	1	3	22	5	4	5	0	1	0	2	0	0	0	0	0	0	0	k__Bacteria;p__Bacteroidota;c__Bacteroidia;o__Bacteroidales;f__Prevotellaceae;g__Prevotella;s__
OTU_786	0	1	0	2	2	1	0	0	0	0	16	0	35	0	8	0	1	0	0	0	k__Bacteria
OTU_787	7	2	9	9	5	13	6	9	2	5	0	18	0	14	113	26	32	21	60	20	k__Bacteria;p__Firmicutes;c__Clostridia;o__Lachnospirales;f__Lachnospiraceae;g__Frisingicoccus;s__
OTU_788	13	8	23	38	20	24	19	35	16	30	0	32	0	20	221	30	59	36	31	81	k__Bacteria
OTU_789	0	0	0	0	0	0	0	0	0	0	1	20	2	0	9	24	10	0	3	2	k__Bacteria;p__Desulfobacterota;c__Desulfovibrionia;o__Desulfovibrionales;f__Desulfovibrionaceae;g__Desulfovibrio;s__
OTU_790	2	5	0	38	4	10	16	8	32	3	0	22	0	13	12	0	0	25	9	0	k__Bacteria;p__unidentified_Bacteria;c__Clostridia;o__Oscillospirales;f__Ruminococcaceae;g__;s__
OTU_791	0	2	5	1	8	4	1	5	2	4	4	90	16	85	1	108	10	18	41	26	k__Bacteria;p__Firmicutes;c__Clostridia;o__Christensenellales;f__Christensenellaceae;g__Christensenellaceae_R-7_group;s__
OTU_792	0	0	0	10	11	0	0	0	0	0	91	0	2	0	0	0	0	0	0	0	k__Bacteria;p__Firmicutes;c__Clostridia;o__Oscillospirales;f__Hungateiclostridiaceae;g__Ruminiclostridium;s__
OTU_793	0	0	0	0	0	5	4	0	4	0	26	0	2	0	0	0	0	0	0	0	k__Bacteria;p__Bacteroidota;c__Bacteroidia;o__Bacteroidales;f__Prevotellaceae;g__Prevotella;s__
OTU_794	0	0	0	0	0	0	0	0	0	0	15	0	35	0	0	0	0	0	0	0	k__Bacteria;p__Firmicutes;c__Clostridia;o__Lachnospirales;f__Lachnospiraceae;g__Lachnospiraceae_FCS020_group;s__
OTU_795	73	3	10	64	35	32	27	42	76	25	0	84	0	9	31	106	5	156	60	17	k__Bacteria;p__Firmicutes;c__Clostridia;o__Monoglobales;f__Monoglobaceae;g__Monoglobus;s__
OTU_796	0	0	3	0	0	0	1	0	1	0	74	0	68	0	0	0	0	0	0	0	k__Bacteria
OTU_797	0	0	0	3	0	0	6	0	9	1	0	0	0	0	0	0	0	0	0	0	k__Bacteria;p__Firmicutes;c__Clostridia;o__Lachnospirales;f__Lachnospiraceae
OTU_798	38	0	2	1	2	1	8	13	26	2	0	0	0	0	0	0	216	0	0	0	k__Bacteria;p__Spirochaetota;c__Spirochaetia;o__Spirochaetales;f__Spirochaetaceae;g__Treponema
OTU_799	72	10	20	38	20	38	35	49	17	26	0	2	0	3	1	4	45	1	37	5	k__Bacteria
OTU_800	5	6	28	17	21	28	19	24	30	23	2	28	0	96	67	108	24	23	33	35	k__Bacteria;p__Firmicutes;c__Clostridia;o__Christensenellales;f__Christensenellaceae;g__Christensenellaceae_R-7_group;s__
OTU_801	24	2	19	15	26	20	11	10	32	15	0	33	0	29	20	24	17	42	17	35	k__Bacteria;p__Firmicutes;c__Clostridia;o__Oscillospirales;f__UCG-010;g__;s__
OTU_802	11	0	7	18	37	134	18	8	7	5	2	2	7	15	0	21	28	33	3	6	k__Bacteria;p__Firmicutes;c__Clostridia;o__Oscillospirales;f__Oscillospiraceae;g__UCG-002;s__
OTU_803	1	6	1	1	5	4	3	3	3	2	0	30	0	46	0	16	5	12	18	27	k__Bacteria;p__Firmicutes;c__Clostridia;o__Christensenellales;f__Christensenellaceae
OTU_804	0	3	0	2	3	33	3	7	2	7	0	0	0	0	0	0	0	0	0	0	k__Bacteria;p__Proteobacteria;c__Gammaproteobacteria;o__Enterobacterales;f__Succinivibrionaceae;g__Ruminobacter;s__
OTU_805	0	1	2	3	1	0	0	6	1	0	6	0	4	0	0	0	0	0	0	0	k__Bacteria;p__Firmicutes;c__Clostridia;o__Clostridia_UCG-014;f__;g__;s__
OTU_806	0	1	0	4	1	5	3	0	1	2	35	3	23	2	2	3	0	0	0	0	k__Bacteria;p__Firmicutes;c__Clostridia;o__Lachnospirales;f__Lachnospiraceae;g__Oribacterium;s__
OTU_807	0	0	0	1	0	8	0	0	0	0	0	1	70	0	0	0	0	0	0	0	k__Bacteria;p__Firmicutes;c__Clostridia;o__Oscillospirales;f__[Clostridium]_methylpentosum_group;g__;s__
OTU_808	0	3	3	0	0	0	0	2	0	10	2	0	3	0	0	0	0	0	0	0	k__Bacteria;p__Firmicutes;c__Clostridia;o__Oscillospirales;f__Ruminococcaceae;g__Ruminococcus
OTU_809	2	1	0	0	0	4	1	1	0	0	0	0	0	0	0	18	1	24	0	101	k__Bacteria;p__Firmicutes;c__Clostridia;o__Oscillospirales;f__Ruminococcaceae;g__Ruminococcus;s__
OTU_810	39	61	33	23	8	24	0	16	22	11	0	13	0	1	0	0	0	0	21	0	k__Bacteria;p__Spirochaetota;c__Spirochaetia;o__Spirochaetales;f__Spirochaetaceae;g__Treponema;s__
OTU_811	14	2	1	11	15	29	11	20	26	19	0	9	0	0	6	10	0	0	0	6	k__Bacteria;p__Firmicutes;c__Clostridia;o__Oscillospirales
OTU_812	11	4	19	38	18	14	12	19	15	8	0	0	0	94	47	39	7	4	19	15	k__Bacteria;p__Firmicutes;c__Clostridia;o__Oscillospirales;f__UCG-010;g__;s__
OTU_813	0	0	2	0	0	2	0	0	0	1	9	0	5	0	0	0	0	0	0	0	k__Bacteria;p__Bacteroidota;c__Bacteroidia;o__Bacteroidales;f__p-251-o5;g__;s__
OTU_814	0	5	8	4	7	4	7	1	5	0	48	0	7	0	0	0	0	0	0	0	k__Bacteria;p__Bacteroidota;c__Bacteroidia;o__Bacteroidales;f__Rikenellaceae;g__Rikenellaceae_RC9_gut_group;s__
OTU_815	0	0	0	0	0	0	0	0	0	0	9	0	8	0	0	0	1	0	0	0	k__Bacteria;p__Bacteroidota;c__Bacteroidia;o__Bacteroidales;f__Prevotellaceae;g__Prevotella;s__
OTU_816	13	16	16	15	20	18	12	16	11	19	26	81	12	29	4	40	15	51	41	60	k__Bacteria;p__Firmicutes;c__Clostridia;o__Oscillospirales;f__Oscillospiraceae;g__NK4A214_group;s__
OTU_817	26	20	18	22	14	26	32	38	43	22	0	3	0	5	20	12	38	13	9	12	k__Bacteria;p__Firmicutes;c__Clostridia;o__Oscillospirales;f__UCG-010;g__;s__
OTU_818	0	33	21	80	2	1	0	0	1	261	6	1	0	0	1	1	0	0	4	0	k__Bacteria;p__Firmicutes;c__Clostridia;o__Oscillospirales;f__Oscillospiraceae;g__Colidextribacter;s__
OTU_819	45	90	134	158	46	42	79	73	67	68	0	3	0	3	589	16	6	42	18	36	k__Bacteria;p__Bacteroidota;c__Bacteroidia;o__Bacteroidales;f__Rikenellaceae;g__Rikenellaceae_RC9_gut_group;s__
OTU_820	0	0	0	7	3	5	0	1	1	0	0	0	22	0	0	0	0	0	0	0	k__Bacteria;p__Firmicutes;c__Clostridia;o__Lachnospirales;f__Lachnospiraceae;g__Acetitomaculum;s__
OTU_821	0	0	2	7	2	0	1	3	14	1	13	0	2	0	0	0	0	0	0	0	k__Bacteria;p__Bacteroidota;c__Bacteroidia;o__Bacteroidales;f__Rikenellaceae;g__Rikenellaceae_RC9_gut_group;s__
OTU_822	0	0	0	0	7	0	2	0	0	0	17	0	22	0	40	7	3	1	6	6	k__Bacteria;p__Firmicutes;c__Clostridia;o__Peptostreptococcales-Tissierellales;f__Anaerovoracaceae;g__Family_XIII_UCG-001;s__
OTU_823	0	0	6	2	44	13	7	5	25	29	156	0	273	0	3	0	5	0	0	0	k__Bacteria;p__Firmicutes;c__Negativicutes;o__Veillonellales-Selenomonadales;f__Selenomonadaceae
OTU_824	0	0	0	8	11	22	13	12	69	8	0	0	0	0	0	4	0	0	0	0	k__Bacteria
OTU_825	0	0	0	1	4	0	0	1	0	1	46	0	150	0	0	1	0	0	0	0	k__Bacteria;p__Desulfobacterota;c__Desulfovibrionia;o__Desulfovibrionales;f__Desulfovibrionaceae;g__Desulfovibrio
OTU_826	0	0	1	3	7	3	0	2	4	1	22	6	6	8	0	24	0	11	0	5	k__Bacteria;p__Firmicutes;c__Clostridia;o__Oscillospirales;f__[Eubacterium]_coprostanoligenes_group;g__;s__
OTU_827	2	0	3	13	3	0	2	3	4	9	21	0	0	0	0	2	0	0	0	0	k__Bacteria;p__Firmicutes;c__Bacilli;o__Lactobacillales;f__Enterococcaceae;g__Enterococcus;s__Enterococcus_faecalis
OTU_828	0	1	0	0	3	0	0	3	0	0	4	0	15	0	0	0	0	0	0	0	k__Bacteria;p__Firmicutes;c__Clostridia;o__Oscillospirales;f__UCG-010;g__;s__
OTU_829	0	3	4	0	5	0	1	5	2	5	64	6	13	7	5	2	3	2	11	3	k__Bacteria;p__Firmicutes;c__Clostridia;o__Christensenellales;f__Christensenellaceae;g__Christensenellaceae_R-7_group;s__
OTU_830	7	0	2	3	3	8	24	3	4	2	0	0	0	0	9	19	0	21	0	51	k__Bacteria;p__Firmicutes;c__Clostridia;o__Oscillospirales;f__[Eubacterium]_coprostanoligenes_group;g__;s__
OTU_831	0	3	0	2	1	1	3	2	0	4	11	0	1	0	0	0	0	0	0	0	k__Bacteria;p__Firmicutes;c__Clostridia;o__Oscillospirales;f__[Clostridium]_methylpentosum_group;g__;s__
OTU_832	0	0	2	0	2	0	0	0	2	2	2	0	30	0	0	0	0	0	0	0	k__Bacteria;p__Bacteroidota;c__Bacteroidia;o__Bacteroidales;f__F082;g__;s__
OTU_833	14	20	12	27	13	20	21	10	21	34	0	160	0	71	21	54	40	29	31	24	k__Bacteria;p__Firmicutes;c__Clostridia;o__Oscillospirales;f__[Eubacterium]_coprostanoligenes_group;g__;s__
OTU_835	0	0	0	0	0	0	0	7	0	35	0	0	0	0	0	0	0	0	0	0	k__Bacteria;p__Firmicutes;c__Bacilli;o__Erysipelotrichales;f__Erysipelotrichaceae;g__Dielma;s__Dielma_fastidiosa
OTU_836	0	1	3	0	2	17	0	5	3	0	2	0	6	0	0	0	0	0	0	0	k__Bacteria;p__Bacteroidota;c__Bacteroidia;o__Bacteroidales;f__Prevotellaceae;g__Prevotellaceae_UCG-003;s__
OTU_837	0	0	0	0	0	0	0	0	0	0	3	0	0	0	0	0	0	0	0	0	k__Bacteria;p__Firmicutes;c__Clostridia;o__Lachnospirales;f__Lachnospiraceae;g__Lachnospiraceae_NK3A20_group
OTU_838	0	0	0	5	2	0	1	5	0	0	4	0	4	0	0	0	1	0	0	0	k__Bacteria;p__Firmicutes;c__Clostridia;o__Christensenellales;f__Christensenellaceae;g__Christensenellaceae_R-7_group;s__
OTU_839	16	19	14	18	11	14	12	13	16	5	0	0	0	3	0	13	5	9	5	24	k__Bacteria;p__Firmicutes;c__Clostridia
OTU_840	0	0	0	0	0	4	0	0	0	0	0	0	2	0	0	0	0	0	0	0	k__Bacteria;p__unidentified_Bacteria;c__Alphaproteobacteria;o__Paracaedibacterales;f__Paracaedibacteraceae;g__;s__
OTU_841	4	0	3	16	25	19	11	57	14	19	0	30	0	21	0	40	9	28	0	30	k__Bacteria;p__unidentified_Bacteria;c__Clostridia;o__Oscillospirales;f__Ruminococcaceae;g__;s__
OTU_842	0	0	0	0	0	0	0	1	0	0	62	0	6	0	0	0	0	0	0	0	k__Bacteria;p__Firmicutes;c__Negativicutes;o__Veillonellales-Selenomonadales;f__Selenomonadaceae;g__Selenomonas
OTU_843	0	2	0	0	0	4	0	0	0	17	0	0	0	0	0	0	0	0	0	0	k__Bacteria;p__Firmicutes;c__Clostridia;o__Lachnospirales;f__Lachnospiraceae;g__Lachnospiraceae_NK3A20_group;s__
OTU_844	38	14	47	4	25	9	19	60	9	7	6	23	7	204	5	101	36	166	290	185	k__Bacteria;p__Firmicutes;c__Clostridia;o__Christensenellales;f__Christensenellaceae;g__Christensenellaceae_R-7_group;s__
OTU_845	0	0	0	0	0	0	0	0	0	0	0	10	0	19	16	6	14	29	22	45	k__Bacteria;p__Actinobacteriota;c__Coriobacteriia;o__Coriobacteriales;f__Coriobacteriaceae;g__Collinsella;s__Collinsella_stercoris
OTU_846	0	3	0	2	1	26	1	0	3	0	0	0	0	0	0	2	0	0	0	0	k__Bacteria;p__Proteobacteria;c__Gammaproteobacteria;o__Enterobacterales;f__Succinivibrionaceae;g__Succinivibrionaceae_UCG-002;s__
OTU_847	0	1	0	4	3	4	0	0	0	0	16	0	19	0	0	0	0	0	0	0	k__Bacteria;p__Bacteroidota;c__Bacteroidia;o__Bacteroidales;f__Rikenellaceae;g__Rikenellaceae_RC9_gut_group;s__
OTU_848	0	0	2	11	8	0	5	7	3	2	11	0	33	0	0	0	0	0	0	0	k__Bacteria;p__Firmicutes;c__Clostridia;o__Oscillospirales;f__UCG-010;g__;s__
OTU_849	0	0	0	1	0	0	0	0	0	0	0	0	0	0	0	0	0	0	0	0	k__Bacteria;p__Firmicutes;c__Bacilli;o__Acholeplasmatales;f__Acholeplasmataceae;g__Anaeroplasma
OTU_850	1	0	0	0	0	0	0	0	0	0	37	1	61	0	0	1	0	1	0	0	k__Bacteria;p__Proteobacteria;c__Gammaproteobacteria;o__Burkholderiales;f__Neisseriaceae;g__Neisseria
OTU_852	12	8	12	8	16	12	8	8	25	8	0	49	0	63	29	28	29	17	12	42	k__Bacteria;p__Firmicutes;c__Clostridia;o__Oscillospirales;f__UCG-010;g__;s__
OTU_853	0	5	7	3	0	2	5	8	0	12	44	0	31	0	0	0	0	0	0	0	k__Bacteria;p__Firmicutes;c__Clostridia;o__Oscillospirales;f__Hungateiclostridiaceae;g__Saccharofermentans;s__
OTU_854	0	1	0	0	0	4	4	0	0	1	9	0	4	0	0	0	0	0	0	0	k__Bacteria;p__Firmicutes;c__Clostridia;o__Lachnospirales;f__Lachnospiraceae;g__Lachnospiraceae_NK3A20_group
OTU_855	93	230	67	1	0	0	0	0	0	0	0	0	0	0	0	0	0	0	0	0	k__Bacteria;p__unidentified_Bacteria;c__Alphaproteobacteria;o__Rhodospirillales;f__;g__;s__
OTU_856	57	53	92	51	109	163	72	87	116	49	0	26	0	185	93	60	77	57	174	55	k__Bacteria;p__Bacteroidota;c__Bacteroidia;o__Bacteroidales;f__Rikenellaceae;g__dgA-11_gut_group;s__
OTU_857	0	0	0	4	0	11	0	0	6	7	11	7	8	0	28	0	0	0	0	0	k__Bacteria;p__Synergistota;c__Synergistia;o__Synergistales;f__Synergistaceae;g__Pyramidobacter;s__
OTU_858	4	0	0	0	1	0	0	0	0	0	5	0	1	0	4	0	0	0	0	0	k__Bacteria;p__Firmicutes;c__Clostridia;o__Lachnospirales;f__Lachnospiraceae;g__[Ruminococcus]_gauvreauii_group;s__
OTU_859	0	0	1	3	1	2	1	0	0	2	11	0	7	0	0	0	0	0	0	0	k__Bacteria;p__Firmicutes;c__Clostridia;o__Peptostreptococcales-Tissierellales;f__Anaerovoracaceae;g__Anaerovorax;s__
OTU_860	0	19	2	7	4	1	10	2	9	5	5	0	0	6	0	5	1	4	3	1	k__Bacteria;p__Firmicutes;c__Clostridia;o__Clostridia_UCG-014;f__;g__;s__
OTU_861	0	0	0	0	0	0	0	0	0	0	0	0	0	0	1	0	0	0	0	0	k__Bacteria;p__Verrucomicrobiota;c__Kiritimatiellae;o__WCHB1-41;f__;g__;s__
OTU_862	0	0	0	0	1	0	0	1	1	4	25	0	7	0	0	0	0	0	0	0	k__Bacteria;p__Bacteroidota;c__Bacteroidia;o__Bacteroidales;f__Prevotellaceae;g__Prevotella;s__
OTU_863	19	8	5	12	5	87	30	26	20	21	0	0	0	2	4	8	9	0	13	3	k__Bacteria;p__Bacteroidota;c__Bacteroidia;o__Bacteroidales;f__Rikenellaceae;g__Alistipes;s__
OTU_864	3	3	4	2	5	6	1	0	5	3	45	0	16	5	18	0	0	2	6	1	k__Bacteria;p__Firmicutes;c__Clostridia;o__Christensenellales;f__Christensenellaceae;g__Christensenellaceae_R-7_group;s__bacterium_AC2043
OTU_865	0	0	0	0	0	0	0	0	2	0	10	0	50	1	1	0	2	3	6	8	k__Bacteria;p__Firmicutes;c__Clostridia;o__Clostridiales;f__Clostridiaceae;g__Clostridium_sensu_stricto_1;s__Clostridium_perfringens
OTU_866	0	0	0	0	0	0	0	0	0	0	17	0	7	0	0	0	0	0	0	0	k__Bacteria;p__Bacteroidota;c__Bacteroidia;o__Bacteroidales;f__Rikenellaceae;g__Rikenellaceae_RC9_gut_group;s__
OTU_867	37	3	0	10	37	37	141	26	15	11	0	0	0	3	30	19	6	7	23	6	k__Bacteria;p__Firmicutes;c__Clostridia;o__Oscillospirales;f__[Eubacterium]_coprostanoligenes_group;g__;s__
OTU_868	20	17	17	74	49	28	32	28	20	11	0	33	0	87	5	12	130	52	33	30	k__Bacteria;p__Firmicutes;c__Clostridia;o__Oscillospirales;f__Hungateiclostridiaceae;g__Ruminiclostridium;s__
OTU_869	0	0	0	0	0	0	0	0	0	0	2	0	0	0	0	0	0	0	0	0	k__Bacteria;p__Bacteroidota;c__Bacteroidia;o__Bacteroidales;f__Muribaculaceae;g__;s__
OTU_870	0	0	0	2	0	6	2	0	1	2	138	0	31	1	6	0	0	0	3	0	k__Bacteria;p__Chloroflexi;c__Anaerolineae;o__Anaerolineales;f__Anaerolineaceae;g__Flexilinea;s__
OTU_871	1	0	2	3	14	0	3	40	0	24	7	0	4	6	3	5	1	9	8	2	k__Bacteria;p__Firmicutes;c__Clostridia;o__Oscillospirales;f__Oscillospiraceae;g__Oscillibacter;s__Oscillibacter_sp_PEA192
OTU_872	0	0	0	0	0	0	0	2	0	3	20	2	19	10	7	2	28	3	11	10	k__Bacteria;p__Actinobacteria;c__unidentified_Actinobacteria;o__Bifidobacteriales;f__Bifidobacteriaceae;g__Bifidobacterium;s__Bifidobacterium_longum
OTU_873	3	0	4	3	4	3	3	0	0	0	14	3	13	4	8	3	0	0	0	1	k__Bacteria
OTU_874	10	8	2	19	17	21	13	15	23	14	0	9	0	5	0	16	21	20	10	20	k__Bacteria;p__Firmicutes;c__Clostridia;o__Monoglobales;f__Monoglobaceae;g__Monoglobus
OTU_875	12	18	27	15	9	15	8	12	13	10	0	23	0	24	65	50	47	13	28	69	k__Bacteria;p__Firmicutes;c__Clostridia;o__Monoglobales;f__Monoglobaceae;g__Monoglobus;s__
OTU_876	3	6	138	0	0	0	0	0	0	7	0	0	0	10	1	4	0	0	0	2	k__Bacteria;p__Bacteroidota;c__Bacteroidia;o__Bacteroidales;f__Rikenellaceae;g__Alistipes;s__
OTU_877	0	0	0	0	0	65	0	0	0	0	8	0	1	0	2	0	0	0	9	0	k__Bacteria;p__Bacteroidota;c__Bacteroidia;o__Bacteroidales;f__Prevotellaceae;g__Prevotella;s__Prevotella_stercorea
OTU_878	31	5	4	5	9	12	0	8	3	15	0	8	0	20	14	31	18	19	6	20	k__Bacteria;p__unidentified_Bacteria;c__Clostridia;o__;f__;g__;s__
OTU_879	0	0	0	0	0	0	0	0	0	0	5	17	0	1	14	19	23	2	3	8	k__Bacteria;p__Bacteroidota;c__Bacteroidia;o__Bacteroidales;f__Rikenellaceae;g__Alistipes;s__
OTU_880	0	8	0	0	1	0	0	2	0	0	0	0	0	0	0	0	0	0	0	0	k__Bacteria;p__Firmicutes;c__Clostridia;o__Oscillospirales;f__[Clostridium]_methylpentosum_group;g__;s__
OTU_881	0	0	0	0	0	0	0	0	0	0	7	10	0	5	7	9	0	2	0	1	k__Bacteria;p__Actinobacteriota;c__Coriobacteriia;o__Coriobacteriales
OTU_882	15	11	34	11	13	14	7	24	7	41	0	91	0	34	23	149	79	62	37	71	k__Bacteria;p__Firmicutes;c__Clostridia
OTU_883	0	0	0	0	0	0	0	0	0	6	3	0	5	0	1	0	0	0	0	0	k__Bacteria;p__Firmicutes;c__Negativicutes;o__Veillonellales-Selenomonadales;f__Selenomonadaceae;g__Quinella;s__
OTU_884	0	1	0	0	0	0	2	0	7	0	0	0	0	0	0	0	0	0	0	0	k__Bacteria;p__Firmicutes;c__Bacilli;o__Acholeplasmatales;f__Acholeplasmataceae;g__Anaeroplasma;s__
OTU_885	0	0	3	0	0	0	3	0	0	0	3	0	5	0	0	0	0	0	0	0	k__Bacteria;p__Firmicutes;c__Negativicutes;o__Veillonellales-Selenomonadales;f__Selenomonadaceae;g__Quinella;s__
OTU_886	0	38	8	21	47	50	20	25	79	13	0	23	0	0	2	8	77	13	0	56	k__Bacteria;p__unidentified_Bacteria;c__Clostridia;o__;f__;g__;s__
OTU_887	0	0	14	29	0	0	0	5	6	1	2	0	51	0	0	0	0	0	0	0	k__Bacteria;p__Desulfobacterota;c__Desulfovibrionia;o__Desulfovibrionales;f__Desulfovibrionaceae;g__Desulfovibrio
OTU_888	0	0	0	0	1	0	0	0	2	0	0	0	30	0	1	0	0	0	0	0	k__Bacteria;p__Bacteroidota;c__Bacteroidia;o__Bacteroidales;f__F082;g__;s__
OTU_889	24	6	9	9	28	20	5	8	40	9	0	13	0	30	0	4	20	106	33	16	k__Bacteria
OTU_890	0	0	0	17	22	15	15	15	13	24	0	0	0	0	0	0	0	0	0	0	k__Bacteria;p__Proteobacteria;c__Gammaproteobacteria;o__Pseudomonadales;f__Pseudomonadaceae;g__Pseudomonas;s__Pseudomonas_aeruginosa
OTU_891	0	0	0	4	0	2	0	0	2	0	25	0	58	0	3	0	0	0	0	0	k__Bacteria;p__Firmicutes;c__Clostridia;o__Lachnospirales;f__Lachnospiraceae;g__Acetitomaculum;s__
OTU_892	0	0	0	0	116	0	0	0	0	0	14	0	2	4	1	0	0	6	5	17	k__Bacteria;p__Firmicutes;c__Bacilli;o__Erysipelotrichales;f__Erysipelatoclostridiaceae;g__Erysipelotrichaceae_UCG-003
OTU_893	0	3	0	0	4	0	0	0	2	0	6	0	0	0	0	0	0	0	0	0	k__Bacteria;p__Bacteroidota;c__Bacteroidia;o__Bacteroidales;f__F082;g__;s__
OTU_894	0	0	0	0	0	0	3	0	0	0	49	0	18	0	0	0	0	0	0	0	k__Bacteria;p__Firmicutes;c__Negativicutes;o__Veillonellales-Selenomonadales;f__Selenomonadaceae
OTU_895	10	8	11	13	4	10	6	4	6	6	0	34	0	59	18	42	16	10	24	15	k__Bacteria;p__Firmicutes;c__Clostridia;o__Christensenellales;f__Christensenellaceae;g__Christensenellaceae_R-7_group;s__Christensenella_sp_Marseille-P3954
OTU_896	3	3	6	13	15	17	9	17	30	3	0	2	0	0	0	7	0	1	30	38	k__Bacteria;p__Firmicutes;c__Clostridia;o__Monoglobales;f__Monoglobaceae;g__Monoglobus
OTU_897	0	0	0	0	9	0	0	0	0	0	0	0	0	0	0	0	0	0	0	0	k__Bacteria;p__Bacteroidota;c__Bacteroidia;o__Bacteroidales;f__Prevotellaceae;g__Prevotella;s__
OTU_898	0	2	1	5	5	0	8	2	18	0	28	0	20	9	2	0	0	0	0	0	k__Bacteria;p__Firmicutes;c__Clostridia;o__Lachnospirales;f__Lachnospiraceae;g__[Eubacterium]_ruminantium_group;s__
OTU_899	6	1	3	8	13	3	5	7	12	6	0	7	0	27	2	12	30	7	9	17	k__Bacteria;p__Firmicutes;c__unidentified_Firmicutes;o__DTU014;f__;g__;s__
OTU_900	0	2	0	0	2	2	0	2	7	3	29	0	44	0	0	0	0	0	0	0	k__Bacteria;p__Firmicutes;c__Negativicutes;o__Veillonellales-Selenomonadales;f__Selenomonadaceae;g__Quinella;s__
OTU_901	0	6	4	4	1	1	0	0	21	13	2	0	4	0	0	0	0	0	0	0	k__Bacteria;p__Bacteroidota;c__Bacteroidia;o__Bacteroidales;f__Prevotellaceae;g__Prevotellaceae_UCG-003;s__
OTU_902	7	1	4	14	10	18	15	13	38	11	0	2	4	7	18	4	1	6	6	9	k__Bacteria;p__Firmicutes;c__Clostridia;o__Oscillospirales;f__UCG-010;g__;s__
OTU_903	0	0	0	3	0	0	0	0	0	0	62	0	2	0	0	0	0	0	0	0	k__Bacteria;p__Proteobacteria;c__Alphaproteobacteria;o__Rickettsiales
OTU_904	0	0	8	6	5	4	2	5	1	7	109	0	170	0	0	0	0	0	0	0	k__Bacteria;p__unidentified_Bacteria;c__Clostridia;o__Oscillospirales;f__Oscillospiraceae;g__;s__
OTU_905	5	4	23	4	21	8	26	9	4	21	0	0	0	39	0	5	15	12	5	29	k__Bacteria;p__Firmicutes;c__Clostridia;o__Clostridia_UCG-014;f__;g__;s__
OTU_906	8	6	4	3	10	16	4	10	8	5	0	2	0	0	31	35	15	12	12	44	k__Bacteria;p__Firmicutes;c__Clostridia
OTU_907	0	0	0	3	2	3	4	3	3	4	116	0	79	0	0	0	0	0	0	0	k__Bacteria;p__Firmicutes;c__Clostridia;o__Peptostreptococcales-Tissierellales;f__Anaerovoracaceae;g__Amnipila;s__
OTU_909	0	0	9	0	0	2	0	0	0	0	0	0	0	0	0	0	0	0	0	0	k__Bacteria
OTU_910	0	0	0	0	44	0	0	85	0	0	1	0	3	0	1	0	0	0	0	1	k__Bacteria;p__Bacteroidota;c__Bacteroidia;o__Bacteroidales;f__Barnesiellaceae;g__Barnesiella;s__
OTU_911	0	0	0	0	0	1	0	0	0	0	1	0	1	0	0	0	0	0	0	0	k__Bacteria;p__Bacteroidota;c__Bacteroidia;o__Bacteroidales;f__Prevotellaceae;g__Prevotella;s__
OTU_912	0	0	0	10	8	3	4	0	0	0	2	0	2	0	0	0	0	0	0	0	k__Bacteria;p__Firmicutes;c__Clostridia;o__Oscillospirales;f__Ruminococcaceae;g__Ruminococcus
OTU_913	0	0	3	0	0	0	0	0	2	0	76	0	81	0	0	0	0	0	0	0	k__Bacteria;p__Firmicutes;c__Clostridia;o__Christensenellales;f__Christensenellaceae;g__Christensenellaceae_R-7_group;s__
OTU_914	0	0	0	0	0	0	0	0	0	0	23	4	9	1	3	2	5	7	12	7	k__Bacteria;p__unidentified_Bacteria;c__Desulfovibrionia;o__Desulfovibrionales;f__Desulfovibrionaceae;g__;s__
OTU_915	0	0	0	0	0	0	0	0	0	0	0	0	32	0	0	0	0	0	0	0	k__Bacteria
OTU_917	0	0	0	0	0	0	1	0	3	0	0	0	0	0	0	0	0	0	0	0	k__Bacteria;p__Bacteroidota;c__Bacteroidia;o__Bacteroidales;f__Prevotellaceae;g__Prevotella;s__
OTU_918	0	1	2	3	1	0	3	2	0	0	43	0	42	0	0	0	0	0	0	0	k__Bacteria;p__Firmicutes;c__Negativicutes;o__Veillonellales-Selenomonadales;f__Selenomonadaceae;g__Quinella;s__
OTU_919	20	22	12	24	37	15	46	28	25	16	0	48	0	67	9	44	35	33	48	30	k__Bacteria;p__Firmicutes;c__Clostridia;o__Lachnospirales;f__Defluviitaleaceae;g__Defluviitaleaceae_UCG-011;s__
OTU_920	7	20	5	20	17	22	14	15	11	11	0	10	0	12	5	31	43	9	28	40	k__Bacteria;p__Firmicutes;c__Clostridia;o__Oscillospirales;f__unidentified_Oscillospirales;g__Hydrogenoanaerobacterium;s__
OTU_921	0	0	0	0	3	0	2	1	0	3	26	0	3	0	0	0	0	0	0	0	k__Bacteria;p__Firmicutes;c__Negativicutes;o__Veillonellales-Selenomonadales
OTU_922	0	0	0	1	0	0	6	0	0	0	91	0	7	0	0	0	0	0	0	0	k__Bacteria;p__Bacteroidota;c__Bacteroidia;o__Bacteroidales;f__Prevotellaceae
OTU_923	2	3	0	1	0	0	0	0	0	0	1	3	3	0	0	0	4	3	0	0	k__Bacteria;p__Cyanobacteria;c__Vampirivibrionia;o__Gastranaerophilales;f__;g__;s__
OTU_924	46	11	18	61	44	25	20	26	23	19	0	17	0	48	44	58	15	53	90	48	k__Bacteria;p__Firmicutes;c__Clostridia;o__Oscillospirales;f__UCG-010;g__;s__
OTU_925	3	3	0	0	3	0	0	3	6	2	0	54	0	38	3	13	1	8	7	3	k__Bacteria;p__Firmicutes;c__Clostridia;o__Oscillospirales;f__Oscillospiraceae;g__NK4A214_group;s__
OTU_926	0	0	0	0	0	1	0	0	1	2	29	0	20	0	5	0	0	0	0	0	k__Bacteria;p__Firmicutes;c__Clostridia;o__Christensenellales;f__Christensenellaceae;g__Christensenellaceae_R-7_group;s__
OTU_927	0	0	0	0	0	0	0	0	0	0	20	0	21	31	0	0	0	59	83	53	k__Bacteria;p__Firmicutes;c__Clostridia;o__Oscillospirales;f__Ruminococcaceae;g__Faecalibacterium;s__
OTU_928	0	6	2	1	0	1	4	1	3	8	9	0	12	0	0	0	0	0	0	0	k__Bacteria;p__Bacteroidota;c__Bacteroidia;o__Bacteroidales;f__Rikenellaceae;g__Rikenellaceae_RC9_gut_group;s__
OTU_929	0	0	4	4	5	13	5	2	7	7	11	0	31	0	0	0	0	0	0	0	k__Bacteria;p__unidentified_Bacteria;c__Bacteroidia;o__Bacteroidales;f__;g__;s__
OTU_930	0	0	7	0	0	0	0	0	0	0	0	0	29	0	0	0	0	0	0	0	k__Bacteria;p__Firmicutes;c__Negativicutes;o__Veillonellales-Selenomonadales;f__Selenomonadaceae
OTU_931	0	0	1	4	0	0	0	5	5	0	0	0	0	0	0	0	0	0	0	0	k__Bacteria;p__Firmicutes;c__Bacilli;o__Erysipelotrichales;f__Erysipelatoclostridiaceae;g__Asteroleplasma;s__Asteroleplasma_anaerobium
OTU_932	8	11	15	13	7	28	19	15	17	12	0	3	0	6	5	27	22	36	30	17	k__Bacteria;p__Firmicutes;c__Clostridia;o__Monoglobales;f__Monoglobaceae;g__Monoglobus;s__
OTU_933	0	0	2	0	4	6	0	9	3	3	9	0	11	0	0	0	2	0	0	0	k__Bacteria;p__Bacteroidota;c__Bacteroidia;o__Bacteroidales;f__Rikenellaceae;g__Rikenellaceae_RC9_gut_group;s__
OTU_934	8	13	5	0	0	1	0	2	1	0	0	3	0	9	3	3	18	48	10	14	k__Bacteria;p__Spirochaetota;c__Spirochaetia;o__Spirochaetales;f__Spirochaetaceae;g__Treponema;s__
OTU_935	0	0	0	0	0	0	0	0	0	0	18	0	3	0	0	0	0	0	0	0	k__Bacteria;p__Proteobacteria;c__Alphaproteobacteria;o__Rickettsiales
OTU_936	0	0	0	0	0	0	0	0	0	0	4	0	2	0	0	0	0	0	0	0	k__Bacteria;p__Firmicutes;c__Clostridia;o__Oscillospirales;f__Oscillospiraceae;g__NK4A214_group;s__
OTU_937	0	0	0	0	7	5	2	0	0	2	0	0	0	0	0	0	0	0	0	0	k__Bacteria;p__Bacteroidota;c__Bacteroidia;o__Bacteroidales;f__Prevotellaceae;g__Prevotella;s__
OTU_938	16	14	8	7	9	23	12	19	24	46	0	8	0	9	15	3	23	8	29	10	k__Bacteria;p__Bacteroidota;c__Bacteroidia;o__Bacteroidales;f__Rikenellaceae;g__Alistipes;s__
OTU_939	3	0	3	1	3	6	1	2	1	0	0	0	0	19	0	8	0	39	88	5	k__Bacteria;p__unidentified_Bacteria;c__Clostridia;o__Oscillospirales;f__Ruminococcaceae;g__;s__
OTU_940	0	0	0	0	1	0	0	0	0	0	12	2	11	5	13	2	3	0	1	3	k__Bacteria;p__Actinobacteriota;c__Coriobacteriia;o__Coriobacteriales;f__Eggerthellaceae;g__DNF00809;s__
OTU_941	0	0	3	4	4	3	0	0	0	7	0	0	0	0	0	0	0	0	0	0	k__Bacteria;p__Firmicutes;c__Clostridia;o__Lachnospirales;f__Lachnospiraceae;g__Lachnospiraceae_ND3007_group
OTU_942	0	0	0	0	0	0	2	0	0	0	0	80	0	29	6	98	27	71	86	30	k__Bacteria;p__Planctomycetes;c__unidentified_Planctomycetes;o__Pirellulales;f__Pirellulaceae;g__p-1088-a5_gut_group;s__
OTU_943	0	0	1	0	0	0	0	0	0	0	0	0	129	0	0	0	0	0	0	0	k__Bacteria
OTU_944	0	0	0	0	0	0	3	0	1	1	21	0	0	0	0	0	0	0	0	0	k__Bacteria;p__Bacteroidota;c__Bacteroidia;o__Bacteroidales;f__Prevotellaceae;g__Prevotella;s__
OTU_945	10	1	8	14	17	2	12	9	13	3	1	17	1	31	20	19	8	6	1	5	k__Bacteria;p__Firmicutes;c__Clostridia;o__Oscillospirales;f__[Eubacterium]_coprostanoligenes_group;g__;s__
OTU_946	5	16	1	6	14	13	40	6	8	22	28	9	25	8	5	0	8	11	2	10	k__Bacteria;p__Firmicutes;c__Clostridia;o__Clostridia_UCG-014;f__;g__;s__
OTU_947	7	3	11	9	10	7	3	6	6	30	0	22	0	28	0	102	16	52	17	23	k__Bacteria;p__Firmicutes;c__Clostridia;o__Monoglobales;f__Monoglobaceae;g__Monoglobus;s__
OTU_948	0	0	0	0	0	0	0	0	0	0	0	0	4	0	0	0	0	0	0	0	k__Bacteria;p__Verrucomicrobiota;c__Kiritimatiellae;o__WCHB1-41;f__;g__;s__
OTU_949	0	16	0	4	8	9	0	5	3	1	9	0	18	0	0	1	0	0	0	0	k__Bacteria;p__Bacteroidota;c__Bacteroidia;o__Bacteroidales;f__F082;g__;s__
OTU_950	20	13	8	43	28	29	37	39	22	25	0	41	0	123	22	74	25	41	34	58	k__Bacteria;p__Firmicutes;c__Clostridia;o__Oscillospirales;f__UCG-010;g__;s__
OTU_951	0	0	0	0	0	0	1	0	1	0	2	0	0	0	0	0	0	0	0	0	k__Bacteria;p__Firmicutes;c__Negativicutes;o__Veillonellales-Selenomonadales;f__Selenomonadaceae;g__Quinella;s__
OTU_952	0	2	0	1	0	0	1	0	4	3	21	0	0	0	0	0	0	0	0	0	k__Bacteria;p__Firmicutes;c__Clostridia;o__Lachnospirales;f__Lachnospiraceae
OTU_953	15	2	8	19	21	10	10	30	16	14	0	12	0	23	0	18	7	16	6	14	k__Bacteria;p__Firmicutes;c__Clostridia
OTU_954	0	0	0	1	0	4	1	0	1	0	33	7	3	1	2	0	0	0	6	0	k__Bacteria;p__Firmicutes;c__Clostridia;o__Lachnospirales;f__Lachnospiraceae;g__Acetitomaculum;s__
OTU_955	8	16	17	9	21	18	15	15	16	15	0	46	0	24	40	44	37	37	31	37	k__Bacteria;p__Firmicutes;c__Clostridia;o__Oscillospirales;f__Butyricicoccaceae;g__UCG-009;s__
OTU_956	0	6	2	34	6	6	7	5	5	33	1	0	1	0	0	0	0	0	0	0	k__Bacteria;p__Actinobacteriota;c__Coriobacteriia;o__Coriobacteriales;f__Eggerthellaceae
OTU_957	200	85	153	147	215	174	229	175	252	126	0	85	0	206	312	199	101	143	214	167	k__Bacteria;p__Firmicutes;c__Clostridia;o__Oscillospirales;f__Oscillospiraceae;g__UCG-005;s__
OTU_958	0	0	0	2	0	0	0	0	0	4	15	3	7	0	0	1	0	0	0	0	k__Bacteria;p__Firmicutes;c__Negativicutes;o__Veillonellales-Selenomonadales;f__Selenomonadaceae;g__Veillonellaceae_UCG-001;s__
OTU_959	0	0	0	0	0	1	0	0	0	0	0	0	0	0	0	0	0	0	0	0	k__Bacteria;p__Gracilibacteria;c__unidentified_Gracilibacteria;o__Absconditabacteriales_(SR1);f__;g__;s__
OTU_960	16	20	4	6	13	16	27	18	18	15	0	1	0	13	46	2	8	6	7	17	k__Bacteria;p__Firmicutes;c__Clostridia;o__Oscillospirales;f__Butyricicoccaceae;g__UCG-009;s__
OTU_961	20	20	20	53	62	33	43	36	37	36	0	41	0	27	15	62	33	88	9	104	k__Bacteria;p__Firmicutes;c__Clostridia;o__Oscillospirales;f__Ruminococcaceae;g__[Eubacterium]_siraeum_group;s__
OTU_962	21	12	11	48	22	19	30	19	40	6	0	5	0	32	27	28	185	13	47	32	k__Bacteria;p__Firmicutes;c__Clostridia;o__Oscillospirales;f__UCG-010;g__;s__
OTU_963	0	0	0	0	0	0	2	0	2	0	9	0	1	0	0	0	0	0	0	0	k__Bacteria;p__Spirochaetota;c__Spirochaetia;o__Spirochaetales;f__Spirochaetaceae;g__Treponema;s__Treponema_sp_RM54
OTU_964	3	1	4	12	8	3	11	5	14	1	0	0	0	6	1	9	5	13	3	66	k__Bacteria;p__Firmicutes;c__Clostridia;o__Oscillospirales;f__UCG-010;g__;s__
OTU_965	0	0	2	0	0	0	0	0	0	6	0	0	18	0	0	0	0	0	0	0	k__Bacteria;p__Synergistota;c__Synergistia;o__Synergistales;f__Synergistaceae;g__Fretibacterium
OTU_966	0	0	0	0	0	0	0	0	0	0	3	0	12	0	0	0	0	0	0	0	k__Bacteria;p__Actinobacteriota;c__Coriobacteriia;o__Coriobacteriales;f__Atopobiaceae
OTU_967	0	0	0	0	0	0	0	0	0	0	1	0	63	0	0	0	0	0	0	0	k__Bacteria;p__Firmicutes;c__Clostridia;o__Lachnospirales;f__Lachnospiraceae
OTU_968	0	8	9	47	0	1	0	0	0	40	0	0	0	0	3	0	0	0	0	0	k__Bacteria;p__Firmicutes;c__unidentified_Firmicutes;o__Oscillospirales;f__Ruminococcaceae;g__unidentified_Ruminococcaceae;s__Acutalibacter_muris
OTU_969	13	27	4	20	86	52	101	36	23	65	0	0	0	4	5	18	76	62	25	16	k__Bacteria;p__Bacteroidota;c__Bacteroidia;o__Bacteroidales;f__Bacteroidaceae;g__Bacteroides;s__
OTU_970	0	0	0	0	8	2	5	0	0	2	5	0	3	0	0	0	0	0	0	0	k__Bacteria;p__Firmicutes;c__Clostridia;o__Lachnospirales;f__Lachnospiraceae;g__Lachnospiraceae_AC2044_group
OTU_971	0	0	0	0	0	0	0	0	0	0	0	0	0	0	0	0	0	0	0	0	k__Bacteria;p__Firmicutes;c__Negativicutes;o__Veillonellales-Selenomonadales
OTU_972	13	16	11	19	9	21	30	25	18	23	0	2	0	6	5	30	4	11	0	6	k__Bacteria;p__Firmicutes;c__Clostridia;o__Oscillospirales;f__UCG-010;g__;s__
OTU_973	0	0	0	3	2	0	0	0	0	0	0	0	3	0	0	0	0	0	0	0	k__Bacteria;p__Proteobacteria;c__Gammaproteobacteria;o__Enterobacterales;f__Succinivibrionaceae;g__Succinivibrionaceae_UCG-002;s__
OTU_974	0	0	0	0	1	0	1	0	1	0	0	0	0	0	0	0	0	0	0	0	k__Bacteria;p__Firmicutes;c__Clostridia;o__Lachnospirales;f__Lachnospiraceae;g__Lachnospiraceae_NK3A20_group;s__Lachnospiraceae_bacterium_KH1T2
OTU_975	0	0	0	0	0	0	0	0	7	0	7	0	2	0	0	0	0	0	0	0	k__Bacteria;p__Firmicutes;c__Bacilli;o__Acholeplasmatales;f__Acholeplasmataceae;g__Anaeroplasma;s__
OTU_976	10	16	7	13	16	11	9	12	18	11	0	11	0	19	15	28	7	14	31	8	k__Bacteria;p__Firmicutes;c__Clostridia;o__Oscillospirales;f__Oscillospiraceae;g__Oscillibacter;s__
OTU_977	4	0	3	60	41	17	11	14	30	13	0	0	0	3	19	19	2	7	0	20	k__Bacteria;p__Firmicutes;c__Clostridia
OTU_978	47	22	19	44	35	45	17	28	57	31	1	89	8	52	0	37	46	83	58	92	k__Bacteria;p__Firmicutes;c__Clostridia;o__Clostridia_UCG-014;f__;g__;s__
OTU_980	0	2	3	0	0	1	0	7	0	1	23	0	35	0	13	1	0	2	3	2	k__Bacteria;p__Firmicutes;c__Clostridia;o__Peptostreptococcales-Tissierellales;f__Anaerovoracaceae;g__[Eubacterium]_brachy_group;s__
OTU_981	34	3	5	12	10	23	3	14	5	3	0	4	0	0	35	27	22	0	9	15	k__Bacteria
OTU_982	58	7	7	14	9	8	7	2	6	2	0	0	0	1	0	0	16	0	0	0	k__Bacteria;p__Firmicutes;c__Clostridia;o__Clostridia_vadinBB60_group;f__;g__;s__
OTU_983	7	1	5	18	3	7	11	8	20	4	0	8	0	3	0	4	46	7	0	5	k__Bacteria;p__Proteobacteria;c__Gammaproteobacteria;o__Burkholderiales
OTU_984	3	0	0	4	1	2	0	0	0	0	0	21	0	2	0	0	0	0	4	5	k__Bacteria;p__Firmicutes;c__unidentified_Firmicutes;o__Oscillospirales;f__Ethanoligenenaceae;g__;s__
OTU_985	0	4	2	5	11	13	10	23	6	8	0	8	0	6	6	14	10	12	15	15	k__Bacteria
OTU_986	5	1	4	2	3	1	3	2	7	2	0	2	0	15	25	20	7	5	12	3	k__Bacteria;p__Firmicutes;c__Clostridia;o__Oscillospirales;f__Ruminococcaceae;g__Candidatus_Soleaferrea
OTU_987	0	0	1	6	0	0	0	0	7	0	0	0	1	0	0	0	0	0	0	0	k__Bacteria;p__Firmicutes;c__Clostridia;o__Lachnospirales;f__Lachnospiraceae;g__Lachnospiraceae_ND3007_group;s__
OTU_988	0	2	0	0	2	1	3	0	1	0	14	6	3	0	21	0	0	0	0	0	k__Bacteria;p__unidentified_Bacteria;c__Clostridia;o__Oscillospirales;f__Ruminococcaceae;g__;s__
OTU_989	39	4	2	21	8	7	4	29	6	6	0	0	0	145	0	146	0	0	60	0	k__Bacteria;p__Bacteroidota;c__Bacteroidia;o__Bacteroidales;f__Prevotellaceae;g__Prevotellaceae_UCG-001;s__
OTU_991	2	4	1	1	11	5	2	5	7	5	0	28	0	18	0	14	0	17	19	13	k__Bacteria
OTU_992	0	1	0	0	0	0	1	0	0	0	2	0	3	0	0	0	0	0	0	0	k__Bacteria;p__Desulfobacterota;c__Desulfovibrionia;o__Desulfovibrionales;f__Desulfovibrionaceae;g__Desulfovibrio
OTU_993	0	0	0	0	0	0	0	0	0	0	0	0	3	0	0	0	0	0	0	0	k__Bacteria;p__Gracilibacteria;c__unidentified_Gracilibacteria;o__Absconditabacteriales_(SR1);f__;g__;s__
OTU_994	0	4	0	3	0	2	5	0	8	0	30	0	5	0	0	0	0	0	0	0	k__Bacteria;p__Bacteroidota;c__Bacteroidia;o__Bacteroidales;f__Bacteroidales_UCG-001;g__;s__
OTU_995	0	0	0	0	2	1	2	3	2	5	3	0	31	0	0	0	4	2	0	1	k__Bacteria
OTU_996	0	0	0	0	2	0	0	0	4	0	4	0	0	0	0	0	0	0	0	0	k__Bacteria;p__Bacteroidota;c__Bacteroidia;o__Bacteroidales;f__Prevotellaceae;g__Prevotella;s__
OTU_997	17	17	104	4	5	5	10	13	17	23	0	3	0	4	13	6	20	30	45	42	k__Bacteria;p__unidentified_Bacteria;c__Bacteroidia;o__Bacteroidales;f__;g__;s__
OTU_998	2	0	2	3	0	1	0	0	1	3	7	28	5	1	21	2	6	1	3	1	k__Bacteria;p__unidentified_Bacteria;c__Saccharimonadia;o__Saccharimonadales;f__Saccharimonadaceae;g__Candidatus_Saccharimonas;s__
OTU_999	0	0	0	0	0	0	0	0	0	0	0	0	62	0	0	0	0	0	0	0	k__Bacteria;p__Bacteroidota;c__Bacteroidia;o__Bacteroidales;f__Prevotellaceae;g__Prevotellaceae_NK3B31_group;s__
OTU_1000	0	9	21	6	3	5	0	5	1	32	0	0	0	0	0	0	0	0	0	0	k__Bacteria;p__unidentified_Bacteria;c__Clostridia;o__Lachnospirales;f__Lachnospiraceae;g__;s__
OTU_1001	0	0	0	0	1	0	0	0	0	0	3	0	0	0	0	0	0	0	0	0	k__Bacteria;p__Bacteroidota;c__Bacteroidia;o__Bacteroidales;f__F082;g__;s__
OTU_1002	0	2	0	6	0	2	5	2	0	7	17	0	9	0	0	0	0	0	0	0	k__Bacteria;p__Firmicutes;c__Clostridia;o__Oscillospirales;f__Hungateiclostridiaceae;g__Saccharofermentans;s__
OTU_1003	0	24	0	6	2	0	3	1	7	8	0	6	0	26	0	4	44	29	12	12	k__Bacteria;p__unidentified_Bacteria;c__Alphaproteobacteria;o__Rhodospirillales;f__;g__;s__
OTU_1004	0	0	0	0	0	0	0	0	0	0	0	0	0	0	1	0	0	0	0	0	k__Bacteria;p__Verrucomicrobiota;c__Kiritimatiellae;o__WCHB1-41;f__;g__;s__
OTU_1005	2	0	0	0	0	0	0	3	2	3	0	11	0	21	0	24	15	28	18	20	k__Bacteria;p__Firmicutes;c__Clostridia;o__Christensenellales;f__Christensenellaceae
OTU_1006	0	0	0	0	30	23	0	0	0	0	11	0	4	0	0	0	0	0	0	0	k__Bacteria;p__Bacteroidota;c__Bacteroidia;o__Bacteroidales;f__Prevotellaceae;g__Prevotellaceae_UCG-003;s__
OTU_1007	3	0	1	4	4	5	10	8	7	4	0	4	0	13	150	12	8	26	47	3	k__Bacteria;p__Firmicutes;c__Clostridia;o__Oscillospirales;f__[Eubacterium]_coprostanoligenes_group;g__;s__
OTU_1008	0	0	4	11	1	0	0	0	0	0	3	0	21	0	0	0	0	0	0	0	k__Bacteria;p__Firmicutes;c__Negativicutes;o__Veillonellales-Selenomonadales;f__Selenomonadaceae;g__Quinella;s__
OTU_1009	0	0	0	0	2	0	0	0	3	4	0	0	0	0	2	0	0	0	0	0	k__Bacteria;p__Cyanobacteria;c__Vampirivibrionia;o__Gastranaerophilales;f__;g__;s__
OTU_1010	726	1512	508	607	628	482	717	568	572	382	0	376	0	740	782	600	346	413	740	929	k__Bacteria;p__Firmicutes;c__Clostridia;o__Oscillospirales;f__Oscillospiraceae;g__UCG-005;s__
OTU_1011	0	0	0	0	0	0	7	0	0	0	15	0	0	0	0	0	0	0	0	0	k__Bacteria;p__Firmicutes;c__Bacilli;o__Erysipelotrichales;f__Erysipelatoclostridiaceae;g__UCG-004;s__
OTU_1012	15	8	11	26	23	11	11	18	30	13	0	30	0	100	46	163	79	75	108	38	k__Bacteria;p__Firmicutes;c__Clostridia;o__Oscillospirales;f__Oscillospiraceae;g__NK4A214_group;s__
OTU_1013	0	0	0	0	1	1	0	0	0	0	0	0	1	0	0	0	0	0	0	0	k__Bacteria;p__Bacteroidota;c__Bacteroidia;o__Bacteroidales;f__Prevotellaceae;g__Prevotellaceae_UCG-001;s__
OTU_1015	0	0	4	0	0	0	0	0	0	0	1	5	0	5	2	0	0	0	0	2	k__Bacteria;p__Cyanobacteria;c__Vampirivibrionia;o__Gastranaerophilales;f__;g__;s__
OTU_1016	0	0	0	0	0	0	0	0	0	0	0	3	1	16	3	0	0	0	0	0	k__Bacteria;p__Cyanobacteria;c__Vampirivibrionia;o__Gastranaerophilales;f__;g__;s__
OTU_1017	0	0	6	1	3	0	0	2	0	0	0	29	0	32	119	9	0	26	21	15	k__Bacteria;p__Firmicutes;c__Clostridia;o__Oscillospirales;f__UCG-010;g__;s__
OTU_1018	5	0	2	2	3	4	1	0	4	0	20	13	33	2	15	1	1	2	6	3	k__Bacteria
OTU_1019	0	0	0	0	0	4	2	0	2	0	18	0	2	0	0	0	0	0	0	0	k__Bacteria;p__Firmicutes;c__Negativicutes;o__Veillonellales-Selenomonadales;f__Selenomonadaceae
OTU_1020	1	18	12	3	4	0	5	0	1	53	4	1	2	2	0	3	0	0	1	1	k__Bacteria;p__Firmicutes;c__Clostridia;o__Oscillospirales;f__Oscillospiraceae;g__Oscillibacter;s__
OTU_1021	0	0	0	0	0	0	0	0	0	0	52	0	1	0	0	0	0	0	0	0	k__Bacteria;p__Firmicutes;c__Negativicutes;o__Veillonellales-Selenomonadales;f__Selenomonadaceae
OTU_1022	0	0	0	0	0	0	0	0	2	0	3	0	2	0	0	0	0	0	0	0	k__Bacteria;p__Bacteroidota;c__Bacteroidia;o__Bacteroidales;f__Prevotellaceae;g__Prevotella;s__
OTU_1023	38	4	18	11	0	5	4	5	9	5	0	1	0	19	0	4	0	16	3	2	k__Bacteria;p__Cyanobacteria;c__Vampirivibrionia;o__Gastranaerophilales;f__;g__;s__
OTU_1024	1	1	0	2	6	6	0	0	2	0	0	0	0	3	12	0	4	0	1	1	k__Bacteria;p__Elusimicrobia;c__unidentified_Elusimicrobia;o__Elusimicrobiales;f__Elusimicrobiaceae;g__Elusimicrobium;s__
OTU_1025	0	0	0	2	3	2	20	0	0	0	1	0	0	0	0	0	0	0	0	0	k__Bacteria;p__Fibrobacterota;c__Fibrobacteria;o__Fibrobacterales;f__Fibrobacteraceae;g__Fibrobacter;s__Fibrobacter_succinogenes
OTU_1026	65	31	17	109	103	294	80	192	135	72	0	50	0	25	6	7	16	14	25	10	k__Bacteria;p__Bacteroidota;c__Bacteroidia;o__Bacteroidales;f__Bacteroidaceae;g__Bacteroides;s__
OTU_1027	17	17	20	3	10	18	5	26	12	7	0	12	0	41	25	18	19	36	33	13	k__Bacteria;p__Firmicutes;c__Clostridia;o__Monoglobales;f__Monoglobaceae;g__Monoglobus;s__
OTU_1028	12	41	38	19	103	28	72	33	40	19	26	143	5	7	10	11	4	39	49	275	k__Bacteria;p__Firmicutes;c__Clostridia;o__Lachnospirales;f__Lachnospiraceae
OTU_1029	0	0	0	0	1	0	0	0	0	0	3	0	0	0	0	0	0	0	0	0	k__Bacteria;p__Synergistota;c__Synergistia;o__Synergistales;f__Synergistaceae;g__Fretibacterium;s__
OTU_1030	0	4	2	2	0	3	6	1	8	12	2	0	0	0	0	0	0	1	0	1	k__Bacteria;p__Firmicutes;c__Bacilli;o__RF39;f__;g__;s__
OTU_1033	0	4	3	0	3	3	6	4	3	1	0	54	0	18	0	47	2	25	83	26	k__Bacteria;p__Firmicutes;c__Clostridia
OTU_1034	0	0	0	0	0	0	4	0	0	0	11	0	0	0	0	0	0	0	0	0	k__Bacteria;p__Firmicutes;c__Negativicutes;o__Veillonellales-Selenomonadales;f__Selenomonadaceae;g__Quinella;s__
OTU_1035	17	3	4	3	6	21	17	5	5	3	0	0	0	11	0	10	8	7	0	11	k__Bacteria;p__Bacteroidota;c__Bacteroidia;o__Bacteroidales;f__F082;g__;s__
OTU_1036	0	0	0	1	4	7	3	0	14	0	20	0	29	0	0	0	0	0	0	0	k__Bacteria;p__Bacteroidota;c__Bacteroidia;o__Bacteroidales;f__Muribaculaceae;g__;s__
OTU_1037	0	0	0	0	0	0	0	0	0	0	89	4	158	1	1	1	2	0	0	0	k__Bacteria;p__Proteobacteria;c__Gammaproteobacteria;o__Burkholderiales;f__Neisseriaceae;g__Neisseria;s__Neisseria_mucosa
OTU_1038	0	0	0	5	2	2	2	0	0	0	2	0	72	0	3	0	0	0	0	0	k__Bacteria;p__Desulfobacterota;c__Desulfovibrionia;o__Desulfovibrionales;f__Desulfovibrionaceae;g__Desulfovibrio
OTU_1039	0	24	24	11	0	2	0	0	0	123	0	0	1	0	1	0	0	1	0	0	k__Bacteria;p__unidentified_Bacteria;c__Clostridia;o__Oscillospirales;f__Ruminococcaceae;g__;s__
OTU_1040	0	0	0	0	1	0	0	0	0	0	0	0	0	0	0	0	0	0	0	0	k__Bacteria;p__Bacteroidota;c__Bacteroidia;o__Bacteroidales;f__Prevotellaceae;g__Prevotella;s__
OTU_1041	135	120	124	178	286	198	206	147	230	188	74	58	231	87	70	133	61	151	46	122	k__Bacteria;p__Firmicutes;c__Clostridia;o__Oscillospirales;f__[Eubacterium]_coprostanoligenes_group;g__;s__
OTU_1042	0	0	3	0	0	0	0	0	0	0	0	1	0	0	0	0	0	0	0	0	k__Bacteria;p__Bacteroidota;c__Bacteroidia;o__Bacteroidales;f__Bacteroidales_RF16_group;g__;s__
OTU_1043	0	6	0	4	40	1	3	48	4	2	30	5	7	1	9	2	0	0	0	2	k__Bacteria;p__Firmicutes;c__Clostridia;o__Lachnospirales;f__Lachnospiraceae
OTU_1044	0	2	8	1	4	4	0	1	4	0	15	39	18	9	39	5	0	1	21	3	k__Bacteria;p__Firmicutes;c__Clostridia;o__Oscillospirales;f__Oscillospiraceae;g__NK4A214_group;s__
OTU_1045	0	3	3	4	5	1	3	1	6	4	0	12	0	28	0	9	13	19	18	22	k__Bacteria;p__unidentified_Bacteria;c__Clostridia;o__Peptococcales;f__Peptococcaceae;g__;s__
OTU_1046	0	3	0	6	10	5	0	2	1	3	0	0	18	0	0	0	0	0	0	0	k__Bacteria;p__Firmicutes;c__Clostridia;o__Oscillospirales;f__Ruminococcaceae;g__CAG-352;s__
OTU_1047	2	9	10	6	5	5	9	5	5	2	0	12	0	18	0	47	24	6	10	8	k__Bacteria
OTU_1048	29	5	6	29	5	3	27	3	5	2	0	0	0	3	5	15	53	4	15	40	k__Bacteria;p__Firmicutes;c__Clostridia;o__Oscillospirales;f__UCG-010;g__;s__
OTU_1049	0	0	0	0	0	0	0	0	0	0	11	4	19	9	5	4	16	17	4	14	k__Bacteria;p__Firmicutes;c__Bacilli;o__Lactobacillales;f__Lactobacillaceae;g__Limosilactobacillus;s__Lactobacillus_reuteri
OTU_1050	11	2	0	19	19	10	8	22	18	5	0	0	0	23	0	19	0	53	23	36	k__Bacteria;p__Firmicutes;c__Clostridia;o__Lachnospirales;f__Lachnospiraceae;g__Anaerosporobacter;s__
OTU_1051	0	0	0	0	0	0	0	0	0	0	0	0	2	0	0	0	0	0	0	0	k__Bacteria;p__Bacteroidota;c__Bacteroidia;o__Bacteroidales;f__Prevotellaceae;g__Prevotellaceae_NK3B31_group;s__
OTU_1052	0	0	0	1	0	0	0	0	0	0	8	0	45	0	0	0	0	0	0	0	k__Bacteria;p__Firmicutes;c__Clostridia;o__Christensenellales;f__Christensenellaceae;g__Christensenellaceae_R-7_group;s__
OTU_1053	0	3	0	5	0	2	4	30	40	3	0	0	0	0	0	1	0	5	4	3	k__Bacteria;p__Firmicutes;c__Bacilli;o__Izemoplasmatales;f__;g__;s__
OTU_1054	618	96	141	66	145	140	126	66	91	79	0	44	0	47	78	109	140	86	123	184	k__Bacteria;p__Bacteroidota;c__Bacteroidia;o__Bacteroidales;f__Rikenellaceae;g__Rikenellaceae_RC9_gut_group;s__
OTU_1055	0	0	0	0	0	0	14	0	0	0	13	0	2	0	0	1	0	0	0	0	k__Bacteria;p__Firmicutes;c__Bacilli;o__Acholeplasmatales;f__Acholeplasmataceae;g__Anaeroplasma;s__
OTU_1056	0	0	0	1	4	0	0	10	4	0	1	25	0	7	3	11	0	18	20	33	k__Bacteria;p__Firmicutes;c__Clostridia;o__Peptostreptococcales-Tissierellales;f__Anaerovoracaceae;g__Family_XIII_UCG-001;s__
OTU_1057	0	2	3	2	0	2	0	0	1	2	57	0	15	0	0	0	0	0	0	0	k__Bacteria;p__Firmicutes;c__Negativicutes;o__Veillonellales-Selenomonadales;f__Selenomonadaceae;g__Quinella;s__
OTU_1058	0	0	0	0	0	0	0	0	0	0	8	0	0	0	0	0	0	0	0	0	k__Bacteria
OTU_1059	0	3	0	0	0	0	2	2	3	0	9	0	135	0	0	0	0	0	0	0	k__Bacteria;p__Bacteroidota;c__Bacteroidia;o__Bacteroidales;f__Prevotellaceae;g__Prevotellaceae_UCG-001;s__
OTU_1060	0	0	1	0	0	0	2	1	2	1	34	0	2	0	0	0	0	0	0	0	k__Bacteria
OTU_1061	2	2	4	0	1	6	2	0	0	0	136	0	63	0	0	0	0	0	0	0	k__Bacteria;p__Firmicutes;c__Clostridia;o__Lachnospirales;f__Lachnospiraceae;g__Marvinbryantia;s__
OTU_1062	2	0	1	1	0	0	0	0	1	0	0	6	30	0	0	0	0	0	0	0	k__Bacteria;p__Firmicutes;c__Clostridia;o__Christensenellales;f__Christensenellaceae;g__Christensenellaceae_R-7_group
OTU_1063	0	1	0	6	6	7	3	2	7	4	0	0	1	0	0	0	0	0	0	0	k__Bacteria;p__Proteobacteria;c__Gammaproteobacteria;o__Burkholderiales
OTU_1064	0	0	0	0	0	0	0	0	0	0	1	0	3	0	0	0	0	0	0	0	k__Bacteria;p__Bacteroidota;c__Bacteroidia;o__Bacteroidales;f__Prevotellaceae;g__Prevotella;s__
OTU_1065	0	2	0	6	2	0	1	0	3	4	0	0	10	0	0	0	0	0	0	0	k__Bacteria;p__Firmicutes;c__Clostridia;o__Oscillospirales;f__Oscillospiraceae;g__UCG-002;s__
OTU_1066	0	0	0	0	0	0	0	0	0	0	0	4	0	0	6	1	0	16	25	22	k__Bacteria;p__Bacteroidota;c__Bacteroidia;o__Bacteroidales;f__Muribaculaceae;g__;s__
OTU_1067	0	0	0	0	3	7	0	0	3	0	0	0	4	0	0	0	0	0	0	0	k__Bacteria;p__Firmicutes;c__Negativicutes;o__Veillonellales-Selenomonadales;f__Selenomonadaceae;g__Schwartzia;s__
OTU_1068	0	0	0	0	0	0	0	0	0	0	0	0	3	0	0	0	0	0	0	0	k__Bacteria;p__Bacteroidota;c__Bacteroidia;o__Bacteroidales;f__F082;g__;s__
OTU_1069	0	2	0	1	2	0	2	0	12	4	0	0	0	0	0	0	0	0	0	0	k__Bacteria;p__Firmicutes;c__Clostridia;o__Lachnospirales;f__Lachnospiraceae
OTU_1070	0	1	0	0	2	0	0	0	0	3	1	0	13	0	1	0	0	0	0	0	k__Bacteria;p__Bacteroidota;c__Bacteroidia;o__Bacteroidales;f__Prevotellaceae;g__Prevotella;s__
OTU_1071	0	0	0	0	0	0	0	0	0	0	0	0	2	0	0	0	0	0	0	0	k__Bacteria;p__Verrucomicrobiota;c__Kiritimatiellae;o__WCHB1-41;f__;g__;s__
OTU_1072	0	0	0	0	0	3	2	1	3	0	12	0	53	0	0	0	0	0	0	0	k__Bacteria;p__Firmicutes;c__Clostridia;o__Peptostreptococcales-Tissierellales;f__Anaerovoracaceae;g__Anaerovorax;s__
OTU_1073	0	0	0	0	2	0	0	0	0	62	0	0	4	0	0	0	2	0	8	0	k__Bacteria;p__Firmicutes;c__Negativicutes;o__Veillonellales-Selenomonadales;f__Veillonellaceae;g__Dialister;s__
OTU_1074	1	0	0	0	3	154	0	15	0	2	4	6	2	3	3	1	10	10	9	17	k__Bacteria;p__Firmicutes;c__Clostridia;o__Oscillospirales;f__Ruminococcaceae;g__Subdoligranulum;s__
OTU_1075	0	0	0	0	0	1	0	0	3	0	18	0	2	0	0	0	0	0	0	0	k__Bacteria;p__Spirochaetota;c__Spirochaetia;o__Spirochaetales;f__Spirochaetaceae;g__Treponema;s__Treponema_bryantii
OTU_1076	0	0	0	0	1	0	0	0	0	1	75	0	5	0	0	0	0	0	0	0	k__Bacteria;p__Proteobacteria;c__Gammaproteobacteria;o__Pseudomonadales;f__Moraxellaceae;g__Moraxella;s__Moraxella_bovoculi
OTU_1078	10	27	9	6	2	1	5	11	16	1	0	10	0	2	0	2	7	4	5	6	k__Bacteria;p__Spirochaetota;c__Spirochaetia;o__Spirochaetales;f__Spirochaetaceae;g__Treponema
OTU_1079	0	0	2	0	0	0	0	0	0	0	30	0	8	0	0	0	0	0	0	0	k__Bacteria;p__Firmicutes;c__Clostridia;o__Lachnospirales;f__Lachnospiraceae;g__Butyrivibrio;s__
OTU_1080	9	8	0	6	5	17	12	10	9	4	0	7	0	0	4	2	0	1	12	0	k__Bacteria;p__unidentified_Bacteria;c__Clostridia;o__;f__;g__;s__
OTU_1081	2	1	5	0	0	2	1	1	2	3	11	4	2	8	3	11	44	70	24	17	k__Bacteria;p__Firmicutes;c__Clostridia;o__Lachnospirales;f__Lachnospiraceae;g__[Eubacterium]_xylanophilum_group;s__
OTU_1082	5	4	6	13	30	85	23	62	38	19	0	43	0	9	0	9	18	14	7	13	k__Bacteria;p__Firmicutes;c__Clostridia;o__Clostridia_UCG-014;f__;g__;s__
OTU_1083	0	0	1	0	0	0	0	0	0	0	0	0	0	0	0	0	0	0	0	0	k__Bacteria;p__Bacteroidota;c__Bacteroidia;o__Bacteroidales;f__Prevotellaceae;g__Prevotellaceae_UCG-003;s__
OTU_1084	0	44	73	4	0	0	2	0	0	21	0	3	5	0	2	1	4	2	0	2	k__Bacteria;p__unidentified_Bacteria;c__Clostridia;o__Oscillospirales;f__Oscillospiraceae;g__;s__
OTU_1085	0	0	0	0	0	0	0	0	0	0	56	0	0	0	28	14	35	0	0	0	k__Bacteria;p__Proteobacteria;c__Gammaproteobacteria;o__Enterobacterales;f__Pasteurellaceae;g__Rodentibacter;s__Pasteurellaceae_bacterium
OTU_1086	5	9	9	3	6	4	6	12	4	5	0	11	0	4	14	11	5	18	20	14	k__Bacteria;p__unidentified_Bacteria;c__Clostridia;o__Peptococcales;f__Peptococcaceae;g__;s__
OTU_1088	23	4	0	0	0	1	0	0	0	0	0	4	0	57	0	0	0	8	0	0	k__Bacteria;p__Firmicutes;c__Clostridia;o__Oscillospirales;f__UCG-010;g__;s__
OTU_1089	1	0	0	0	0	1	0	0	0	0	0	1	0	4	90	0	0	0	0	3	k__Bacteria;p__Firmicutes;c__Bacilli;o__Erysipelotrichales;f__Erysipelotrichaceae;g__Faecalitalea;s__
OTU_1090	0	1	0	1	3	0	0	0	4	0	52	0	32	0	0	0	0	0	0	0	k__Bacteria;p__Firmicutes;c__Bacilli;o__Erysipelotrichales;f__Erysipelatoclostridiaceae;g__UCG-004;s__
OTU_1091	0	7	0	0	5	0	0	0	0	0	9	0	0	0	0	0	0	0	0	0	k__Bacteria;p__Bacteroidota;c__Bacteroidia;o__Bacteroidales;f__F082
OTU_1092	0	0	0	6	0	0	0	0	0	1	2	0	11	0	0	0	0	0	0	0	k__Bacteria;p__Firmicutes;c__Clostridia;o__Peptostreptococcales-Tissierellales;f__Anaerovoracaceae;g__Anaerovorax
OTU_1093	0	0	0	0	0	0	0	0	0	0	0	0	0	0	0	8	5	0	0	0	k__Bacteria;p__Actinobacteria;c__unidentified_Actinobacteria;o__Corynebacteriales;f__Mycobacteriaceae;g__Mycobacterium;s__Mycobacterium_tuberculosis
OTU_1094	0	1	2	3	3	2	1	0	3	5	24	0	11	0	0	2	0	0	0	0	k__Bacteria;p__Firmicutes;c__Clostridia;o__Lachnospirales;f__Lachnospiraceae;g__Butyrivibrio;s__Butyrivibrio_fibrisolvens
OTU_1095	14	3	12	19	18	17	10	10	20	6	0	2	1	10	2	9	11	6	2	14	k__Bacteria;p__Firmicutes;c__Clostridia;o__Oscillospirales;f__UCG-010;g__;s__
OTU_1096	8	19	16	23	16	11	28	14	25	10	0	11	0	12	39	48	39	10	15	50	k__Bacteria;p__Firmicutes;c__Clostridia;o__Oscillospirales;f__UCG-010;g__;s__
OTU_1097	7	9	0	2	0	0	0	0	0	2	19	4	3	2	2	0	0	0	0	0	k__Bacteria;p__Firmicutes;c__Bacilli;o__Erysipelotrichales;f__Erysipelotrichaceae;g__[Anaerorhabdus]_furcosa_group;s__
OTU_1098	0	1	0	0	4	0	0	0	0	0	11	0	18	0	0	0	0	0	0	0	k__Bacteria;p__Firmicutes;c__Clostridia;o__Peptostreptococcales-Tissierellales;f__Anaerovoracaceae;g__Anaerovorax;s__
OTU_1099	2	10	0	18	6	4	36	8	9	3	0	2	0	1	1	8	0	1	0	14	k__Bacteria;p__Firmicutes;c__Clostridia;o__Monoglobales;f__Monoglobaceae;g__Monoglobus;s__
OTU_1100	1	0	0	0	0	0	3	0	0	1	16	0	47	3	7	0	0	1	3	0	k__Bacteria;p__Firmicutes;c__Clostridia;o__Christensenellales;f__Christensenellaceae;g__Christensenellaceae_R-7_group
OTU_1101	0	0	0	1	0	4	0	0	0	0	1	0	0	0	0	0	0	0	0	0	k__Bacteria;p__Firmicutes;c__Clostridia;o__Oscillospirales;f__Oscillospiraceae;g__NK4A214_group;s__
OTU_1102	0	1	0	0	0	2	3	0	0	3	13	0	9	0	0	0	0	0	0	0	k__Bacteria;p__unidentified_Bacteria;c__Clostridia;o__Oscillospirales;f__Ruminococcaceae;g__;s__
OTU_1103	0	1	0	0	5	15	0	0	0	2	22	0	3	0	0	0	0	0	0	0	k__Bacteria;p__Bacteroidota;c__Bacteroidia;o__Bacteroidales;f__Rikenellaceae;g__Rikenellaceae_RC9_gut_group;s__
OTU_1104	217	52	82	338	211	94	123	157	196	246	0	12	0	48	11	8	36	6	13	11	k__Bacteria;p__Bacteroidota;c__Bacteroidia;o__Bacteroidales;f__Rikenellaceae;g__Alistipes;s__
OTU_1105	2	0	3	2	2	5	2	0	6	1	0	35	0	25	15	51	6	10	27	21	k__Bacteria;p__Firmicutes;c__Clostridia;o__Christensenellales;f__Christensenellaceae;g__Christensenellaceae_R-7_group;s__
OTU_1106	0	1	2	2	0	0	9	3	0	7	5	0	5	0	0	0	0	0	0	0	k__Bacteria;p__Firmicutes;c__Clostridia;o__Lachnospirales;f__Lachnospiraceae
OTU_1107	0	0	0	0	0	2	0	0	3	2	0	0	0	0	0	0	0	0	0	0	k__Bacteria;p__Bacteroidota;c__Bacteroidia;o__Bacteroidales;f__Prevotellaceae;g__Alloprevotella;s__Alloprevotella_sp
OTU_1108	0	0	3	0	0	1	0	0	0	0	0	0	8	0	0	0	0	0	0	0	k__Bacteria;p__unidentified_Bacteria;c__Alphaproteobacteria;o__Rickettsiales;f__;g__;s__
OTU_1109	5	4	7	14	16	8	11	14	9	11	0	8	0	10	19	31	16	10	30	24	k__Bacteria
OTU_1110	11	34	21	17	7	3	2	5	16	5	0	12	0	5	0	7	37	12	3	10	k__Bacteria;p__unidentified_Bacteria;c__Alphaproteobacteria;o__Rhodospirillales;f__;g__;s__
OTU_1111	0	0	2	2	5	1	0	1	1	0	25	0	16	1	0	0	0	1	0	0	k__Bacteria;p__Firmicutes;c__Clostridia;o__Lachnospirales;f__Lachnospiraceae;g__Lachnospiraceae_FE2018_group
OTU_1112	0	0	1	0	3	0	0	0	0	0	0	0	0	0	0	0	0	0	0	0	k__Bacteria;p__Bacteroidota;c__Bacteroidia;o__Bacteroidales;f__Prevotellaceae;g__Prevotella;s__
OTU_1113	0	0	0	0	0	0	0	0	0	0	0	9	1	1	20	6	17	3	0	0	k__Bacteria;p__Firmicutes;c__Bacilli;o__Erysipelotrichales;f__Erysipelotrichaceae;g__Dubosiella;s__
OTU_1114	0	0	0	0	2	0	0	0	0	0	0	21	0	24	0	11	3	4	5	2	k__Bacteria;p__Actinobacteriota;c__Coriobacteriia;o__Coriobacteriales;f__Eggerthellaceae;g__Gordonibacter;s__
OTU_1115	7	0	4	6	3	1	2	2	2	0	0	30	0	26	5	13	16	22	21	27	k__Bacteria;p__Firmicutes;c__Clostridia;o__Oscillospirales;f__UCG-010;g__;s__
OTU_1116	0	0	2	0	0	3	2	3	4	0	6	0	2	0	0	0	0	0	0	0	k__Bacteria;p__Firmicutes;c__Bacilli;o__Erysipelotrichales;f__Erysipelatoclostridiaceae;g__UCG-004;s__
OTU_1117	0	0	0	0	0	0	0	0	0	2	21	11	2	7	4	2	0	0	1	2	k__Bacteria;p__Firmicutes;c__Clostridia;o__Eubacteriales;f__Anaerofustaceae;g__Anaerofustis;s__
OTU_1118	0	0	0	17	0	10	0	0	0	0	0	0	0	0	0	0	0	0	0	0	k__Bacteria;p__Bacteroidota;c__Bacteroidia;o__Bacteroidales;f__p-251-o5;g__;s__
OTU_1119	5	12	2	5	5	9	16	6	5	11	0	0	0	6	0	0	8	17	11	24	k__Bacteria;p__Firmicutes;c__Clostridia;o__Oscillospirales;f__UCG-010;g__;s__
OTU_1120	0	0	0	0	3	3	0	0	0	0	11	0	2	0	0	0	0	0	0	0	k__Bacteria;p__Bacteroidota;c__Bacteroidia;o__Bacteroidales;f__Prevotellaceae;g__Prevotella
OTU_1121	0	1	0	0	3	0	0	0	0	3	0	12	0	21	7	16	7	4	7	6	k__Bacteria;p__unidentified_Bacteria;c__Coriobacteriia;o__Coriobacteriales;f__Atopobiaceae;g__;s__
OTU_1122	0	1	2	4	1	0	0	0	5	2	2	0	4	0	0	0	0	0	0	0	k__Bacteria;p__Bacteroidota;c__Bacteroidia;o__Bacteroidales;f__Prevotellaceae;g__Prevotellaceae_UCG-004;s__
OTU_1123	6	11	9	19	11	10	10	7	21	11	0	1	0	6	2	20	24	6	49	13	k__Bacteria;p__Bacteroidota;c__Bacteroidia;o__Bacteroidales;f__Rikenellaceae;g__dgA-11_gut_group;s__
OTU_1124	0	0	0	0	0	0	0	0	9	2	113	0	8	0	0	0	0	0	0	0	k__Bacteria;p__Bacteroidota;c__Bacteroidia;o__Bacteroidales;f__Rikenellaceae;g__Rikenellaceae_RC9_gut_group;s__
OTU_1125	0	1	0	0	0	0	0	0	0	0	21	0	21	11	0	5	15	8	20	2	k__Bacteria;p__Firmicutes;c__Negativicutes;o__Veillonellales-Selenomonadales;f__Veillonellaceae;g__Dialister;s__Dialister_sp_Marseille-P5638
OTU_1126	0	0	3	0	0	0	0	0	0	63	0	0	0	0	0	0	0	1	0	0	k__Bacteria;p__Firmicutes;c__Clostridia;o__Lachnospirales;f__Lachnospiraceae;g__Blautia;s__Lachnospiraceae_bacterium_615
OTU_1127	10	8	8	8	7	3	5	10	10	5	0	6	0	20	0	1	4	5	0	10	k__Bacteria
OTU_1128	0	0	2	0	0	0	0	0	0	0	14	0	0	0	0	0	0	0	0	0	k__Bacteria;p__Firmicutes;c__Clostridia;o__Lachnospirales;f__Lachnospiraceae;g__Tyzzerella
OTU_1129	0	0	0	0	0	0	0	0	0	3	0	11	1	2	6	21	25	1	1	0	k__Bacteria;p__Firmicutes;c__Clostridia;o__Lachnospirales;f__Lachnospiraceae;g__Lachnospiraceae_NK4A136_group;s__
OTU_1130	0	0	0	0	0	0	0	0	0	5	0	0	0	0	0	0	0	0	0	0	k__Bacteria;p__Firmicutes;c__Clostridia;o__Lachnospirales;f__Lachnospiraceae;g__Lachnospiraceae_NK3A20_group;s__
OTU_1131	12	8	13	8	16	18	26	8	9	10	2	1	0	1	7	10	32	0	16	1	k__Bacteria;p__unidentified_Bacteria;c__Alphaproteobacteria;o__Rickettsiales;f__;g__;s__
OTU_1132	0	0	0	0	2	0	4	2	0	34	0	0	0	0	0	0	0	0	0	0	k__Bacteria;p__Bacteroidota;c__Bacteroidia;o__Bacteroidales;f__Rikenellaceae;g__Alistipes;s__Alistipes_indistinctus
OTU_1133	0	11	0	0	1	0	0	0	0	62	0	0	0	0	0	0	0	0	0	0	k__Bacteria;p__unidentified_Bacteria;c__Clostridia;o__Lachnospirales;f__Lachnospiraceae;g__;s__
OTU_1134	0	1	0	0	0	0	0	0	2	6	49	0	0	0	0	0	0	0	0	0	k__Bacteria;p__Bacteroidota;c__Bacteroidia;o__Bacteroidales;f__F082;g__;s__
OTU_1135	0	2	1	0	0	0	3	0	6	1	6	0	5	0	0	0	0	0	0	0	k__Bacteria;p__Bacteroidota;c__Bacteroidia;o__Bacteroidales;f__Rikenellaceae;g__Rikenellaceae_RC9_gut_group;s__
OTU_1136	0	0	0	2	0	4	0	0	0	0	2	6	1	0	3	0	0	0	0	0	k__Bacteria;p__Firmicutes;c__Clostridia;o__Lachnospirales;f__Lachnospiraceae;g__Moryella;s__
OTU_1137	0	0	0	0	0	0	0	0	0	0	2	0	26	0	0	0	1	0	0	0	k__Bacteria;p__Planctomycetes;c__unidentified_Planctomycetes;o__Pirellulales;f__Pirellulaceae;g__p-1088-a5_gut_group;s__
OTU_1138	0	0	0	0	0	0	0	0	0	0	8	0	45	0	0	0	0	0	0	0	k__Bacteria;p__Bacteroidota;c__Bacteroidia;o__Bacteroidales;f__Prevotellaceae;g__Prevotella;s__
OTU_1139	0	0	0	0	0	0	0	0	0	0	14	0	15	3	3	3	0	0	6	0	k__Bacteria;p__Firmicutes;c__Bacilli;o__Erysipelotrichales;f__Erysipelotrichaceae;g__Solobacterium
OTU_1140	0	0	0	0	0	0	58	0	0	0	8	10	5	2	7	7	9	6	14	3	k__Bacteria;p__Proteobacteria;c__Gammaproteobacteria;o__Burkholderiales;f__Sutterellaceae;g__Parasutterella;s__
OTU_1141	0	0	2	0	3	0	3	0	0	0	0	0	0	0	0	0	0	0	0	0	k__Bacteria;p__Bacteroidota;c__Bacteroidia;o__Bacteroidales;f__Rikenellaceae;g__Rikenellaceae_RC9_gut_group;s__
OTU_1142	2	5	1	2	3	1	0	0	0	0	17	0	21	0	2	0	4	0	3	0	k__Bacteria;p__Firmicutes;c__Clostridia;o__Peptostreptococcales-Tissierellales;f__Anaerovoracaceae;g__Anaerovorax;s__
OTU_1143	0	0	2	0	0	0	0	0	0	0	8	0	1	0	0	0	0	0	0	0	k__Bacteria;p__Synergistota;c__Synergistia;o__Synergistales;f__Synergistaceae;g__Fretibacterium;s__
OTU_1144	0	0	0	0	0	1	0	0	0	0	2	0	20	0	0	0	0	0	0	0	k__Bacteria;p__Firmicutes;c__Bacilli;o__Erysipelotrichales;f__Erysipelatoclostridiaceae;g__UCG-004
OTU_1145	0	0	0	0	0	0	0	0	0	0	5	10	13	0	8	9	35	0	2	4	k__Bacteria;p__Firmicutes;c__Clostridia;o__Lachnospirales;f__Lachnospiraceae;g__Lachnospiraceae_NK4A136_group;s__
OTU_1146	0	2	0	6	6	1	4	0	0	2	11	0	5	0	0	0	0	0	0	0	k__Bacteria;p__Firmicutes;c__Bacilli;o__Erysipelotrichales;f__Erysipelatoclostridiaceae;g__UCG-004;s__
OTU_1147	0	0	0	1	0	3	0	4	0	0	0	4	11	1	9	0	0	2	0	0	k__Bacteria;p__Actinobacteriota;c__Coriobacteriia;o__Coriobacteriales
OTU_1148	0	3	0	3	30	5	7	7	3	5	11	12	7	1	2	0	0	3	0	9	k__Bacteria;p__Firmicutes;c__Clostridia;o__Lachnospirales;f__Lachnospiraceae;g__Marvinbryantia;s__
OTU_1149	0	2	0	0	1	0	0	0	0	0	11	0	52	0	2	0	0	0	0	0	k__Bacteria;p__Firmicutes;c__Clostridia;o__Lachnospirales;f__Defluviitaleaceae;g__Defluviitaleaceae_UCG-011;s__
OTU_1150	0	0	0	0	0	0	0	0	1	0	21	0	0	0	5	0	0	0	0	0	k__Bacteria;p__Firmicutes;c__Negativicutes;o__Veillonellales-Selenomonadales
OTU_1151	5	6	4	9	17	17	9	9	11	6	0	0	0	5	0	4	1	6	1	3	k__Bacteria
OTU_1152	0	0	0	0	0	0	0	0	0	0	0	0	4	0	0	0	0	0	0	0	k__Bacteria;p__Bacteroidota;c__Bacteroidia;o__Bacteroidales;f__Prevotellaceae;g__Prevotella
OTU_1153	0	0	0	0	0	0	0	0	0	0	7	0	4	1	7	1	0	0	0	0	k__Bacteria;p__Firmicutes;c__Clostridia;o__Christensenellales;f__Christensenellaceae;g__Christensenellaceae_R-7_group;s__
OTU_1154	15	16	24	22	29	20	15	26	28	27	0	115	0	180	34	134	37	86	114	73	k__Bacteria;p__Firmicutes;c__Clostridia;o__Oscillospirales;f__Oscillospiraceae;g__NK4A214_group;s__
OTU_1155	13	3	9	3	13	14	5	5	9	3	0	0	0	27	0	4	4	0	15	24	k__Bacteria;p__Firmicutes;c__Clostridia;o__Oscillospirales;f__Ruminococcaceae;g__Candidatus_Soleaferrea;s__
OTU_1156	0	0	0	0	0	0	0	0	0	0	28	23	2	2	1	2	0	3	0	0	k__Bacteria;p__Proteobacteria;c__Alphaproteobacteria;o__Rickettsiales;f__Mitochondria;g__unidentified_Mitochondria
OTU_1157	0	7	8	1	6	1	1	0	0	3	15	0	2	0	0	0	0	0	0	0	k__Bacteria
OTU_1158	17	17	9	26	7	14	13	18	20	26	3	86	2	9	0	43	44	88	21	27	k__Bacteria;p__Firmicutes;c__Clostridia;o__Clostridia_UCG-014;f__;g__;s__
OTU_1159	5	7	7	3	3	8	2	8	7	2	0	21	0	10	2	3	0	6	13	28	k__Bacteria;p__Firmicutes;c__Clostridia;o__Oscillospirales;f__UCG-010
OTU_1160	0	1	0	0	0	0	0	0	0	0	18	0	2	0	0	1	0	0	0	0	k__Bacteria;p__Firmicutes;c__Clostridia;o__Lachnospirales;f__Lachnospiraceae;g__Lachnospiraceae_NK3A20_group
OTU_1161	0	0	1	0	3	0	0	0	0	2	35	0	26	0	0	0	0	0	0	0	k__Bacteria;p__Firmicutes;c__Clostridia;o__Christensenellales;f__Christensenellaceae;g__Christensenellaceae_R-7_group;s__
OTU_1162	0	0	0	3	0	0	0	0	0	0	4	0	0	0	0	0	0	0	0	0	k__Bacteria;p__unidentified_Bacteria;c__Clostridia;o__Oscillospirales;f__Ruminococcaceae;g__;s__
OTU_1164	0	0	0	0	0	0	0	0	0	0	0	0	0	0	3	0	0	0	0	0	k__Bacteria;p__Firmicutes;c__Negativicutes;o__Veillonellales-Selenomonadales;f__Selenomonadaceae;g__Quinella;s__
OTU_1165	0	1	0	1	4	0	1	1	0	0	7	0	1	0	0	0	0	0	0	0	k__Bacteria;p__Desulfobacterota;c__Desulfuromonadia;o__Bradymonadales;f__;g__;s__
OTU_1166	0	0	4	0	0	0	0	0	0	0	70	0	8	0	1	0	0	0	0	0	k__Bacteria;p__Firmicutes;c__Negativicutes;o__Veillonellales-Selenomonadales;f__Selenomonadaceae;g__Quinella;s__
OTU_1167	2	0	0	0	0	0	0	0	0	0	9	5	10	0	14	0	0	0	0	0	k__Bacteria;p__Firmicutes;c__Clostridia;o__Peptostreptococcales-Tissierellales;f__Anaerovoracaceae;g__[Eubacterium]_nodatum_group;s__bacterium_XBB3003
OTU_1168	4	3	3	1	0	0	2	7	0	0	47	0	8	1	0	1	0	0	0	0	k__Bacteria;p__Firmicutes;c__Clostridia;o__Clostridia_UCG-014;f__;g__;s__
OTU_1169	0	3	6	6	2	5	6	0	6	1	0	2	0	0	0	0	0	1	62	4	k__Bacteria;p__Firmicutes;c__Clostridia;o__Oscillospirales;f__UCG-010;g__;s__
OTU_1170	0	0	1	3	0	1	0	0	0	1	0	0	0	0	0	0	0	0	0	0	k__Bacteria;p__Bacteroidota;c__Bacteroidia;o__Bacteroidales;f__Bacteroidales_BS11_gut_group;g__;s__
OTU_1171	0	2	1	0	0	0	0	0	0	2	3	0	4	0	0	0	0	0	0	0	k__Bacteria;p__Firmicutes;c__Clostridia;o__Lachnospirales;f__Lachnospiraceae;g__Lachnospiraceae_ND3007_group
OTU_1172	0	6	5	17	9	36	23	2	32	65	144	0	228	0	0	2	2	0	0	0	k__Bacteria;p__Bacteroidota;c__Bacteroidia;o__Bacteroidales;f__Rikenellaceae;g__Rikenellaceae_RC9_gut_group;s__
OTU_1173	0	0	0	0	5	2	2	0	0	3	20	0	8	0	9	1	0	0	0	1	k__Bacteria;p__Actinobacteriota;c__Coriobacteriia;o__Coriobacteriales;f__Atopobiaceae;g__Atopobium;s__
OTU_1174	0	0	0	0	1	0	0	0	0	0	0	0	8	0	0	0	0	0	0	0	k__Bacteria;p__Bacteroidota;c__Bacteroidia;o__Bacteroidales;f__Prevotellaceae;g__Prevotellaceae_UCG-001;s__
OTU_1175	0	0	0	0	0	0	0	0	0	0	0	0	0	0	0	0	0	0	0	0	k__Bacteria;p__Bacteroidota;c__Bacteroidia;o__Bacteroidales;f__Prevotellaceae;g__Prevotella
OTU_1176	0	5	18	8	28	10	3	5	11	8	0	4	0	0	0	4	0	13	1	0	k__Bacteria;p__Firmicutes;c__Clostridia;o__Monoglobales;f__Monoglobaceae;g__Monoglobus;s__
OTU_1177	0	0	0	0	0	0	2	0	0	0	16	0	20	0	0	0	0	0	0	0	k__Bacteria;p__Desulfobacterota;c__Desulfobulbia;o__Desulfobulbales;f__Desulfobulbaceae;g__Desulfobulbus
OTU_1178	0	0	0	3	0	2	0	3	0	0	0	0	49	0	0	0	0	0	0	0	k__Bacteria;p__Firmicutes;c__Clostridia;o__Lachnospirales;f__Defluviitaleaceae;g__Defluviitaleaceae_UCG-011;s__
OTU_1179	0	0	0	0	0	0	0	0	0	0	0	0	11	0	0	0	0	0	0	0	k__Bacteria;p__Firmicutes;c__Clostridia;o__Oscillospirales;f__UCG-010;g__;s__
OTU_1180	3	3	2	1	3	2	8	6	14	5	0	20	0	2	22	24	29	48	0	39	k__Bacteria
OTU_1181	14	36	27	51	23	59	67	35	51	26	0	7	0	11	78	51	183	24	43	37	k__Bacteria;p__Firmicutes;c__Clostridia;o__Clostridia_vadinBB60_group;f__;g__;s__
OTU_1182	0	0	0	2	2	0	3	0	0	17	0	0	0	0	0	0	0	0	0	0	k__Bacteria;p__Firmicutes;c__Clostridia;o__Lachnospirales;f__Lachnospiraceae;g__[Eubacterium]_ruminantium_group;s__
OTU_1183	0	0	1	2	0	0	2	0	0	0	13	0	42	0	0	0	0	0	0	0	k__Bacteria;p__Firmicutes;c__Negativicutes;o__Veillonellales-Selenomonadales;f__Selenomonadaceae;g__Quinella;s__
OTU_1184	0	0	0	1	0	0	0	3	2	0	4	0	10	0	0	0	0	0	0	0	k__Bacteria;p__Bacteroidota;c__Bacteroidia;o__Bacteroidales;f__Muribaculaceae;g__;s__
OTU_1185	5	5	3	9	8	4	4	3	4	2	0	12	0	14	2	3	15	7	9	12	k__Bacteria;p__Firmicutes;c__Clostridia;o__Oscillospirales;f__UCG-010;g__;s__
OTU_1186	0	0	4	3	4	1	4	0	0	0	0	0	17	0	0	0	0	0	0	0	k__Bacteria;p__Firmicutes;c__Clostridia;o__Oscillospirales;f__Ruminococcaceae;g__Candidatus_Soleaferrea;s__
OTU_1187	0	0	0	0	0	0	0	9	6	0	3	2	0	0	3	0	0	0	0	0	k__Bacteria
OTU_1188	0	3	5	1	2	0	5	5	3	3	16	0	36	0	0	0	0	0	0	0	k__Bacteria;p__Firmicutes;c__Clostridia;o__Lachnospirales;f__Defluviitaleaceae;g__Defluviitaleaceae_UCG-011;s__
OTU_1189	0	0	0	1	0	2	0	0	0	0	0	0	0	0	1	0	0	0	0	0	k__Bacteria;p__Bacteroidota;c__Bacteroidia;o__Bacteroidales;f__Prevotellaceae;g__Prevotellaceae_UCG-001;s__
OTU_1190	0	0	0	0	0	0	0	1	0	0	13	0	0	0	0	0	0	0	0	0	k__Bacteria
OTU_1191	0	1	0	0	6	3	1	4	24	10	0	0	0	4	0	0	0	2	0	0	k__Bacteria;p__Actinobacteriota;c__Coriobacteriia;o__Coriobacteriales;f__Eggerthellaceae;g__Eggerthella;s__
OTU_1192	3	6	7	4	3	14	2	7	7	8	0	2	0	5	1	5	2	4	3	2	k__Bacteria;p__Firmicutes;c__Clostridia;o__Oscillospirales;f__Ruminococcaceae;g__Pygmaiobacter;s__
OTU_1193	0	3	0	3	0	0	2	0	5	2	0	0	0	0	0	0	0	0	0	0	k__Bacteria;p__Desulfobacterota;c__Desulfuromonadia;o__Bradymonadales
OTU_1194	0	3	0	9	0	2	1	0	1	2	38	0	11	0	0	0	2	0	0	0	k__Bacteria;p__Firmicutes;c__Clostridia;o__Lachnospirales;f__Lachnospiraceae
OTU_1195	0	0	2	2	2	3	0	3	80	6	23	1	32	0	0	0	1	1	2	0	k__Bacteria;p__Actinobacteria;c__unidentified_Actinobacteria;o__Actinomycetales;f__Actinomycetaceae;g__Actinomyces;s__Actinomyces_pacaensis
OTU_1196	1	1	0	1	0	0	3	0	0	3	3	13	1	0	4	1	3	5	7	0	k__Bacteria;p__unidentified_Bacteria;c__Saccharimonadia;o__Saccharimonadales;f__Saccharimonadaceae;g__Candidatus_Saccharimonas;s__
OTU_1197	0	0	0	0	0	1	0	0	0	0	0	5	0	0	0	0	0	0	2	0	k__Bacteria;p__Cyanobacteria;c__Vampirivibrionia;o__Gastranaerophilales;f__;g__;s__
OTU_1198	0	0	0	0	0	0	5	0	2	0	1	0	0	0	0	0	0	0	0	0	k__Bacteria;p__Firmicutes;c__Clostridia;o__Oscillospirales;f__Ruminococcaceae
OTU_1199	0	0	0	0	0	0	0	1	0	0	29	0	44	0	0	0	0	0	0	0	k__Bacteria;p__Firmicutes;c__Clostridia;o__Christensenellales;f__Christensenellaceae;g__Christensenellaceae_R-7_group;s__
OTU_1200	0	0	0	0	0	0	0	0	0	0	0	6	4	0	5	6	11	5	9	3	k__Bacteria;p__Bacteroidota;c__Bacteroidia;o__Bacteroidales;f__Muribaculaceae;g__;s__
OTU_1201	0	0	0	0	2	3	1	0	0	0	16	1	27	0	0	0	0	0	0	0	k__Bacteria;p__Firmicutes;c__Clostridia;o__Peptostreptococcales-Tissierellales;f__Anaerovoracaceae;g__Anaerovorax;s__
OTU_1202	0	1	0	0	0	0	4	1	2	0	40	0	16	0	0	0	0	0	0	0	k__Bacteria;p__Bacteroidota;c__Bacteroidia;o__Bacteroidales;f__Rikenellaceae;g__Rikenellaceae_RC9_gut_group;s__
OTU_1203	27	5	2	3	1	6	11	1	0	2	41	4	2	2	0	5	8	23	43	12	k__Bacteria;p__Firmicutes;c__Clostridia;o__Oscillospirales;f__[Eubacterium]_coprostanoligenes_group;g__;s__
OTU_1204	15	2	9	4	2	6	0	2	7	2	0	7	0	4	44	10	8	21	24	9	k__Bacteria;p__unidentified_Bacteria;c__Bacteroidia;o__Bacteroidales;f__;g__;s__
OTU_1205	0	0	7	0	0	0	0	3	2	3	3	0	0	0	0	0	0	0	0	0	k__Bacteria;p__Synergistota;c__Synergistia;o__Synergistales;f__Synergistaceae;g__Fretibacterium
OTU_1208	0	0	0	0	0	0	0	0	0	3	9	0	0	0	0	0	0	0	0	0	k__Bacteria;p__Elusimicrobiota;c__Endomicrobia;o__Endomicrobiales;f__Endomicrobiaceae;g__Endomicrobium;s__
OTU_1209	3	0	1	0	2	4	0	0	2	0	18	2	22	1	6	0	0	0	0	1	k__Bacteria;p__Firmicutes;c__Bacilli;o__Erysipelotrichales;f__Erysipelotrichaceae;g__Solobacterium;s__Erysipelotrichaceae_bacterium_NK3D112
OTU_1210	0	0	4	2	0	0	0	0	1	2	1	12	1	12	1	0	6	8	11	7	k__Bacteria;p__Firmicutes;c__Clostridia;o__Oscillospirales
OTU_1211	7	11	44	3	2	2	7	1	8	3	0	0	0	1	23	10	23	7	3	12	k__Bacteria;p__Firmicutes;c__Clostridia;o__Oscillospirales;f__UCG-010;g__;s__
OTU_1212	0	0	2	2	2	0	0	0	1	0	3	0	1	0	0	0	0	0	0	0	k__Bacteria;p__Firmicutes;c__Bacilli;o__Erysipelotrichales;f__Erysipelatoclostridiaceae;g__UCG-004;s__
OTU_1213	0	0	0	0	0	0	0	0	0	0	65	0	22	0	0	0	1	0	0	0	k__Bacteria;p__Proteobacteria;c__Gammaproteobacteria;o__Burkholderiales;f__Comamonadaceae;g__Comamonas;s__Comamonas_kerstersii
OTU_1214	0	0	0	2	0	0	0	0	0	0	16	0	8	0	0	0	0	0	0	0	k__Bacteria;p__Bacteroidota;c__Bacteroidia;o__Bacteroidales;f__Bacteroidales_RF16_group;g__;s__
OTU_1215	0	0	6	6	9	1	9	4	0	3	0	5	0	14	0	46	4	19	23	1	k__Bacteria;p__Firmicutes;c__Clostridia;o__Clostridia_UCG-014;f__;g__;s__
OTU_1216	0	0	0	0	0	0	0	0	0	0	14	1	2	2	47	0	0	0	0	2	k__Bacteria;p__Actinobacteriota;c__Coriobacteriia;o__Coriobacteriales;f__Eggerthellaceae;g__DNF00809;s__
OTU_1217	0	0	0	0	0	0	0	0	0	0	2	0	6	0	0	0	0	0	0	0	k__Bacteria;p__Firmicutes;c__Clostridia;o__Oscillospirales;f__UCG-010;g__;s__
OTU_1218	0	0	0	0	0	0	0	0	0	0	15	2	9	0	4	0	0	0	0	0	k__Bacteria;p__Planctomycetes;c__unidentified_Planctomycetes;o__Pirellulales;f__Pirellulaceae;g__CPla-4_termite_group;s__
OTU_1219	14	7	2	14	12	13	15	17	17	11	0	2	0	17	12	6	10	13	7	17	k__Bacteria;p__Firmicutes;c__Bacilli;o__Erysipelotrichales;f__Erysipelotrichaceae;g__[Anaerorhabdus]_furcosa_group;s__
OTU_1220	0	0	0	0	0	0	0	0	0	0	0	0	50	0	0	0	0	0	0	0	k__Bacteria;p__Firmicutes;c__Clostridia;o__Christensenellales;f__Christensenellaceae;g__Christensenellaceae_R-7_group;s__
OTU_1221	2	5	4	2	4	6	5	3	2	7	0	3	0	8	21	8	14	13	8	16	k__Bacteria;p__Firmicutes;c__Clostridia;o__Oscillospirales
OTU_1222	18	6	14	8	10	4	19	16	6	15	0	20	0	19	23	15	52	9	3	18	k__Bacteria;p__unidentified_Bacteria;c__Clostridia;o__Oscillospirales;f__Ruminococcaceae;g__;s__
OTU_1223	14	8	13	4	12	13	10	6	15	7	0	9	0	32	9	18	5	10	18	7	k__Bacteria;p__Firmicutes;c__Clostridia;o__Lachnospirales;f__Lachnospiraceae
OTU_1224	0	0	0	0	0	0	0	0	0	0	14	0	4	0	0	0	0	0	0	0	k__Bacteria;p__Verrucomicrobiota;c__Kiritimatiellae;o__WCHB1-41;f__;g__;s__
OTU_1225	0	0	2	0	1	0	1	0	2	3	0	5	0	21	3	5	8	7	12	54	k__Bacteria;p__Firmicutes;c__Clostridia;o__Oscillospirales;f__UCG-010;g__;s__
OTU_1226	0	0	0	0	0	0	0	0	0	0	12	0	3	0	0	0	0	0	0	0	k__Bacteria;p__Bacteroidota;c__Bacteroidia;o__Bacteroidales;f__Bacteroidales_BS11_gut_group;g__;s__
OTU_1227	0	0	0	0	0	1	0	60	0	2	0	0	13	1	0	0	0	0	0	1	k__Bacteria;p__Firmicutes;c__Clostridia;o__Lachnospirales;f__Lachnospiraceae;g__[Eubacterium]_ruminantium_group;s__Eubacterium_ruminantium
OTU_1228	0	0	0	0	0	0	0	0	0	0	3	0	0	0	0	0	0	0	0	0	k__Bacteria;p__Bacteroidota;c__Bacteroidia;o__Bacteroidales;f__Prevotellaceae;g__Prevotella;s__
OTU_1229	0	0	2	6	9	0	8	1	4	3	13	0	2	0	0	0	0	0	0	0	k__Bacteria;p__Bacteroidota;c__Bacteroidia;o__Bacteroidales;f__Rikenellaceae;g__Rikenellaceae_RC9_gut_group;s__
OTU_1230	0	0	0	0	0	0	0	0	0	0	0	0	0	47	13	3	3	9	6	23	k__Bacteria;p__Actinobacteriota;c__Coriobacteriia;o__Coriobacteriales;f__Coriobacteriaceae;g__Collinsella;s__Collinsella_tanakaei
OTU_1231	0	0	0	0	0	0	0	0	0	0	1	0	0	0	0	0	0	0	0	0	k__Bacteria;p__Firmicutes;c__Negativicutes;o__Veillonellales-Selenomonadales;f__Selenomonadaceae
OTU_1232	138	71	105	104	217	70	146	104	97	156	1	15	0	23	13	16	26	28	21	42	k__Bacteria;p__Firmicutes;c__Clostridia;o__Oscillospirales;f__Oscillospiraceae;g__UCG-005;s__
OTU_1233	0	0	0	3	6	5	14	3	4	8	0	0	0	1	0	0	30	0	6	36	k__Bacteria;p__Firmicutes;c__Clostridia;o__Clostridia_vadinBB60_group;f__;g__;s__
OTU_1234	0	1	0	0	0	0	0	2	0	0	10	0	32	0	0	0	0	0	0	0	k__Bacteria;p__Firmicutes;c__Clostridia;o__Oscillospirales;f__[Eubacterium]_coprostanoligenes_group;g__;s__
OTU_1235	0	0	0	0	0	0	0	0	0	0	4	0	37	0	0	0	0	0	0	0	k__Bacteria;p__Firmicutes;c__Negativicutes;o__Veillonellales-Selenomonadales;f__Selenomonadaceae;g__Quinella;s__
OTU_1236	0	0	0	0	0	0	0	2	5	0	14	0	0	4	0	2	0	0	0	0	k__Bacteria;p__Firmicutes;c__Clostridia;o__Oscillospirales;f__[Clostridium]_methylpentosum_group;g__;s__
OTU_1237	0	0	0	0	0	0	0	0	0	0	2	0	12	0	0	0	0	0	0	0	k__Bacteria;p__Verrucomicrobiota;c__Verrucomicrobiae;o__Opitutales
OTU_1238	6	0	9	6	12	0	3	4	2	8	9	0	109	22	1	5	0	5	0	23	k__Bacteria;p__Firmicutes;c__Clostridia;o__Oscillospirales;f__[Eubacterium]_coprostanoligenes_group;g__;s__
OTU_1239	5	17	16	11	4	25	11	4	10	8	0	5	0	3	1	2	9	7	3	7	k__Bacteria;p__Firmicutes;c__Bacilli;o__Izemoplasmatales;f__;g__;s__
OTU_1240	0	0	3	2	0	0	0	0	0	0	0	2	0	0	2	0	0	0	0	1	k__Bacteria;p__Cyanobacteria;c__Vampirivibrionia;o__Gastranaerophilales;f__;g__;s__
OTU_1241	0	0	1	4	0	3	3	0	0	1	21	0	30	6	2	6	2	2	0	2	k__Bacteria;p__Actinobacteriota;c__Coriobacteriia;o__Coriobacteriales;f__Atopobiaceae;g__Atopobium;s__
OTU_1242	0	0	0	0	0	0	0	0	0	0	2	3	2	0	5	3	3	1	8	7	k__Bacteria;p__Bacteroidota;c__Bacteroidia;o__Bacteroidales;f__Muribaculaceae;g__;s__
OTU_1243	0	0	0	0	0	0	0	1	0	7	8	0	2	0	1	0	0	0	0	0	k__Bacteria;p__Desulfobacterota;c__Desulfovibrionia;o__Desulfovibrionales;f__Desulfovibrionaceae;g__Desulfovibrio
OTU_1244	3	12	18	13	10	10	12	6	5	7	0	85	0	48	5	32	6	53	11	21	k__Bacteria;p__Firmicutes;c__Clostridia;o__Oscillospirales;f__UCG-010
OTU_1245	0	0	0	0	0	43	0	0	0	0	0	0	0	2	0	0	0	3	0	0	k__Bacteria;p__Bacteroidota;c__Bacteroidia;o__Bacteroidales;f__Prevotellaceae;g__Paraprevotella;s__
OTU_1246	0	0	7	2	5	6	5	5	6	3	76	8	41	1	36	1	4	0	5	1	k__Bacteria;p__Firmicutes;c__Clostridia;o__Christensenellales;f__Christensenellaceae;g__Christensenellaceae_R-7_group
OTU_1247	2	1	3	6	18	4	8	14	13	5	0	3	0	1	6	6	11	14	4	9	k__Bacteria
OTU_1248	0	0	0	0	0	0	0	0	0	0	0	0	0	0	5	0	0	0	0	0	k__Bacteria;p__Verrucomicrobiota;c__Kiritimatiellae;o__WCHB1-41;f__;g__;s__
OTU_1249	0	0	0	0	0	0	0	0	0	1	5	0	3	0	3	0	0	0	0	0	k__Bacteria;p__Firmicutes;c__Clostridia;o__Lachnospirales;f__Lachnospiraceae
OTU_1250	3	2	3	0	6	2	0	0	1	4	0	5	0	12	11	8	18	11	6	17	k__Bacteria
OTU_1251	0	0	0	0	0	0	0	0	0	0	2	0	22	0	1	0	0	0	0	0	k__Bacteria;p__Firmicutes;c__Clostridia;o__Clostridia_UCG-014;f__;g__;s__
OTU_1252	8	0	1	11	9	12	9	10	25	3	0	0	0	0	21	25	4	2	3	17	k__Bacteria;p__Firmicutes;c__Clostridia;o__Oscillospirales;f__UCG-010;g__;s__
OTU_1253	0	0	0	0	2	0	0	0	0	0	2	0	25	0	0	0	0	0	0	0	k__Bacteria;p__Bacteroidota;c__Bacteroidia;o__Bacteroidales;f__Rikenellaceae;g__Rikenellaceae_RC9_gut_group;s__
OTU_1254	0	0	0	2	0	0	0	0	0	0	39	0	15	0	0	0	0	0	0	0	k__Bacteria;p__Firmicutes;c__Clostridia;o__Oscillospirales;f__[Eubacterium]_coprostanoligenes_group;g__;s__
OTU_1255	0	0	4	0	1	1	6	0	0	1	25	2	46	0	0	0	0	0	0	0	k__Bacteria;p__Firmicutes;c__Clostridia;o__Oscillospirales;f__Ruminococcaceae;g__Ruminococcus;s__bacterium_FB2012
OTU_1256	0	3	0	5	1	0	5	0	1	2	25	0	11	0	0	0	0	0	0	0	k__Bacteria;p__Firmicutes;c__Clostridia;o__Oscillospirales;f__Hungateiclostridiaceae;g__Saccharofermentans
OTU_1257	0	0	0	1	1	0	0	0	0	2	2	0	2	0	0	0	0	0	0	0	k__Bacteria;p__unidentified_Bacteria;c__Alphaproteobacteria;o__Rickettsiales;f__;g__;s__
OTU_1258	0	2	1	3	2	9	11	3	11	3	27	0	0	0	1	0	0	0	0	0	k__Bacteria;p__Firmicutes;c__Clostridia;o__Lachnospirales;f__Lachnospiraceae;g__Tyzzerella;s__
OTU_1259	0	0	0	0	0	0	0	0	0	0	36	0	45	0	0	0	0	0	0	0	k__Bacteria;p__Verrucomicrobiota;c__Kiritimatiellae;o__WCHB1-41;f__;g__;s__
OTU_1260	5	3	3	6	7	8	2	4	6	10	0	0	0	28	21	8	2	7	12	8	k__Bacteria;p__Firmicutes;c__Clostridia;o__Oscillospirales;f__UCG-010;g__;s__
OTU_1261	0	4	0	4	7	2	1	9	5	3	0	14	0	19	0	15	3	12	14	9	k__Bacteria;p__unidentified_Bacteria;c__Clostridia;o__Oscillospirales;f__Ruminococcaceae;g__;s__
OTU_1262	0	11	4	17	0	3	0	0	0	34	1	2	0	0	1	1	2	2	2	3	k__Bacteria;p__Firmicutes;c__Clostridia;o__Oscillospirales;f__Oscillospiraceae;g__Colidextribacter;s__
OTU_1263	0	0	0	0	1	0	0	0	0	3	7	0	8	0	0	0	0	0	0	0	k__Bacteria;p__Desulfobacterota;c__Desulfovibrionia;o__Desulfovibrionales;f__Desulfovibrionaceae;g__Mailhella;s__
OTU_1264	0	0	0	4	2	0	0	0	0	3	1	0	0	0	0	0	0	0	0	0	k__Bacteria;p__Bacteroidota;c__Bacteroidia;o__Bacteroidales;f__Rikenellaceae;g__Rikenellaceae_RC9_gut_group;s__
OTU_1265	0	2	0	0	0	3	0	2	0	3	0	0	0	0	0	0	0	0	0	0	k__Bacteria;p__Firmicutes;c__Clostridia;o__Lachnospirales;f__Lachnospiraceae;g__Lachnospiraceae_AC2044_group;s__
OTU_1266	0	1	0	2	0	1	8	0	0	3	5	0	0	0	0	0	0	0	0	0	k__Bacteria;p__Spirochaetota;c__Spirochaetia;o__Spirochaetales;f__Spirochaetaceae;g__Treponema
OTU_1267	0	0	0	2	9	0	0	0	2	4	0	0	7	0	0	0	0	0	0	0	k__Bacteria;p__Desulfobacterota;c__Desulfovibrionia;o__Desulfovibrionales;f__Desulfovibrionaceae;g__Mailhella;s__
OTU_1268	0	0	0	0	0	2	0	2	0	3	2	0	28	0	0	0	0	0	0	0	k__Bacteria
OTU_1269	0	0	0	0	0	0	0	0	0	0	10	0	7	0	0	0	0	0	0	0	k__Bacteria;p__Firmicutes;c__Negativicutes;o__Veillonellales-Selenomonadales;f__Selenomonadaceae;g__Quinella;s__
OTU_1270	0	0	0	0	0	0	0	0	0	0	1	0	13	0	0	0	0	0	0	0	k__Bacteria;p__Planctomycetes;c__unidentified_Planctomycetes;o__Pirellulales;f__Pirellulaceae;g__p-1088-a5_gut_group;s__
OTU_1271	0	0	1	6	31	5	9	7	7	6	0	0	0	14	0	2	0	7	0	0	k__Bacteria;p__Firmicutes;c__Clostridia;o__Clostridia_UCG-014;f__;g__;s__
OTU_1272	0	0	0	0	0	0	0	0	3	0	7	0	1	0	0	0	0	0	0	0	k__Bacteria;p__Bacteroidota;c__Bacteroidia;o__Bacteroidales;f__Prevotellaceae;g__Prevotella;s__
OTU_1273	0	0	1	4	0	2	1	0	2	1	2	0	4	0	0	0	0	0	0	0	k__Bacteria
OTU_1274	0	1	0	1	0	1	0	0	0	0	9	0	31	0	1	0	0	0	0	1	k__Bacteria;p__Firmicutes;c__Clostridia;o__Lachnospirales;f__Lachnospiraceae;g__Acetitomaculum;s__
OTU_1275	0	0	0	0	0	0	4	0	0	0	0	0	0	0	0	0	0	0	0	0	k__Bacteria;p__Bacteroidota;c__Bacteroidia;o__Bacteroidales;f__Prevotellaceae;g__Prevotella;s__
OTU_1276	0	0	0	0	1	0	0	8	0	2	1	0	3	0	0	0	0	0	0	0	k__Bacteria;p__Firmicutes;c__Clostridia;o__Lachnospirales;f__Lachnospiraceae;g__[Eubacterium]_ruminantium_group;s__
OTU_1277	13	8	8	8	5	22	11	3	3	7	0	1	2	6	3	13	2	4	80	20	k__Bacteria;p__Firmicutes;c__Clostridia;o__Oscillospirales;f__unidentified_Oscillospirales;g__Hydrogenoanaerobacterium
OTU_1278	2	0	0	6	1	7	2	2	1	3	0	35	0	14	0	9	1	7	11	8	k__Bacteria
OTU_1279	2	6	62	8	1	9	2	3	0	3	0	0	0	0	0	0	0	9	0	0	k__Bacteria;p__unidentified_Bacteria;c__Bacteroidia;o__Bacteroidales;f__;g__;s__
OTU_1280	0	0	0	0	3	1	0	0	0	0	0	0	1	0	0	0	0	0	0	0	k__Bacteria;p__Bacteroidota;c__Bacteroidia;o__Bacteroidales;f__Rikenellaceae;g__Rikenellaceae_RC9_gut_group;s__
OTU_1281	0	0	0	0	0	0	0	0	0	0	0	2	0	0	0	1	2	9	12	15	k__Bacteria;p__Bacteroidota;c__Bacteroidia;o__Bacteroidales;f__Prevotellaceae;g__Alloprevotella;s__
OTU_1282	16	6	10	5	20	16	9	3	22	10	0	16	0	5	0	51	72	10	13	8	k__Bacteria;p__Firmicutes;c__Clostridia;o__Oscillospirales;f__UCG-010;g__;s__
OTU_1283	43	10	45	9	37	30	33	21	24	15	0	28	0	10	0	12	11	17	34	26	k__Bacteria;p__Firmicutes;c__Clostridia;o__Clostridia_UCG-014;f__;g__;s__
OTU_1284	0	3	0	8	35	9	24	34	10	11	0	2	0	12	5	0	31	30	3	2	k__Bacteria
OTU_1285	0	0	0	0	0	0	0	26	4	0	0	0	0	0	0	0	0	2	0	0	k__Bacteria;p__Bacteroidota;c__Bacteroidia;o__Bacteroidales;f__Marinifilaceae;g__Odoribacter;s__Odoribacter_splanchnicus
OTU_1286	0	0	1	1	0	2	0	2	4	0	4	0	9	0	0	0	0	0	0	0	k__Bacteria;p__Firmicutes;c__Clostridia;o__Lachnospirales;f__Lachnospiraceae;g__Lachnospiraceae_UCG-008;s__
OTU_1287	0	0	1	6	0	4	0	4	0	1	5	0	4	0	1	0	0	0	0	0	k__Bacteria;p__Bacteroidota;c__Bacteroidia;o__Bacteroidales;f__Prevotellaceae;g__Prevotellaceae_UCG-001;s__
OTU_1289	0	0	4	0	0	0	5	1	3	1	20	0	0	0	0	0	0	0	0	0	k__Bacteria;p__unidentified_Bacteria;c__Bacteroidia;o__Bacteroidales;f__Marinifilaceae;g__;s__
OTU_1290	0	2	1	0	1	1	0	3	3	0	70	10	4	1	3	7	4	0	5	2	k__Bacteria;p__unidentified_Bacteria;c__Saccharimonadia;o__Saccharimonadales;f__Saccharimonadaceae;g__Candidatus_Saccharimonas;s__
OTU_1291	360	191	128	115	52	44	99	109	166	94	0	44	0	42	187	52	11	64	72	56	k__Bacteria;p__Bacteroidota;c__Bacteroidia;o__Bacteroidales;f__Rikenellaceae;g__Rikenellaceae_RC9_gut_group;s__
OTU_1292	2	0	0	0	0	2	0	0	0	0	0	3	0	0	4	2	0	0	0	0	k__Bacteria;p__Cyanobacteria;c__Vampirivibrionia;o__Gastranaerophilales;f__;g__;s__
OTU_1293	0	0	0	0	1	0	5	0	0	0	4	0	3	2	0	0	0	0	0	0	k__Bacteria;p__Firmicutes;c__Clostridia;o__Lachnospirales;f__Lachnospiraceae
OTU_1294	99	200	114	61	79	73	74	70	71	113	0	90	0	52	93	38	177	137	67	226	k__Bacteria;p__Firmicutes;c__Clostridia;o__Lachnospirales;f__Lachnospiraceae
OTU_1295	2	0	0	8	13	8	11	13	8	23	0	10	0	81	26	27	19	7	66	27	k__Bacteria;p__Firmicutes;c__Clostridia;o__Peptostreptococcales-Tissierellales;f__Anaerovoracaceae
OTU_1296	0	2	0	3	5	6	3	0	1	4	0	3	0	4	20	12	7	8	2	1	k__Bacteria;p__Firmicutes;c__unidentified_Firmicutes;o__Oscillospirales;f__Ruminococcaceae;g__;s__
OTU_1298	1	0	0	1	3	0	0	36	2	0	2	3	2	4	0	0	0	1	5	2	k__Bacteria;p__Firmicutes;c__unidentified_Firmicutes;o__Oscillospirales;f__Ruminococcaceae;g__unidentified_Ruminococcaceae;s__[Clostridium]_leptum
OTU_1299	0	1	0	1	2	0	0	0	0	9	13	0	0	0	0	0	0	0	0	0	k__Bacteria;p__Desulfobacterota;c__Desulfuromonadia;o__Bradymonadales
OTU_1300	0	0	0	0	0	0	0	0	0	0	5	6	5	0	15	12	17	15	12	12	k__Bacteria;p__Bacteroidota;c__Bacteroidia;o__Bacteroidales;f__Muribaculaceae;g__;s__
OTU_1302	9	0	0	10	5	5	11	9	13	11	0	14	0	14	0	15	5	4	4	4	k__Bacteria;p__Firmicutes;c__Clostridia;o__Oscillospirales;f__[Eubacterium]_coprostanoligenes_group;g__;s__
OTU_1303	0	0	0	0	0	0	0	0	0	30	0	0	0	0	0	0	1	0	0	0	k__Bacteria;p__Firmicutes;c__Clostridia;o__Oscillospirales;f__Ruminococcaceae;g__;s__
OTU_1304	0	0	0	1	0	2	1	0	0	0	12	0	7	0	0	0	0	0	0	0	k__Bacteria;p__Firmicutes;c__Clostridia;o__Lachnospirales;f__Lachnospiraceae;g__[Eubacterium]_ruminantium_group;s__bacterium_YSB2008
OTU_1305	0	4	21	7	0	0	0	0	0	42	0	0	1	0	0	0	0	1	0	2	k__Bacteria;p__Firmicutes;c__Clostridia;o__Oscillospirales;f__Oscillospiraceae;g__Intestinimonas;s__
OTU_1306	3	0	4	4	0	0	0	2	1	1	0	7	0	10	0	5	0	11	2	12	k__Bacteria;p__Firmicutes;c__Clostridia;o__Oscillospirales;f__UCG-010;g__;s__
OTU_1307	0	0	1	2	0	2	3	9	0	1	90	0	51	0	0	0	2	0	0	0	k__Bacteria;p__Firmicutes;c__Clostridia;o__Monoglobales;f__Monoglobaceae;g__Monoglobus;s__
OTU_1308	0	0	4	1	0	0	4	3	6	0	67	1	62	0	0	0	0	0	0	0	k__Bacteria;p__Firmicutes;c__Negativicutes;o__Veillonellales-Selenomonadales;f__Selenomonadaceae
OTU_1309	2	1	0	0	0	2	0	19	1	1	3	0	0	0	1	0	0	0	0	0	k__Bacteria;p__Cyanobacteria;c__Vampirivibrionia;o__Gastranaerophilales;f__;g__;s__
OTU_1310	0	0	0	0	2	3	0	6	3	2	11	0	14	0	0	0	0	0	0	0	k__Bacteria;p__Bacteroidota;c__Bacteroidia;o__Bacteroidales;f__Prevotellaceae;g__Prevotellaceae_UCG-003;s__
OTU_1311	2	2	7	4	15	7	2	11	4	4	0	0	0	16	0	13	0	7	34	0	k__Bacteria;p__Firmicutes;c__Clostridia;o__Oscillospirales;f__[Eubacterium]_coprostanoligenes_group;g__;s__
OTU_1312	0	0	0	0	18	0	0	0	0	0	109	0	4	0	0	0	2	0	0	0	k__Bacteria;p__Bacteroidota;c__Bacteroidia;o__Bacteroidales;f__Prevotellaceae;g__Prevotella;s__
OTU_1313	0	0	0	1	0	0	0	0	0	0	0	0	28	0	0	0	0	0	0	0	k__Bacteria;p__Firmicutes;c__Clostridia;o__Oscillospirales;f__[Eubacterium]_coprostanoligenes_group;g__;s__
OTU_1314	0	0	0	0	45	158	1	0	1	0	8	2	5	0	0	0	3	3	0	0	k__Bacteria;p__Firmicutes;c__Clostridia;o__Oscillospirales;f__[Eubacterium]_coprostanoligenes_group;g__;s__
OTU_1315	0	0	0	0	0	1	0	4	0	0	5	0	1	0	3	0	0	0	0	0	k__Bacteria;p__Firmicutes;c__Bacilli;o__Lactobacillales;f__Streptococcaceae;g__Streptococcus;s__Streptococcus_anginosus
OTU_1316	4	9	8	0	3	1	10	2	5	3	0	17	0	12	19	12	12	9	22	7	k__Bacteria;p__Firmicutes;c__Clostridia;o__Oscillospirales;f__Butyricicoccaceae;g__UCG-008;s__
OTU_1317	3	6	3	0	1	3	2	52	2	3	0	27	0	8	3	2	0	7	10	0	k__Bacteria;p__Firmicutes;c__Clostridia;o__Lachnospirales;f__Lachnospiraceae
OTU_1318	7	9	6	4	12	8	10	10	7	11	0	10	0	0	0	8	5	2	15	5	k__Bacteria;p__Firmicutes;c__Clostridia
OTU_1319	0	0	0	0	0	0	0	0	0	0	129	0	0	0	0	0	0	0	0	0	k__Bacteria;p__Firmicutes;c__Negativicutes;o__Veillonellales-Selenomonadales;f__Selenomonadaceae;g__Quinella;s__
OTU_1320	0	1	0	3	3	4	0	0	3	3	0	0	0	0	5	1	0	3	0	2	k__Bacteria;p__Firmicutes;c__Clostridia;o__Lachnospirales;f__Lachnospiraceae;g__[Eubacterium]_hallii_group;s__
OTU_1321	0	0	0	0	0	34	22	6	0	5	1	0	1	3	0	0	0	1	1	1	k__Bacteria;p__Firmicutes;c__Clostridia;o__Oscillospirales;f__Butyricicoccaceae;g__Butyricicoccus;s__
OTU_1322	10	0	3	9	14	6	7	5	6	0	0	4	0	3	4	12	3	15	10	5	k__Bacteria
OTU_1323	3	0	1	3	0	4	0	2	13	3	0	10	0	17	18	13	1	6	31	11	k__Bacteria;p__Firmicutes;c__Clostridia;o__Christensenellales;f__Christensenellaceae;g__Christensenellaceae_R-7_group
OTU_1324	0	4	0	4	2	1	1	4	0	1	19	0	44	0	0	0	0	0	0	0	k__Bacteria;p__Firmicutes;c__Clostridia;o__Lachnospirales;f__Lachnospiraceae;g__Lachnospiraceae_UCG-008;s__
OTU_1325	3	3	4	28	13	15	23	16	12	5	0	3	0	1	5	0	7	0	16	3	k__Bacteria;p__Firmicutes;c__Bacilli;o__Izemoplasmatales;f__;g__;s__
OTU_1326	17	2	2	3	2	5	10	5	5	6	0	10	0	1	3	7	2	2	0	8	k__Bacteria
OTU_1327	0	0	0	0	23	7	0	0	0	0	3	6	2	0	9	15	3	4	8	4	k__Bacteria;p__Firmicutes;c__Clostridia;o__Lachnospirales;f__Lachnospiraceae;g__Lachnospira;s__
OTU_1328	0	0	0	0	2	3	2	0	0	2	0	15	0	13	3	16	15	62	9	23	k__Bacteria
OTU_1329	0	0	0	1	0	0	0	0	3	0	2	0	0	0	0	0	0	0	0	0	k__Bacteria;p__Spirochaetota;c__Spirochaetia;o__Spirochaetales;f__Spirochaetaceae;g__Treponema
OTU_1330	0	0	0	0	0	0	4	0	0	3	4	0	6	0	0	0	0	0	0	0	k__Bacteria;p__Firmicutes;c__Clostridia;o__Lachnospirales;f__Lachnospiraceae
OTU_1331	0	0	1	2	0	0	0	0	0	0	17	1	21	0	0	0	0	0	0	0	k__Bacteria;p__Firmicutes;c__Clostridia;o__Lachnospirales;f__Lachnospiraceae;g__Lachnospiraceae_UCG-008;s__
OTU_1332	0	0	0	0	10	0	0	0	0	0	0	0	0	0	0	0	0	0	0	0	k__Bacteria;p__Bacteroidota;c__Bacteroidia;o__Bacteroidales;f__F082;g__;s__
OTU_1333	0	3	0	2	2	1	0	1	11	4	5	0	2	0	0	0	0	0	0	0	k__Bacteria;p__Bacteroidota;c__Bacteroidia;o__Bacteroidales;f__Prevotellaceae;g__Prevotellaceae_UCG-003;s__
OTU_1334	0	1	0	1	0	0	1	0	6	0	10	0	12	0	0	0	0	0	0	0	k__Bacteria;p__Bacteroidota;c__Bacteroidia;o__Bacteroidales;f__Rikenellaceae;g__Rikenellaceae_RC9_gut_group;s__
OTU_1335	0	0	0	0	3	0	0	0	0	3	0	0	2	0	0	0	0	0	0	0	k__Bacteria;p__Firmicutes;c__Clostridia;o__Clostridia_vadinBB60_group;f__;g__;s__
OTU_1337	2	4	8	8	6	7	15	7	7	7	0	17	0	11	12	6	9	4	5	13	k__Bacteria;p__Firmicutes;c__Clostridia;o__Lachnospirales;f__Lachnospiraceae
OTU_1338	0	0	0	0	0	0	0	0	0	0	2	6	5	1	24	0	4	0	0	1	k__Bacteria;p__unidentified_Bacteria;c__Coriobacteriia;o__Coriobacteriales;f__Atopobiaceae;g__;s__
OTU_1339	2	43	6	4	2	1	5	2	13	8	0	0	0	1	2	0	6	4	18	1	k__Bacteria;p__unidentified_Bacteria;c__Bacteroidia;o__Bacteroidales;f__Barnesiellaceae;g__;s__
OTU_1340	5	7	2	12	12	14	9	12	7	1	85	30	13	28	29	56	10	4	23	12	k__Bacteria;p__Firmicutes;c__Clostridia;o__Lachnospirales;f__Lachnospiraceae;g__Lachnospiraceae_NK3A20_group;s__
OTU_1341	0	0	0	0	2	3	0	0	0	1	0	1	0	1	2	0	1	0	0	0	k__Bacteria;p__Firmicutes;c__Negativicutes;o__Veillonellales-Selenomonadales;f__Selenomonadaceae;g__Veillonellaceae_UCG-001;s__
OTU_1342	0	0	0	2	1	2	36	5	4	3	0	0	0	0	0	0	1	11	0	0	k__Bacteria;p__Bacteroidota;c__Bacteroidia;o__Bacteroidales
OTU_1343	0	5	3	10	2	0	2	0	1	12	0	0	0	0	0	0	1	0	0	0	k__Bacteria;p__Firmicutes;c__unidentified_Firmicutes;o__Oscillospirales;f__Ruminococcaceae;g__;s__
OTU_1344	0	1	4	8	4	4	8	3	4	7	0	1	7	9	30	7	0	11	6	20	k__Bacteria;p__Firmicutes;c__Clostridia;o__Lachnospirales;f__Lachnospiraceae
OTU_1345	45	10	1	12	47	41	7	10	10	18	0	46	0	9	33	185	59	24	22	89	k__Bacteria;p__Firmicutes;c__Clostridia;o__Monoglobales;f__Monoglobaceae;g__Monoglobus;s__
OTU_1346	0	0	0	0	0	0	0	0	0	0	0	0	2	0	0	0	0	0	0	0	k__Bacteria;p__Verrucomicrobiota;c__Kiritimatiellae;o__WCHB1-41;f__;g__;s__
OTU_1347	1	3	4	18	5	4	7	11	8	5	0	0	0	1	0	4	11	0	6	12	k__Bacteria;p__Firmicutes;c__Clostridia;o__Clostridia_vadinBB60_group;f__;g__;s__
OTU_1348	0	13	0	14	7	0	8	5	0	27	0	0	0	0	1	0	0	0	0	0	k__Bacteria;p__Bacteroidota;c__Bacteroidia;o__Bacteroidales;f__Bacteroidales_RF16_group;g__;s__
OTU_1349	0	0	0	0	3	0	0	0	0	0	0	0	5	0	0	0	0	0	0	0	k__Bacteria;p__Firmicutes;c__Clostridia;o__Oscillospirales;f__Ruminococcaceae
OTU_1351	2	0	0	0	0	0	1	0	0	0	0	0	0	0	109	12	0	9	3	6	k__Bacteria;p__Firmicutes;c__Clostridia;o__Lachnospirales;f__Lachnospiraceae
OTU_1353	0	2	1	3	1	3	0	2	1	1	26	6	14	0	0	0	0	0	0	0	k__Bacteria;p__Firmicutes;c__Clostridia;o__Lachnospirales;f__Lachnospiraceae
OTU_1354	18	13	15	12	21	17	23	21	19	14	0	0	0	12	16	18	40	16	19	20	k__Bacteria;p__Firmicutes;c__Clostridia;o__Oscillospirales;f__UCG-010;g__;s__
OTU_1355	0	1	2	0	0	2	0	0	0	1	29	0	20	0	1	0	1	0	0	2	k__Bacteria;p__Fusobacteriota;c__Fusobacteriia;o__Fusobacteriales;f__Fusobacteriaceae;g__Fusobacterium;s__Fusobacterium_nucleatum
OTU_1356	3	17	3	15	12	8	10	12	7	4	0	12	2	21	0	33	16	47	13	12	k__Bacteria;p__Firmicutes;c__Clostridia;o__Clostridia_UCG-014;f__;g__;s__
OTU_1357	0	0	0	0	0	0	0	0	0	0	0	0	0	0	0	0	0	0	0	0	k__Bacteria;p__Firmicutes;c__Clostridia;o__Lachnospirales;f__Lachnospiraceae
OTU_1359	0	0	1	0	0	0	0	1	0	0	4	5	24	2	2	1	0	0	1	3	k__Bacteria;p__Firmicutes;c__Clostridia;o__Lachnospirales;f__Lachnospiraceae;g__Howardella;s__
OTU_1360	0	0	0	0	0	5	0	0	0	0	0	0	0	0	0	0	0	0	0	0	k__Bacteria;p__Bacteroidota;c__Bacteroidia;o__Bacteroidales;f__Prevotellaceae;g__Prevotella
OTU_1361	13	6	22	19	12	19	12	7	25	11	0	4	0	19	1	44	14	17	9	33	k__Bacteria;p__Firmicutes;c__Clostridia;o__Oscillospirales;f__UCG-010;g__;s__
OTU_1362	0	0	0	0	0	0	0	0	0	0	11	0	15	0	0	0	0	0	0	0	k__Bacteria;p__Firmicutes;c__Clostridia;o__Clostridia_vadinBB60_group;f__;g__;s__
OTU_1363	0	1	0	0	0	0	0	2	7	0	4	0	0	0	0	0	0	0	0	0	k__Bacteria;p__Firmicutes;c__Clostridia;o__Oscillospirales;f__Ruminococcaceae;g__Ruminococcus
OTU_1364	14	18	18	9	8	10	22	9	16	15	10	30	10	59	3	22	13	28	15	30	k__Bacteria;p__Firmicutes;c__Clostridia;o__Clostridia_UCG-014;f__;g__;s__
OTU_1365	0	0	0	0	0	0	0	0	0	0	1	4	1	0	12	0	12	10	12	16	k__Bacteria;p__Bacteroidota;c__Bacteroidia;o__Bacteroidales;f__Muribaculaceae;g__;s__
OTU_1366	9	2	5	9	19	11	10	5	12	2	0	6	0	23	12	47	8	9	21	37	k__Bacteria;p__Firmicutes;c__Clostridia;o__Oscillospirales;f__UCG-010;g__;s__
OTU_1367	0	1	0	0	0	7	0	0	0	4	0	0	0	0	0	0	0	0	0	0	k__Bacteria;p__Bacteroidota;c__Bacteroidia;o__Bacteroidales;f__F082;g__;s__
OTU_1368	10	2	4	0	2	0	0	3	0	0	2	5	0	19	1	2	0	10	6	7	k__Bacteria;p__Cyanobacteria;c__Vampirivibrionia;o__Gastranaerophilales;f__;g__;s__
OTU_1369	0	5	1	2	1	0	1	0	1	2	7	0	16	0	0	0	0	0	0	0	k__Bacteria;p__Firmicutes;c__Clostridia;o__Oscillospirales;f__UCG-010;g__;s__
OTU_1370	1	0	4	2	0	3	1	2	0	0	0	0	0	9	21	8	4	0	2	4	k__Bacteria;p__Firmicutes;c__Clostridia;o__Oscillospirales;f__Ruminococcaceae;g__Paludicola;s__
OTU_1371	0	0	0	0	0	77	0	4	0	0	0	0	0	0	0	0	0	0	0	0	k__Bacteria;p__Firmicutes;c__Clostridia;o__Christensenellales;f__Christensenellaceae;g__Christensenellaceae_R-7_group;s__
OTU_1372	0	0	0	0	9	0	0	0	2	0	1	0	18	0	0	0	0	0	0	0	k__Bacteria;p__Bacteroidota;c__Bacteroidia;o__Bacteroidales;f__Prevotellaceae;g__Prevotella;s__
OTU_1373	0	2	14	1	5	3	2	4	1	15	62	0	140	1	2	0	0	0	0	0	k__Bacteria;p__Firmicutes;c__Clostridia;o__Christensenellales;f__Christensenellaceae;g__Christensenellaceae_R-7_group;s__
OTU_1374	0	0	0	0	0	0	0	0	0	0	5	0	10	1	12	0	0	1	0	0	k__Bacteria;p__unidentified_Bacteria;c__Coriobacteriia;o__Coriobacteriales;f__;g__;s__
OTU_1375	0	0	0	0	0	0	0	0	0	0	3	0	0	0	0	0	0	0	0	0	k__Bacteria
OTU_1376	0	0	0	4	0	3	0	0	4	5	2	0	3	0	0	0	0	0	0	0	k__Bacteria;p__Bacteroidota;c__Bacteroidia;o__Bacteroidales;f__Prevotellaceae;g__Prevotellaceae_Ga6A1_group;s__
OTU_1377	0	10	0	5	0	0	0	3	2	0	3	0	2	0	0	0	0	0	0	0	k__Bacteria;p__Firmicutes;c__Clostridia;o__Oscillospirales;f__Oscillospiraceae
OTU_1378	7	17	19	1	3	6	4	1	5	3	0	3	0	9	1	25	0	3	12	23	k__Bacteria;p__unidentified_Bacteria;c__Bacteroidia;o__Bacteroidales;f__;g__;s__
OTU_1379	13	36	3	1	5	2	2	9	10	3	0	1	0	0	0	3	0	3	7	4	k__Bacteria;p__Bacteroidota;c__Bacteroidia;o__Bacteroidales;f__Rikenellaceae;g__Alistipes;s__
OTU_1380	3	1	0	0	2	0	4	2	9	3	7	25	11	0	21	6	7	5	2	5	k__Bacteria;p__unidentified_Bacteria;c__Saccharimonadia;o__Saccharimonadales;f__Saccharimonadaceae;g__Candidatus_Saccharimonas;s__
OTU_1381	0	0	0	0	1	0	0	0	0	0	6	0	28	0	0	0	0	0	0	0	k__Bacteria;p__Firmicutes;c__Clostridia;o__Lachnospirales;f__Lachnospiraceae
OTU_1382	0	1	0	1	0	0	0	0	0	0	0	0	0	0	0	0	0	0	0	0	k__Bacteria;p__Bacteroidota;c__Bacteroidia;o__Bacteroidales;f__F082;g__;s__
OTU_1383	2	10	1	5	0	2	2	2	7	3	0	2	0	1	0	0	1	2	47	5	k__Bacteria;p__Myxococcota;c__Myxococcia;o__Myxococcales;f__Myxococcaceae
OTU_1384	6	12	4	0	11	12	2	8	7	2	0	24	0	42	29	22	15	37	7	16	k__Bacteria;p__Firmicutes;c__Clostridia;o__Monoglobales;f__Monoglobaceae;g__Monoglobus;s__
OTU_1385	0	2	0	0	0	0	5	0	0	0	5	0	0	0	0	0	0	0	0	0	k__Bacteria;p__Firmicutes;c__Clostridia;o__Oscillospirales;f__UCG-010;g__;s__
OTU_1386	0	0	0	11	0	0	0	0	0	0	0	0	8	0	0	0	0	0	0	0	k__Bacteria
OTU_1387	0	0	0	0	0	0	0	0	0	0	0	5	0	0	31	2	0	0	0	0	k__Bacteria;p__Firmicutes;c__Clostridia;o__Lachnospirales;f__Lachnospiraceae;g__Lachnospiraceae_UCG-002;s__
OTU_1388	0	0	0	0	0	0	0	0	1	0	0	0	0	0	0	1	39	0	0	3	k__Bacteria;p__Firmicutes;c__Bacilli;o__Acholeplasmatales;f__Acholeplasmataceae;g__Anaeroplasma;s__
OTU_1389	13	1	9	5	6	9	3	5	10	3	0	11	0	22	18	10	14	19	14	19	k__Bacteria;p__Firmicutes;c__Clostridia;o__Oscillospirales;f__UCG-010;g__;s__
OTU_1390	0	0	0	0	1	0	0	0	0	0	17	0	72	0	0	0	0	0	0	0	k__Bacteria;p__Firmicutes;c__Negativicutes;o__Veillonellales-Selenomonadales;f__Selenomonadaceae;g__Quinella;s__
OTU_1391	2	0	5	9	5	2	4	6	3	0	0	0	0	13	0	15	11	9	9	10	k__Bacteria;p__Firmicutes;c__Clostridia;o__Oscillospirales;f__UCG-010;g__;s__
OTU_1392	0	2	0	2	0	0	0	0	0	26	0	1	2	0	3	3	4	8	2	4	k__Bacteria;p__Firmicutes;c__Clostridia;o__Oscillospirales;f__Ruminococcaceae;g__Anaerotruncus;s__
OTU_1393	0	0	0	0	0	0	1	0	1	2	1	0	14	0	0	0	0	0	0	0	k__Bacteria;p__Spirochaetota;c__Spirochaetia;o__Spirochaetales;f__Spirochaetaceae;g__Treponema
OTU_1394	40	54	18	59	82	24	53	44	38	20	0	4	0	39	0	27	22	71	29	55	k__Bacteria;p__Firmicutes;c__Clostridia;o__Clostridia_UCG-014;f__;g__;s__
OTU_1395	0	0	1	4	2	0	0	4	2	3	2	0	2	1	0	0	3	1	1	1	k__Bacteria;p__Firmicutes;c__Clostridia;o__Clostridia_UCG-014;f__;g__;s__
OTU_1396	2	44	2	36	9	2	7	7	11	8	0	4	0	4	0	0	1	11	0	1	k__Bacteria;p__Firmicutes;c__Bacilli;o__RF39;f__;g__;s__
OTU_1397	0	0	0	0	0	0	0	0	0	0	0	5	2	1	1	5	3	0	2	7	k__Bacteria;p__Firmicutes;c__Bacilli;o__Erysipelotrichales;f__Erysipelotrichaceae;g__[Anaerorhabdus]_furcosa_group;s__
OTU_1398	0	0	0	0	0	5	0	2	3	0	0	0	0	0	0	0	0	0	0	0	k__Bacteria;p__Proteobacteria;c__Gammaproteobacteria;o__Enterobacterales;f__Succinivibrionaceae;g__Succinimonas;s__
OTU_1399	0	0	0	0	8	1	0	0	0	11	0	0	2	0	0	0	2	2	0	1	k__Bacteria;p__Firmicutes;c__Clostridia;o__Oscillospirales;f__Ruminococcaceae;g__Anaerotruncus;s__
OTU_1400	1	0	0	6	2	3	14	4	9	7	0	3	0	3	11	32	32	5	15	18	k__Bacteria;p__Firmicutes;c__Clostridia;o__Oscillospirales;f__UCG-010;g__;s__
OTU_1401	1	0	1	8	8	9	2	8	3	5	0	0	0	6	0	0	1	16	5	0	k__Bacteria;p__Firmicutes;c__Clostridia;o__Oscillospirales
OTU_1402	0	0	1	0	0	0	2	0	1	0	5	0	24	0	0	0	0	0	0	0	k__Bacteria;p__Firmicutes;c__Clostridia;o__Lachnospirales;f__Lachnospiraceae;g__Marvinbryantia;s__
OTU_1403	0	0	0	0	0	0	0	0	0	0	73	0	18	0	0	0	0	0	0	0	k__Bacteria;p__Firmicutes;c__Bacilli;o__Lactobacillales;f__Streptococcaceae;g__Streptococcus
OTU_1405	3	4	12	10	8	8	6	5	7	5	2	5	4	25	19	17	8	23	23	18	k__Bacteria;p__Firmicutes;c__Clostridia;o__Christensenellales;f__Christensenellaceae;g__Christensenellaceae_R-7_group;s__bacterium_YE57
OTU_1406	0	0	0	0	2	4	0	0	0	1	0	0	13	0	0	0	0	0	0	0	k__Bacteria;p__Bacteroidota;c__Bacteroidia;o__Bacteroidales;f__Rikenellaceae;g__Rikenellaceae_RC9_gut_group;s__
OTU_1407	0	6	3	2	0	11	0	1	0	2	94	0	6	0	0	0	0	0	0	0	k__Bacteria;p__Firmicutes;c__Bacilli;o__Mycoplasmatales;f__Mycoplasmataceae;g__Mycoplasma
OTU_1408	0	0	0	0	0	0	0	0	0	0	1	0	3	0	0	0	0	0	0	0	k__Bacteria;p__Bacteroidota;c__Bacteroidia;o__Bacteroidales;f__Rikenellaceae;g__Rikenellaceae_RC9_gut_group;s__
OTU_1409	30	25	8	24	15	22	30	15	11	19	0	18	0	24	66	70	13	26	31	35	k__Bacteria;p__Firmicutes;c__Clostridia;o__Oscillospirales;f__Oscillospiraceae
OTU_1410	3	0	4	106	18	19	25	14	5	19	0	0	0	1	85	0	3	0	0	8	k__Bacteria;p__Bacteroidota;c__Bacteroidia;o__Bacteroidales;f__Bacteroidaceae;g__Bacteroides
OTU_1411	3	6	4	0	5	3	3	4	0	0	0	20	0	8	20	5	5	9	1	3	k__Bacteria;p__Firmicutes;c__Clostridia;o__Monoglobales;f__Monoglobaceae;g__Monoglobus;s__
OTU_1412	2	0	0	2	0	9	2	2	3	2	13	7	2	16	31	0	6	5	6	1	k__Bacteria;p__Firmicutes;c__Clostridia;o__Lachnospirales;f__Lachnospiraceae;g__[Eubacterium]_hallii_group;s__
OTU_1413	0	0	0	0	4	0	0	0	0	0	1	0	0	0	0	0	0	0	0	0	k__Bacteria;p__Bacteroidota;c__Bacteroidia;o__Bacteroidales;f__Prevotellaceae;g__Prevotella;s__
OTU_1415	6	7	10	7	10	13	10	8	5	6	0	10	0	14	1	8	6	4	7	5	k__Bacteria
OTU_1416	0	0	0	2	3	0	0	0	2	0	0	0	0	0	0	0	0	0	0	0	k__Bacteria;p__Firmicutes;c__Clostridia;o__Oscillospirales;f__Ruminococcaceae;g__Ruminococcus;s__
OTU_1417	3	10	13	6	3	6	17	20	5	5	0	4	0	4	0	8	5	4	3	5	k__Bacteria;p__Firmicutes;c__Clostridia
OTU_1418	0	3	1	0	2	0	0	0	2	0	20	0	12	0	0	0	0	0	0	0	k__Bacteria;p__unidentified_Bacteria;c__Alphaproteobacteria;o__Paracaedibacterales;f__Paracaedibacteraceae;g__;s__
OTU_1419	3	6	4	3	6	3	1	5	9	8	0	5	0	7	0	2	0	12	3	4	k__Bacteria;p__Firmicutes;c__Clostridia;o__Peptococcales;f__Peptococcaceae;g__Peptococcus;s__
OTU_1420	0	0	3	2	0	0	0	0	1	0	0	0	1	0	0	0	0	0	0	0	k__Bacteria;p__unidentified_Bacteria;c__Clostridia;o__Oscillospirales;f__Ruminococcaceae;g__;s__
OTU_1421	0	0	0	0	8	0	0	0	0	0	0	0	16	0	0	0	0	0	0	0	k__Bacteria;p__Firmicutes;c__Clostridia;o__Lachnospirales;f__Defluviitaleaceae;g__Defluviitaleaceae_UCG-011;s__
OTU_1422	11	14	17	11	11	28	23	11	20	7	0	0	0	3	0	1	21	5	7	17	k__Bacteria;p__Firmicutes;c__Clostridia;o__Clostridia_vadinBB60_group;f__;g__;s__
OTU_1423	0	0	0	0	0	1	0	0	1	0	2	0	3	1	6	4	0	0	0	2	k__Bacteria;p__Actinobacteriota;c__Coriobacteriia;o__Coriobacteriales;f__Eggerthellaceae
OTU_1424	0	6	14	6	1	8	5	3	6	0	8	0	5	0	0	1	0	0	0	0	k__Bacteria;p__Firmicutes;c__Clostridia;o__Oscillospirales;f__Ruminococcaceae;g__;s__
OTU_1425	0	0	0	0	0	0	4	0	3	0	5	0	0	0	0	0	0	0	0	0	k__Bacteria;p__Firmicutes;c__Bacilli;o__Acholeplasmatales;f__Acholeplasmataceae;g__Anaeroplasma;s__
OTU_1426	0	0	2	4	0	0	2	0	1	3	13	0	6	0	0	0	0	0	0	0	k__Bacteria;p__Bacteroidota;c__Bacteroidia
OTU_1427	0	0	2	0	0	0	0	0	2	0	1	0	0	0	3	0	0	0	0	0	k__Bacteria;p__unidentified_Bacteria;c__Alphaproteobacteria;o__Rhodospirillales;f__;g__;s__
OTU_1428	0	0	1	0	0	0	1	2	2	2	7	0	2	0	0	0	0	0	0	0	k__Bacteria;p__Firmicutes;c__Negativicutes;o__Veillonellales-Selenomonadales;f__Selenomonadaceae;g__Anaerovibrio;s__
OTU_1429	0	0	0	0	2	0	0	0	0	0	0	0	0	0	0	0	0	0	0	0	k__Bacteria;p__Firmicutes;c__Clostridia;o__Lachnospirales;f__Lachnospiraceae
OTU_1430	0	3	4	7	7	0	0	3	1	0	8	0	19	0	0	0	0	0	0	0	k__Bacteria;p__Firmicutes;c__Clostridia;o__Lachnospirales;f__Lachnospiraceae
OTU_1431	0	2	0	0	3	12	5	0	2	0	0	0	7	0	0	0	0	0	0	0	k__Bacteria;p__Firmicutes;c__Clostridia;o__Clostridia_UCG-014;f__;g__;s__
OTU_1432	0	0	0	0	0	0	0	0	0	0	4	0	7	0	0	0	0	0	0	0	k__Bacteria;p__Verrucomicrobiota;c__Kiritimatiellae;o__WCHB1-41;f__;g__;s__
OTU_1433	0	0	0	1	3	8	4	2	3	3	8	1	0	0	11	0	1	0	0	0	k__Bacteria;p__unidentified_Bacteria;c__Clostridia;o__Oscillospirales;f__Ruminococcaceae;g__;s__
OTU_1434	0	0	3	1	2	0	0	0	2	0	4	0	12	0	0	0	0	0	0	0	k__Bacteria;p__Firmicutes;c__Clostridia;o__Oscillospirales;f__UCG-010;g__;s__
OTU_1435	0	0	0	0	0	0	1	1	0	0	46	0	0	0	0	0	1	0	0	0	k__Bacteria;p__Firmicutes;c__Bacilli;o__Acholeplasmatales;f__Acholeplasmataceae;g__Anaeroplasma;s__
OTU_1436	0	0	2	0	2	0	0	0	5	0	0	0	2	0	0	0	0	0	0	0	k__Bacteria;p__Firmicutes;c__Bacilli;o__RF39;f__;g__;s__
OTU_1437	0	0	0	3	0	2	2	0	0	0	0	0	2	0	0	0	0	0	0	0	k__Bacteria;p__Firmicutes;c__Clostridia;o__Oscillospirales;f__Oscillospiraceae;g__Colidextribacter;s__Clostridiales_bacterium_NK3B98
OTU_1438	0	0	0	0	3	2	0	0	13	0	2	0	0	0	0	0	0	0	0	0	k__Bacteria;p__Bacteroidota;c__Bacteroidia;o__Bacteroidales;f__Prevotellaceae;g__Prevotellaceae_YAB2003_group;s__
OTU_1439	3	3	9	1	1	4	4	4	9	3	0	0	0	4	1	0	5	6	1	2	k__Bacteria;p__Firmicutes;c__Clostridia
OTU_1440	5	0	0	4	7	0	9	3	8	5	0	2	0	3	1	0	0	40	1	30	k__Bacteria;p__Firmicutes;c__Clostridia;o__Oscillospirales;f__Ruminococcaceae;g__Ruminococcus
OTU_1441	0	2	0	0	0	1	0	0	0	3	5	0	6	0	0	0	0	0	0	0	k__Bacteria;p__unidentified_Bacteria;c__Clostridia;o__Oscillospirales;f__Ruminococcaceae;g__;s__
OTU_1442	0	1	0	0	0	0	1	0	10	0	0	0	0	0	0	0	0	0	0	0	k__Bacteria;p__Bacteroidota;c__Bacteroidia;o__Bacteroidales;f__p-251-o5;g__;s__
OTU_1443	2	0	0	0	1	4	13	0	0	2	0	0	0	1	0	0	95	0	0	0	k__Bacteria;p__Bacteroidota;c__Bacteroidia;o__Bacteroidales;f__Bacteroidaceae;g__Bacteroides;s__
OTU_1444	0	0	0	13	3	1	10	3	24	3	0	0	0	0	1	0	0	0	1	2	k__Bacteria;p__Firmicutes;c__Clostridia;o__Oscillospirales;f__UCG-010;g__;s__
OTU_1445	1	0	0	3	4	2	0	3	11	4	0	0	0	26	0	2	0	0	7	0	k__Bacteria;p__unidentified_Bacteria;c__Alphaproteobacteria;o__Rhodospirillales;f__;g__;s__
OTU_1446	0	0	0	0	0	0	0	0	0	0	0	0	0	33	0	0	0	23	0	3	k__Bacteria
OTU_1447	0	0	2	0	0	0	0	0	0	0	5	0	2	0	3	0	0	0	0	0	k__Bacteria
OTU_1448	3	5	5	6	7	6	12	5	5	6	0	8	0	11	19	24	4	12	20	13	k__Bacteria
OTU_1450	0	0	0	0	0	0	0	0	0	0	5	3	10	3	17	1	0	3	1	6	k__Bacteria;p__Actinobacteriota;c__Coriobacteriia;o__Coriobacteriales;f__Eggerthellaceae;g__DNF00809;s__
OTU_1451	0	0	0	0	0	0	0	0	0	0	8	0	8	0	0	0	0	0	0	0	k__Bacteria;p__Firmicutes;c__Clostridia;o__Oscillospirales;f__[Eubacterium]_coprostanoligenes_group;g__;s__
OTU_1452	0	0	0	0	0	0	0	0	0	0	0	0	4	0	0	0	0	0	0	0	k__Bacteria;p__Spirochaetota;c__Spirochaetia;o__Spirochaetales;f__Spirochaetaceae;g__Treponema
OTU_1453	0	2	0	0	1	0	0	0	0	0	1	0	21	0	0	0	0	0	0	0	k__Bacteria;p__Firmicutes;c__Negativicutes;o__Veillonellales-Selenomonadales;f__Selenomonadaceae;g__Quinella;s__
OTU_1454	0	3	0	0	5	0	2	0	0	0	0	0	0	0	0	0	0	0	0	0	k__Bacteria;p__Firmicutes;c__Clostridia;o__Oscillospirales;f__UCG-010;g__;s__
OTU_1455	0	0	0	0	0	1	0	0	0	0	2	0	4	0	0	0	0	0	0	0	k__Bacteria;p__Bacteroidota;c__Bacteroidia;o__Bacteroidales;f__Prevotellaceae;g__Prevotella
OTU_1456	0	0	0	2	0	2	9	0	0	0	3	0	2	0	0	0	0	0	0	0	k__Bacteria
OTU_1457	0	0	0	1	0	0	0	0	0	1	6	0	21	0	0	1	0	0	0	0	k__Bacteria;p__Firmicutes;c__Clostridia;o__Peptostreptococcales-Tissierellales;f__Anaerovoracaceae;g__Anaerovorax
OTU_1458	0	0	0	0	0	0	0	0	0	0	0	0	0	0	0	0	0	0	0	0	k__Bacteria;p__Bacteroidota;c__Bacteroidia;o__Bacteroidales;f__Bacteroidales_RF16_group;g__;s__
OTU_1459	0	0	2	0	0	0	0	0	1	0	0	8	0	9	0	12	12	0	0	6	k__Bacteria;p__Firmicutes;c__Clostridia;o__Oscillospirales;f__UCG-010;g__;s__
OTU_1460	0	0	0	0	5	7	0	0	0	0	0	0	5	0	0	0	0	0	0	0	k__Bacteria;p__Firmicutes;c__Clostridia;o__Lachnospirales;f__Lachnospiraceae
OTU_1461	0	0	0	2	23	4	5	16	0	3	0	0	0	2	0	0	0	0	0	0	k__Bacteria;p__unidentified_Bacteria;c__Bacteroidia;o__Bacteroidales;f__Barnesiellaceae;g__;s__
OTU_1462	0	0	0	0	0	0	0	0	0	0	8	0	4	0	0	0	0	0	0	0	k__Bacteria;p__Firmicutes;c__Bacilli;o__Izemoplasmatales;f__;g__;s__
OTU_1463	24	2	4	4	1	0	1	4	1	0	0	18	0	3	56	21	6	0	10	10	k__Bacteria;p__unidentified_Bacteria;c__Bacteroidia;o__Bacteroidales;f__Barnesiellaceae;g__;s__
OTU_1464	0	0	0	1	0	0	5	0	0	0	0	0	1	0	0	0	0	0	0	0	k__Bacteria;p__Bacteroidota;c__Bacteroidia;o__Bacteroidales;f__Prevotellaceae
OTU_1465	0	3	3	1	35	0	0	0	0	0	0	12	0	7	0	12	39	6	6	0	k__Bacteria;p__Bacteroidota;c__Bacteroidia;o__Bacteroidales;f__Marinifilaceae;g__Butyricimonas;s__
OTU_1466	0	0	0	0	1	0	0	20	0	11	2	0	4	0	3	0	2	0	2	1	k__Bacteria;p__Firmicutes;c__unidentified_Firmicutes;o__Oscillospirales;f__Ruminococcaceae;g__;s__
OTU_1467	0	3	25	7	3	3	5	4	4	6	0	0	0	0	7	0	0	8	1	26	k__Bacteria;p__Firmicutes;c__Clostridia;o__Lachnospirales;f__Lachnospiraceae;g__Cellulosilyticum;s__
OTU_1468	0	0	1	0	3	4	0	0	0	0	0	0	6	0	0	0	0	0	0	0	k__Bacteria;p__Bacteroidota;c__Bacteroidia;o__Bacteroidales;f__Rikenellaceae;g__Rikenellaceae_RC9_gut_group;s__
OTU_1469	2	5	11	10	10	8	15	7	19	22	0	0	0	15	0	12	12	5	14	21	k__Bacteria;p__Firmicutes;c__Clostridia;o__Oscillospirales
OTU_1470	0	0	0	2	0	0	0	1	0	0	0	0	0	22	2	6	0	7	7	3	k__Bacteria;p__Firmicutes;c__Clostridia;o__Oscillospirales;f__UCG-010;g__;s__
OTU_1471	0	0	0	1	19	0	0	0	0	0	4	2	2	0	0	0	0	0	0	0	k__Bacteria;p__Firmicutes;c__Clostridia;o__Oscillospirales;f__UCG-010;g__;s__
OTU_1472	0	0	3	0	0	0	0	0	4	4	0	0	2	0	0	0	0	0	0	0	k__Bacteria;p__Firmicutes;c__Clostridia;o__Christensenellales;f__Christensenellaceae;g__Christensenellaceae_R-7_group;s__
OTU_1473	0	3	2	7	6	9	3	1	8	2	0	21	0	6	0	21	0	7	14	2	k__Bacteria;p__unidentified_Bacteria;c__Clostridia;o__Oscillospirales;f__Ruminococcaceae;g__;s__
OTU_1474	0	2	0	0	2	1	0	0	5	0	4	0	2	0	0	0	0	0	0	0	k__Bacteria;p__Firmicutes;c__Clostridia;o__Lachnospirales;f__Defluviitaleaceae;g__Defluviitaleaceae_UCG-011;s__
OTU_1475	3	0	2	9	21	24	9	21	20	10	0	0	0	7	0	1	0	2	0	14	k__Bacteria;p__Firmicutes;c__Clostridia;o__Clostridia_UCG-014;f__;g__;s__
OTU_1476	0	0	5	1	4	0	0	0	2	2	0	20	0	4	0	4	0	7	8	8	k__Bacteria
OTU_1477	2	1	22	1	5	18	5	18	4	6	0	0	0	0	0	0	0	0	0	0	k__Bacteria;p__Bacteroidota;c__Bacteroidia;o__Bacteroidales;f__F082;g__;s__
OTU_1478	43	8	19	17	21	31	19	9	44	12	0	19	0	71	33	44	29	21	40	25	k__Bacteria;p__Firmicutes;c__Clostridia;o__Oscillospirales;f__UCG-010;g__;s__
OTU_1479	0	4	0	0	0	0	0	1	2	0	76	0	1	0	0	0	0	0	0	0	k__Bacteria;p__Firmicutes;c__Bacilli;o__Erysipelotrichales;f__Erysipelatoclostridiaceae;g__UCG-004;s__
OTU_1480	0	0	0	0	0	0	0	0	0	0	0	0	0	0	0	0	0	0	0	0	k__Bacteria;p__unidentified_Bacteria;c__Clostridia;o__Peptococcales;f__Peptococcaceae;g__;s__
OTU_1481	3	0	0	2	8	6	2	4	8	3	0	2	0	24	7	15	0	10	2	20	k__Bacteria
OTU_1482	25	4	7	2	7	3	3	11	7	3	0	0	0	0	0	0	5	0	0	0	k__Bacteria;p__unidentified_Bacteria;c__Bacteroidia;o__Bacteroidales;f__Barnesiellaceae;g__;s__
OTU_1483	3	4	6	5	16	9	6	10	11	9	0	3	0	11	0	20	12	21	9	14	k__Bacteria
OTU_1484	0	0	0	0	0	4	3	4	2	0	92	0	21	0	0	0	0	0	0	0	k__Bacteria;p__Bacteroidota;c__Bacteroidia;o__Bacteroidales;f__Muribaculaceae;g__;s__
OTU_1485	0	2	2	9	10	8	14	9	9	11	0	10	0	36	24	16	32	15	16	16	k__Bacteria;p__Firmicutes;c__Clostridia;o__Peptostreptococcales-Tissierellales;f__Anaerovoracaceae;g__[Eubacterium]_brachy_group;s__
OTU_1486	0	0	0	0	0	0	0	0	0	0	2	0	0	0	0	0	0	0	0	0	k__Bacteria;p__Bacteroidota;c__Bacteroidia;o__Bacteroidales;f__Rikenellaceae;g__Rikenellaceae_RC9_gut_group;s__
OTU_1487	0	0	0	0	0	0	0	0	1	2	0	0	0	0	0	0	0	0	0	0	k__Bacteria;p__unidentified_Bacteria;c__Alphaproteobacteria;o__Paracaedibacterales;f__Paracaedibacteraceae;g__;s__
OTU_1488	0	0	0	2	0	0	3	1	0	0	1	0	2	0	0	0	0	0	0	0	k__Bacteria;p__Firmicutes;c__Clostridia;o__Oscillospirales;f__Ruminococcaceae;g__Ruminococcus;s__
OTU_1489	0	9	0	2	0	0	0	0	0	0	0	0	0	0	0	0	0	0	0	0	k__Bacteria
OTU_1490	7	0	0	0	1	0	0	0	0	1	0	1	0	20	0	20	3	1	0	0	k__Bacteria;p__Desulfobacterota;c__Desulfovibrionia;o__Desulfovibrionales;f__Desulfovibrionaceae
OTU_1491	0	0	0	0	1	3	0	2	3	1	0	0	0	16	20	0	0	1	2	4	k__Bacteria;p__Firmicutes;c__Bacilli;o__Erysipelotrichales;f__Erysipelotrichaceae;g__[Anaerorhabdus]_furcosa_group;s__
OTU_1492	0	0	0	2	8	0	0	2	0	3	0	0	0	0	0	0	0	0	0	0	k__Bacteria;p__Firmicutes;c__Clostridia;o__Oscillospirales;f__Ruminococcaceae;g__Paludicola;s__
OTU_1493	0	0	0	0	0	0	0	0	0	0	1	0	6	0	2	0	0	0	0	0	k__Bacteria;p__unidentified_Bacteria;c__Bacilli;o__Erysipelotrichales;f__Erysipelotrichaceae;g__;s__
OTU_1494	0	0	0	0	0	0	0	0	0	1	3	0	20	0	0	0	0	0	0	0	k__Bacteria;p__Firmicutes;c__Clostridia;o__Lachnospirales;f__Lachnospiraceae;g__Lachnospiraceae_NK3A20_group;s__
OTU_1495	0	0	0	0	0	1	0	0	0	0	27	0	8	0	2	3	8	0	0	0	k__Bacteria;p__Actinobacteria;c__unidentified_Actinobacteria;o__Micrococcales;f__Micrococcaceae;g__Rothia
OTU_1496	0	2	14	3	2	2	6	4	2	11	0	5	0	6	0	1	1	2	11	6	k__Bacteria;p__Firmicutes;c__Clostridia;o__Oscillospirales;f__UCG-010;g__;s__
OTU_1497	0	0	0	0	0	0	1	4	3	0	7	0	10	0	0	0	0	0	0	0	k__Bacteria;p__Firmicutes;c__Clostridia;o__Lachnospirales;f__Lachnospiraceae;g__Acetitomaculum;s__
OTU_1498	0	0	0	0	0	0	0	0	27	0	0	0	0	0	0	0	0	0	0	0	k__Bacteria;p__Firmicutes;c__Clostridia;o__Oscillospirales;f__Hungateiclostridiaceae;g__Fastidiosipila;s__Clostridiales_bacterium_feline_oral_taxon_339
OTU_1499	0	5	0	0	0	0	0	0	0	0	0	0	0	0	0	0	0	0	0	0	k__Bacteria;p__Firmicutes;c__Bacilli;o__RF39;f__;g__;s__
OTU_1500	0	0	0	0	0	0	0	0	0	0	1	1	0	0	0	0	0	0	0	0	k__Bacteria;p__Bacteroidota;c__Bacteroidia;o__Bacteroidales;f__Prevotellaceae
OTU_1501	0	0	0	1	0	2	0	0	0	0	2	0	7	0	0	0	0	0	0	0	k__Bacteria;p__Firmicutes
OTU_1502	0	0	0	0	0	0	0	0	0	0	0	0	0	0	0	0	0	0	0	0	k__Bacteria;p__Bacteroidota;c__Bacteroidia;o__Bacteroidales;f__Rikenellaceae;g__Rikenellaceae_RC9_gut_group;s__
OTU_1503	17	8	7	14	9	19	25	10	9	6	0	12	0	8	9	17	12	9	3	21	k__Bacteria;p__Firmicutes;c__Clostridia;o__Monoglobales;f__Monoglobaceae;g__Monoglobus;s__
OTU_1504	0	0	0	0	0	0	0	0	0	0	5	0	6	0	0	0	0	0	0	0	k__Bacteria;p__Bacteroidota;c__Bacteroidia;o__Bacteroidales;f__p-2534-18B5_gut_group;g__;s__
OTU_1505	4	10	2	17	5	4	0	3	4	4	0	19	0	1	8	8	3	2	9	2	k__Bacteria;p__Elusimicrobia;c__unidentified_Elusimicrobia;o__Elusimicrobiales;f__Elusimicrobiaceae;g__Elusimicrobium;s__
OTU_1506	1	8	0	1	3	5	2	2	5	1	0	0	0	1	2	4	32	2	2	4	k__Bacteria;p__Firmicutes;c__Clostridia;o__Oscillospirales;f__UCG-010;g__;s__
OTU_1507	0	0	0	0	1	1	1	0	1	0	2	0	3	0	0	0	0	0	0	0	k__Bacteria;p__Bacteroidota;c__Bacteroidia;o__Bacteroidales;f__Muribaculaceae;g__;s__
OTU_1508	0	0	0	2	5	0	0	0	0	0	0	0	0	3	0	0	1	34	0	0	k__Bacteria;p__Firmicutes;c__Bacilli;o__Acholeplasmatales;f__Acholeplasmataceae;g__Anaeroplasma;s__
OTU_1509	0	0	0	0	0	0	0	0	0	0	1	0	2	1	0	0	0	0	0	0	k__Bacteria;p__Firmicutes;c__Clostridia;o__Oscillospirales;f__Ruminococcaceae
OTU_1510	0	0	0	0	2	0	0	0	0	0	8	1	3	3	6	0	0	0	0	1	k__Bacteria;p__Firmicutes;c__Bacilli;o__Erysipelotrichales;f__Erysipelotrichaceae;g__Catenisphaera;s__
OTU_1511	0	0	0	0	0	0	0	0	0	0	0	0	1	0	0	0	0	0	0	0	k__Bacteria;p__Cyanobacteria;c__Vampirivibrionia;o__Gastranaerophilales
OTU_1512	0	0	0	4	9	12	12	9	11	8	0	38	4	0	0	24	6	26	3	19	k__Bacteria;p__Firmicutes;c__Clostridia;o__Oscillospirales;f__[Eubacterium]_coprostanoligenes_group;g__;s__
OTU_1513	0	0	0	1	0	0	0	4	0	2	5	0	0	0	0	0	0	0	0	0	k__Bacteria;p__Firmicutes;c__unidentified_Firmicutes;o__Oscillospirales;f__Ruminococcaceae;g__;s__
OTU_1514	0	0	0	0	0	0	0	0	0	0	2	0	5	0	0	0	0	0	0	0	k__Bacteria;p__Firmicutes;c__Clostridia;o__Lachnospirales;f__Lachnospiraceae;g__Lachnospiraceae_FCS020_group;s__
OTU_1515	0	0	18	8	16	16	20	18	12	13	0	4	0	4	7	5	1	1	10	7	k__Bacteria;p__Firmicutes;c__Clostridia;o__Oscillospirales;f__UCG-010;g__;s__
OTU_1516	1	3	0	2	0	4	2	0	3	1	2	7	0	0	0	3	1	0	2	3	k__Bacteria;p__unidentified_Bacteria;c__Alphaproteobacteria;o__Rhodospirillales;f__;g__;s__
OTU_1517	0	1	1	0	5	0	0	0	2	2	12	5	7	2	6	0	0	0	0	0	k__Bacteria;p__Firmicutes;c__Clostridia;o__Lachnospirales;f__Lachnospiraceae
OTU_1518	0	0	3	2	0	0	0	9	0	2	1	0	3	0	0	0	0	0	0	0	k__Bacteria;p__Synergistota;c__Synergistia;o__Synergistales;f__Synergistaceae;g__Fretibacterium;s__
OTU_1519	0	0	0	0	0	0	0	0	23	0	0	0	0	0	0	0	0	0	0	0	k__Bacteria;p__Proteobacteria;c__Gammaproteobacteria;o__Burkholderiales;f__Comamonadaceae;g__Delftia;s__Delftia_acidovorans
OTU_1520	21	149	9	39	40	22	88	44	32	30	0	0	16	96	0	9	51	150	2	19	k__Bacteria;p__Firmicutes;c__Clostridia;o__Clostridia_UCG-014;f__;g__;s__
OTU_1521	0	0	0	0	0	1	0	0	0	0	0	0	0	0	0	0	0	0	0	0	k__Bacteria
OTU_1522	0	0	0	0	0	0	0	0	0	0	11	0	0	0	0	0	0	0	0	0	k__Bacteria;p__Spirochaetota;c__Spirochaetia;o__Spirochaetales;f__Spirochaetaceae;g__Treponema
OTU_1523	1	1	1	2	0	3	0	2	1	2	1	3	2	3	0	2	0	4	6	1	k__Bacteria;p__Firmicutes;c__Clostridia;o__Oscillospirales
OTU_1524	0	0	2	2	2	3	3	0	0	0	23	10	0	4	2	0	7	1	4	0	k__Bacteria;p__Firmicutes;c__Bacilli;o__RF39
OTU_1525	24	25	38	8	6	2	3	2	10	5	0	3	0	1	3	0	0	33	2	1	k__Bacteria;p__Firmicutes;c__Clostridia;o__Lachnospirales;f__Lachnospiraceae
OTU_1526	0	2	0	4	0	4	4	0	0	1	6	0	0	0	0	0	0	0	0	0	k__Bacteria;p__Firmicutes;c__Clostridia;o__Clostridia_UCG-014;f__;g__;s__
OTU_1527	0	0	0	0	0	0	0	0	0	0	0	0	4	0	0	0	0	0	0	0	k__Bacteria;p__Firmicutes;c__Clostridia;o__Clostridia_vadinBB60_group;f__;g__;s__
OTU_1528	0	0	0	0	0	13	0	0	0	0	53	4	12	0	5	2	0	4	0	1	k__Bacteria;p__Bacteroidota;c__Bacteroidia;o__Bacteroidales;f__Bacteroidaceae;g__Bacteroides;s__Bacteroides_coprocola
OTU_1529	0	0	0	0	0	0	1	0	1	0	1	0	0	0	0	5	0	2	0	2	k__Bacteria;p__Firmicutes;c__Bacilli;o__Erysipelotrichales;f__Erysipelotrichaceae;g__Erysipelotrichaceae_UCG-009;s__
OTU_1530	0	0	0	1	0	0	1	3	0	0	5	0	2	0	2	0	0	0	0	0	k__Bacteria
OTU_1531	0	0	1	0	0	0	0	4	1	0	10	0	0	0	0	0	0	0	0	0	k__Bacteria;p__Synergistota;c__Synergistia;o__Synergistales;f__Synergistaceae;g__Fretibacterium
OTU_1532	13	1	0	2	9	3	7	6	9	3	0	20	0	28	0	7	9	5	7	11	k__Bacteria;p__Cyanobacteria;c__Vampirivibrionia;o__Gastranaerophilales;f__;g__;s__
OTU_1533	0	3	0	1	0	1	3	5	0	0	2	0	2	0	0	0	0	0	0	0	k__Bacteria;p__Firmicutes;c__Clostridia;o__Clostridia_UCG-014;f__;g__;s__
OTU_1534	0	0	2	0	2	0	0	0	0	0	0	0	0	0	0	0	0	0	0	0	k__Bacteria;p__Bacteroidota;c__Bacteroidia;o__Bacteroidales;f__Rikenellaceae;g__Rikenellaceae_RC9_gut_group;s__
OTU_1535	0	0	0	0	2	3	0	0	0	2	0	1	0	15	6	0	0	2	7	4	k__Bacteria;p__Actinobacteriota;c__Coriobacteriia;o__Coriobacteriales;f__Eggerthellaceae
OTU_1536	0	0	0	0	0	0	0	0	0	0	0	0	0	0	0	0	18	0	0	0	k__Bacteria;p__unidentified_Bacteria;c__Alphaproteobacteria;o__Rhodospirillales;f__;g__;s__
OTU_1537	0	0	0	0	1	0	0	0	0	1	1	4	0	2	21	10	0	0	2	0	k__Bacteria;p__Verrucomicrobiota;c__Kiritimatiellae;o__WCHB1-41;f__;g__;s__
OTU_1538	0	0	0	0	0	0	0	0	0	0	0	0	2	0	0	0	0	0	0	0	k__Bacteria;p__Verrucomicrobiota;c__Kiritimatiellae;o__WCHB1-41;f__;g__;s__
OTU_1539	0	7	0	27	1	0	3	0	0	0	0	0	0	0	0	1	0	0	2	0	k__Bacteria;p__Firmicutes;c__Clostridia;o__Oscillospirales;f__Ruminococcaceae
OTU_1540	0	0	4	0	0	0	0	0	0	2	0	15	0	1	0	0	48	57	4	32	k__Bacteria;p__Verrucomicrobiota;c__Verrucomicrobiae;o__Verrucomicrobiales;f__Akkermansiaceae;g__Akkermansia;s__
OTU_1541	0	0	0	0	0	0	0	0	0	0	12	0	2	0	0	0	0	0	0	0	k__Bacteria;p__Bacteroidota;c__Bacteroidia;o__Bacteroidales;f__Prevotellaceae
OTU_1542	0	0	3	0	2	0	2	0	1	1	6	1	4	0	0	0	0	0	0	0	k__Bacteria;p__Firmicutes;c__Clostridia;o__Clostridia_UCG-014;f__;g__;s__
OTU_1543	0	0	0	0	0	0	0	1	0	0	0	0	2	0	0	0	0	0	0	0	k__Bacteria;p__Firmicutes;c__Clostridia;o__Peptostreptococcales-Tissierellales;f__Anaerovoracaceae;g__Anaerovorax;s__
OTU_1544	7	5	1	21	5	2	8	5	4	3	0	3	0	52	0	3	0	1	3	5	k__Bacteria
OTU_1545	0	0	0	0	0	0	0	0	0	0	0	0	0	1	0	0	0	0	0	0	k__Bacteria;p__Verrucomicrobiota;c__Kiritimatiellae;o__WCHB1-41
OTU_1546	0	2	6	2	9	5	5	3	0	4	0	2	0	10	3	6	8	3	2	2	k__Bacteria;p__Firmicutes
OTU_1547	45	3	9	1	2	4	6	5	7	8	0	0	0	0	2	40	11	4	8	4	k__Bacteria;p__Bacteroidota;c__Bacteroidia;o__Bacteroidales;f__Rikenellaceae;g__Rikenellaceae_RC9_gut_group;s__
OTU_1548	0	0	0	3	0	0	0	0	0	0	3	0	0	0	0	0	0	0	0	0	k__Bacteria;p__Firmicutes;c__Clostridia;o__Oscillospirales;f__[Eubacterium]_coprostanoligenes_group;g__;s__
OTU_1549	0	3	0	8	0	0	0	0	0	0	0	0	0	5	20	21	5	0	5	7	k__Bacteria;p__Firmicutes;c__Clostridia;o__Monoglobales;f__Monoglobaceae;g__Monoglobus;s__
OTU_1550	47	32	23	25	27	29	20	24	30	30	0	28	0	23	27	47	36	44	57	53	k__Bacteria;p__Firmicutes;c__Clostridia;o__Oscillospirales;f__Oscillospiraceae;g__Oscillibacter;s__
OTU_1551	0	0	0	0	4	2	0	1	1	2	0	18	0	6	1	0	1	4	14	5	k__Bacteria;p__Firmicutes;c__Clostridia;o__Oscillospirales;f__Ruminococcaceae
OTU_1553	0	0	0	0	5	1	0	0	0	0	21	0	14	0	0	0	0	0	0	0	k__Bacteria;p__Firmicutes;c__Clostridia;o__Oscillospirales;f__UCG-010;g__;s__
OTU_1554	11	3	5	5	10	13	7	4	10	10	0	8	0	2	6	6	8	7	3	4	k__Bacteria
OTU_1555	0	0	0	0	0	0	0	0	0	0	10	0	2	0	0	0	0	0	0	0	k__Bacteria;p__Bacteroidota;c__Bacteroidia;o__Bacteroidales;f__Rikenellaceae;g__Rikenellaceae_RC9_gut_group;s__
OTU_1556	0	0	0	0	2	0	0	2	0	0	5	0	56	0	0	0	0	0	0	0	k__Bacteria;p__Firmicutes;c__Clostridia;o__Christensenellales;f__Christensenellaceae;g__Christensenellaceae_R-7_group;s__
OTU_1557	5	3	4	4	2	2	3	8	4	6	0	11	0	7	2	0	1	2	6	4	k__Bacteria;p__Firmicutes;c__Bacilli;o__Erysipelotrichales;f__Erysipelotrichaceae;g__[Anaerorhabdus]_furcosa_group;s__
OTU_1559	0	3	0	0	0	0	0	0	0	0	0	0	0	0	0	0	0	0	0	0	k__Bacteria;p__Bacteroidota;c__Bacteroidia;o__Bacteroidales;f__Prevotellaceae;g__Prevotellaceae_UCG-003;s__
OTU_1560	0	0	0	0	1	1	0	1	2	0	0	0	2	0	0	0	0	0	0	0	k__Bacteria;p__Firmicutes;c__Clostridia;o__Lachnospirales;f__Lachnospiraceae;g__Shuttleworthia;s__
OTU_1561	2	0	2	2	1	0	0	0	2	2	22	0	16	3	2	0	0	0	0	0	k__Bacteria
OTU_1562	0	2	4	5	6	2	4	3	4	3	0	0	0	5	0	3	0	2	2	6	k__Bacteria
OTU_1563	5	5	2	13	11	9	11	8	8	14	0	27	0	20	1	0	3	33	26	24	k__Bacteria;p__Firmicutes;c__Clostridia;o__Clostridia_UCG-014;f__;g__;s__
OTU_1564	0	4	0	0	6	2	4	13	0	0	115	0	23	0	0	0	0	0	0	0	k__Bacteria;p__Bacteroidota;c__Bacteroidia;o__Bacteroidales;f__Prevotellaceae;g__Prevotella;s__
OTU_1565	0	0	0	0	1	2	0	0	2	0	1	0	0	0	0	0	0	0	0	0	k__Bacteria;p__Firmicutes;c__Clostridia;o__Lachnospirales;f__Lachnospiraceae;g__Lachnospiraceae_NK4A136_group;s__bacterium_XPB1013
OTU_1566	0	0	0	11	0	0	0	0	0	0	3	0	2	0	0	0	0	0	0	0	k__Bacteria;p__Bacteroidota;c__Bacteroidia;o__Bacteroidales;f__Prevotellaceae;g__Prevotellaceae_UCG-003;s__
OTU_1567	0	0	0	2	0	0	2	0	0	0	0	0	6	0	0	0	0	0	0	0	k__Bacteria;p__Campylobacterota;c__Campylobacteria;o__Campylobacterales;f__Campylobacteraceae;g__Campylobacter
OTU_1568	5	7	5	8	13	14	12	8	14	3	3	0	5	8	5	0	31	2	9	12	k__Bacteria;p__Firmicutes;c__Clostridia;o__Clostridia_vadinBB60_group
OTU_1569	5	0	1	0	2	1	0	0	1	0	0	4	0	3	0	2	37	0	2	3	k__Bacteria;p__Deferribacteres;c__unidentified_Deferribacteres;o__Deferribacterales;f__Deferribacteraceae;g__Mucispirillum
OTU_1570	6	15	5	8	7	11	24	9	36	10	0	2	0	0	2	28	34	2	5	4	k__Bacteria;p__Firmicutes;c__Clostridia
OTU_1571	0	6	0	0	0	0	0	0	0	0	0	0	0	0	0	0	0	0	0	0	k__Bacteria;p__Firmicutes;c__Clostridia;o__Lachnospirales;f__Lachnospiraceae;g__Butyrivibrio;s__
OTU_1572	0	0	0	0	0	0	0	0	0	0	59	0	0	0	0	0	0	0	0	0	k__Bacteria;p__Bacteroidota;c__Bacteroidia;o__Flavobacteriales;f__Weeksellaceae;g__Chryseobacterium
OTU_1573	0	4	3	0	0	0	0	0	0	0	0	0	0	0	0	0	0	0	0	0	k__Bacteria;p__Firmicutes;c__Clostridia;o__Oscillospirales;f__Ruminococcaceae;g__Ruminococcus;s__
OTU_1575	0	0	0	0	0	0	0	0	0	0	3	0	6	0	1	0	0	0	0	0	k__Bacteria;p__Actinobacteriota;c__Coriobacteriia;o__Coriobacteriales;f__Eggerthellaceae;g__Slackia
OTU_1576	0	0	0	0	5	0	0	0	42	3	0	0	0	0	0	0	0	0	0	0	k__Bacteria;p__Firmicutes;c__Clostridia;o__Christensenellales;f__Christensenellaceae;g__Christensenella;s__Christensenella_minuta
OTU_1577	0	0	0	0	0	0	0	0	0	0	48	0	1	0	0	0	0	0	0	0	k__Bacteria;p__Firmicutes;c__Negativicutes;o__Veillonellales-Selenomonadales;f__Selenomonadaceae;g__Quinella;s__
OTU_1578	2	0	0	6	7	6	5	4	4	3	0	0	0	0	0	0	0	3	0	0	k__Bacteria;p__Firmicutes;c__Clostridia;o__Oscillospirales;f__Hungateiclostridiaceae;g__Ruminiclostridium;s__
OTU_1580	0	0	0	1	0	0	0	0	0	0	0	0	0	0	0	0	0	0	0	0	k__Bacteria;p__Firmicutes;c__Clostridia;o__Lachnospirales;f__Lachnospiraceae;g__Tyzzerella;s__
OTU_1581	3	5	2	1	1	3	4	4	0	3	0	3	0	0	0	4	2	12	27	1	k__Bacteria;p__Firmicutes;c__Bacilli;o__Izemoplasmatales;f__;g__;s__
OTU_1582	3	3	5	4	9	7	9	3	18	4	0	0	0	10	7	6	14	1	20	8	k__Bacteria;p__Firmicutes;c__Clostridia
OTU_1583	0	0	0	0	1	0	2	0	0	0	16	4	10	17	12	2	0	6	7	1	k__Bacteria;p__Firmicutes;c__Clostridia;o__Lachnospirales;f__Lachnospiraceae;g__[Eubacterium]_hallii_group;s__
OTU_1584	0	0	0	0	0	0	0	0	0	2	0	0	13	0	0	0	0	0	0	0	k__Bacteria;p__Bacteroidota;c__Bacteroidia;o__Bacteroidales;f__F082;g__;s__
OTU_1585	80	75	283	133	87	43	43	28	32	998	0	166	0	822	23	2	65	3553	31	112	k__Bacteria;p__Verrucomicrobiota;c__Verrucomicrobiae;o__Verrucomicrobiales;f__Akkermansiaceae;g__Akkermansia;s__
OTU_1586	2	0	0	0	0	1	0	0	0	0	0	0	0	0	5	0	2	0	0	3	k__Bacteria;p__Cyanobacteria;c__Vampirivibrionia;o__Gastranaerophilales;f__;g__;s__
OTU_1588	0	2	0	0	1	0	0	0	0	1	0	0	0	0	0	0	0	0	0	0	k__Bacteria;p__Bacteroidota;c__Bacteroidia;o__Bacteroidales;f__Prevotellaceae;g__Prevotella;s__
OTU_1589	0	0	0	0	3	0	3	0	0	5	0	0	8	0	0	0	0	0	0	0	k__Bacteria;p__Bacteroidota;c__Bacteroidia;o__Bacteroidales;f__Prevotellaceae;g__Prevotellaceae_UCG-001;s__
OTU_1590	0	0	2	2	0	2	7	0	1	0	20	0	26	1	1	0	1	0	2	0	k__Bacteria;p__Firmicutes;c__Clostridia;o__Lachnospirales;f__Lachnospiraceae
OTU_1591	0	5	0	0	0	2	0	0	1	0	0	0	2	0	0	0	0	0	0	0	k__Bacteria;p__Bacteroidota;c__Bacteroidia;o__Bacteroidales;f__Muribaculaceae;g__;s__
OTU_1592	0	0	2	0	2	0	0	2	0	0	12	0	27	0	1	0	0	0	0	0	k__Bacteria
OTU_1593	0	0	0	0	2	0	0	0	0	0	2	0	0	1	0	2	0	2	0	0	k__Bacteria;p__Verrucomicrobiota;c__Kiritimatiellae;o__WCHB1-41;f__;g__;s__
OTU_1594	0	0	0	0	0	0	0	0	0	0	7	0	11	0	18	15	29	3	0	3	k__Bacteria;p__Bacteroidota;c__Bacteroidia;o__Bacteroidales;f__Muribaculaceae;g__;s__
OTU_1595	0	0	0	0	0	0	1	0	0	0	10	0	15	0	5	0	0	0	0	0	k__Bacteria;p__Firmicutes;c__Clostridia;o__Peptostreptococcales-Tissierellales;f__Anaerovoracaceae;g__[Eubacterium]_nodatum_group;s__
OTU_1596	12	0	2	5	2	2	0	0	6	2	0	16	0	8	0	0	0	4	1	5	k__Bacteria;p__Firmicutes;c__Clostridia;o__Oscillospirales;f__UCG-010;g__;s__
OTU_1597	0	1	0	0	0	1	1	3	0	1	6	0	9	0	0	0	0	0	0	0	k__Bacteria;p__Bacteroidota;c__Bacteroidia;o__Bacteroidales;f__Rikenellaceae;g__Rikenellaceae_RC9_gut_group;s__
OTU_1598	0	0	0	0	0	0	0	0	0	0	0	0	0	17	10	15	13	0	0	0	k__Bacteria;p__Firmicutes;c__Negativicutes;o__Veillonellales-Selenomonadales;f__Veillonellaceae;g__Dialister;s__
OTU_1599	3	0	1	0	3	1	1	0	0	1	0	25	0	11	0	3	0	7	0	3	k__Bacteria;p__Elusimicrobia;c__unidentified_Elusimicrobia;o__Elusimicrobiales;f__Elusimicrobiaceae;g__Elusimicrobium;s__
OTU_1600	0	0	0	0	0	2	1	0	0	0	13	1	0	1	2	0	0	0	0	0	k__Bacteria;p__Firmicutes;c__Clostridia;o__Clostridia_UCG-014
OTU_1601	0	0	0	0	1	2	0	0	0	1	11	4	16	0	0	3	5	0	0	0	k__Bacteria;p__Firmicutes;c__Clostridia;o__Lachnospirales;f__Lachnospiraceae;g__Lachnospiraceae_UCG-002;s__
OTU_1602	0	2	4	0	0	0	2	0	0	0	15	0	14	0	0	0	0	0	0	0	k__Bacteria;p__Firmicutes;c__Clostridia;o__Lachnospirales;f__Lachnospiraceae;g__Lachnospiraceae_UCG-006;s__
OTU_1603	0	0	0	7	1	3	5	1	3	4	0	9	0	2	0	67	0	0	0	0	k__Bacteria;p__Bacteroidota;c__Bacteroidia;o__Bacteroidales;f__Muribaculaceae;g__;s__
OTU_1604	0	0	0	0	0	0	0	0	0	0	0	6	0	0	2	0	0	5	3	7	k__Bacteria;p__Bacteroidota;c__Bacteroidia;o__Bacteroidales;f__Muribaculaceae;g__;s__
OTU_1605	7	13	6	12	16	16	18	19	18	13	7	22	96	24	0	2	0	9	0	12	k__Bacteria;p__Firmicutes;c__Clostridia;o__Oscillospirales;f__Ruminococcaceae;g__Ruminococcus;s__Ruminococcus_sp_NK3A76
OTU_1606	0	0	1	2	1	3	1	3	0	3	0	4	0	15	3	4	4	4	3	4	k__Bacteria;p__Firmicutes;c__Clostridia
OTU_1607	0	3	0	0	0	0	0	0	0	0	0	0	0	0	0	0	0	0	0	0	k__Bacteria;p__Bacteroidota;c__Bacteroidia;o__Bacteroidales;f__Muribaculaceae;g__;s__
OTU_1609	0	0	0	0	0	0	0	0	0	0	5	0	6	0	0	0	0	0	0	0	k__Bacteria;p__Firmicutes;c__Clostridia;o__Christensenellales;f__Christensenellaceae;g__Christensenellaceae_R-7_group
OTU_1610	0	0	0	0	0	10	0	0	0	0	21	0	2	0	0	0	0	0	0	0	k__Bacteria;p__Bacteroidota;c__Bacteroidia;o__Bacteroidales;f__F082;g__;s__
OTU_1611	6	3	5	8	6	5	15	3	19	4	0	3	0	7	2	3	27	19	3	6	k__Bacteria;p__Firmicutes;c__Clostridia;o__Oscillospirales;f__UCG-010;g__;s__
OTU_1612	0	0	0	0	0	0	0	0	0	0	0	0	0	0	5	0	0	0	0	0	k__Bacteria;p__Verrucomicrobiota;c__Kiritimatiellae;o__WCHB1-41;f__;g__;s__
OTU_1613	0	0	2	0	1	1	3	1	2	1	5	0	1	0	0	0	0	0	2	0	k__Bacteria;p__Firmicutes;c__Bacilli;o__Erysipelotrichales;f__Erysipelotrichaceae
OTU_1614	2	4	1	3	2	3	3	0	3	3	0	2	0	1	2	7	6	9	6	6	k__Bacteria;p__unidentified_Bacteria;c__Clostridia;o__Peptococcales;f__Peptococcaceae;g__;s__
OTU_1615	0	0	0	0	0	0	0	0	0	0	0	0	0	0	0	0	1	0	0	0	k__Bacteria;p__Verrucomicrobiota;c__Kiritimatiellae;o__WCHB1-41;f__;g__;s__
OTU_1616	1	0	2	5	1	2	4	2	2	0	0	9	0	12	3	1	2	3	29	10	k__Bacteria
OTU_1617	0	0	0	0	0	0	0	0	0	0	1	0	15	0	0	0	0	0	0	0	k__Bacteria
OTU_1618	0	3	0	0	5	0	0	0	4	0	0	10	0	6	0	8	0	9	12	1	k__Bacteria;p__Firmicutes
OTU_1619	1	0	0	0	6	1	0	3	6	7	0	0	0	0	2	0	0	0	0	39	k__Bacteria;p__unidentified_Bacteria;c__Clostridia;o__;f__;g__;s__
OTU_1620	0	2	0	2	2	0	1	0	0	0	1	0	5	0	0	0	0	0	0	0	k__Bacteria;p__Firmicutes;c__Clostridia;o__Oscillospirales;f__UCG-010;g__;s__
OTU_1621	0	0	0	0	0	0	0	0	0	1	6	1	3	4	3	2	0	0	1	1	k__Bacteria;p__Firmicutes;c__Clostridia;o__Oscillospirales;f__Oscillospiraceae;g__Colidextribacter;s__
OTU_1622	0	0	0	1	0	0	0	0	0	1	0	1	0	0	0	0	0	0	0	0	k__Bacteria
OTU_1623	0	7	0	3	0	0	0	0	2	16	0	0	0	0	2	0	0	0	0	0	k__Bacteria
OTU_1624	3	3	1	10	8	3	10	3	11	3	0	1	0	0	0	6	26	13	0	21	k__Bacteria;p__Firmicutes;c__Clostridia
OTU_1625	2	0	0	4	2	9	5	2	3	4	0	0	0	3	7	16	24	2	8	17	k__Bacteria;p__Firmicutes;c__Clostridia;o__Clostridia_vadinBB60_group;f__;g__;s__
OTU_1626	0	0	0	0	0	0	0	0	0	0	12	5	2	1	3	4	3	3	3	5	k__Bacteria;p__Bacteroidota;c__Bacteroidia;o__Bacteroidales;f__Marinifilaceae;g__Odoribacter;s__
OTU_1627	0	0	0	0	0	0	0	1	1	1	4	0	0	0	0	0	0	0	0	0	k__Bacteria;p__Bacteroidota;c__Bacteroidia;o__Bacteroidales;f__Prevotellaceae;g__Prevotellaceae_UCG-004;s__
OTU_1628	0	0	0	0	0	0	5	0	0	0	0	0	13	0	0	0	2	0	0	0	k__Bacteria;p__Spirochaetota;c__Spirochaetia;o__Spirochaetales;f__Spirochaetaceae;g__Treponema
OTU_1629	0	4	0	1	0	0	2	0	1	3	9	2	5	0	1	0	0	0	0	0	k__Bacteria;p__unidentified_Bacteria;c__Clostridia;o__Oscillospirales;f__Ruminococcaceae;g__;s__
OTU_1630	2	0	0	0	0	0	0	0	0	0	10	0	16	0	0	0	0	0	0	0	k__Bacteria;p__Fusobacteriota;c__Fusobacteriia;o__Fusobacteriales;f__Leptotrichiaceae;g__Leptotrichia
OTU_1631	0	0	0	1	0	0	0	0	0	1	0	5	0	0	0	0	0	0	0	0	k__Bacteria;p__unidentified_Bacteria;c__Alphaproteobacteria;o__Rhodospirillales;f__;g__;s__
OTU_1632	0	0	0	0	0	0	0	0	10	1	0	0	0	0	0	0	0	0	0	0	k__Bacteria;p__Proteobacteria;c__Gammaproteobacteria;o__Pseudomonadales;f__Halomonadaceae;g__Halomonas;s__Halomonas_sp_1513
OTU_1633	0	1	2	2	3	0	0	8	1	3	0	14	2	0	0	0	0	0	0	21	k__Bacteria;p__Spirochaetota;c__Spirochaetia;o__Spirochaetales;f__Spirochaetaceae;g__Treponema;s__
OTU_1634	21	7	12	4	8	1	0	0	0	4	0	15	0	9	0	4	8	0	28	17	k__Bacteria;p__Firmicutes;c__Clostridia;o__Lachnospirales;f__Lachnospiraceae
OTU_1635	0	0	0	1	0	12	0	2	1	0	3	0	0	0	0	0	0	0	1	1	k__Bacteria;p__Firmicutes;c__Clostridia;o__Clostridia_vadinBB60_group;f__;g__;s__
OTU_1636	3	6	3	3	3	1	3	1	4	2	0	0	0	4	0	1	2	2	0	2	k__Bacteria;p__Firmicutes;c__Clostridia;o__Oscillospirales;f__Oscillospiraceae;g__Papillibacter;s__
OTU_1637	0	0	0	0	0	0	0	0	0	0	0	0	0	0	0	0	2	0	0	0	k__Bacteria;p__Bacteroidota;c__Bacteroidia;o__Bacteroidales;f__Prevotellaceae;g__Prevotellaceae_UCG-001;s__
OTU_1638	0	0	0	0	0	0	0	0	0	0	7	0	0	0	0	0	0	0	0	0	k__Bacteria;p__Firmicutes;c__Bacilli;o__Erysipelotrichales;f__Erysipelatoclostridiaceae;g__UCG-004;s__
OTU_1639	0	1	0	0	0	0	0	0	3	0	5	0	0	0	0	0	0	0	0	0	k__Bacteria;p__Spirochaetota;c__Spirochaetia;o__Spirochaetales;f__Spirochaetaceae;g__Sphaerochaeta;s__
OTU_1640	0	2	0	0	0	4	0	0	2	4	12	0	21	0	1	0	0	0	0	0	k__Bacteria;p__Firmicutes;c__Clostridia;o__Christensenellales;f__Christensenellaceae;g__Christensenellaceae_R-7_group;s__
OTU_1641	0	0	0	0	0	0	0	0	0	0	0	8	1	16	0	9	7	14	14	9	k__Bacteria;p__Firmicutes;c__Clostridia;o__Christensenellales;f__Christensenellaceae;g__Christensenellaceae_R-7_group;s__
OTU_1642	0	0	0	0	0	0	0	0	0	0	60	0	2	0	3	0	0	0	0	0	k__Bacteria;p__Chloroflexi;c__Anaerolineae;o__Anaerolineales;f__Anaerolineaceae;g__Flexilinea;s__
OTU_1643	0	2	4	0	5	8	4	9	4	7	0	0	0	0	0	8	0	0	0	1	k__Bacteria
OTU_1644	0	1	0	0	0	0	0	0	2	0	4	0	1	1	0	0	0	0	1	0	k__Bacteria;p__unidentified_Bacteria;c__Bacilli;o__Erysipelotrichales;f__Erysipelotrichaceae;g__;s__
OTU_1645	0	1	0	1	0	3	0	0	0	3	0	0	0	0	0	0	0	0	0	0	k__Bacteria;p__Firmicutes;c__Bacilli;o__Erysipelotrichales;f__Erysipelatoclostridiaceae;g__UCG-004;s__
OTU_1646	23	11	91	28	26	34	22	43	24	6	4	2	10	43	14	39	16	13	22	14	k__Bacteria;p__Firmicutes;c__Clostridia;o__Oscillospirales;f__Oscillospiraceae
OTU_1647	6	9	26	9	11	7	1	7	14	2	0	34	0	11	0	18	15	36	18	16	k__Bacteria;p__Firmicutes;c__Clostridia;o__Clostridia_UCG-014;f__;g__;s__
OTU_1648	0	0	0	0	0	0	0	0	0	1	0	0	8	0	0	0	0	0	0	0	k__Bacteria;p__Firmicutes;c__Bacilli;o__Erysipelotrichales;f__Erysipelatoclostridiaceae;g__UCG-004;s__
OTU_1649	0	0	0	22	14	8	6	6	6	18	0	0	0	1	0	1	2	0	0	0	k__Bacteria;p__Firmicutes;c__Bacilli;o__Bacillales;f__Bacillaceae;g__Bacillus
OTU_1650	0	0	0	0	3	0	0	0	0	0	0	0	0	0	0	0	0	0	0	0	k__Bacteria;p__Bacteroidota;c__Bacteroidia;o__Bacteroidales;f__Prevotellaceae;g__Prevotella;s__
OTU_1651	36	51	63	33	39	40	37	42	56	52	0	520	0	2	61	30	21	109	47	80	k__Bacteria;p__Firmicutes;c__Clostridia;o__Lachnospirales;f__Lachnospiraceae
OTU_1652	9	14	8	11	17	16	7	14	15	12	0	3	0	11	0	9	0	6	7	8	k__Bacteria;p__Firmicutes;c__Clostridia;o__Oscillospirales;f__Ruminococcaceae
OTU_1653	0	1	0	1	0	0	0	0	0	0	1	0	1	0	0	1	0	0	0	0	k__Bacteria;p__Bacteroidota;c__Bacteroidia;o__Bacteroidales;f__Bacteroidales_RF16_group;g__;s__
OTU_1654	0	0	0	0	0	0	0	0	6	0	5	2	11	3	0	3	4	3	4	6	k__Bacteria;p__Campylobacterota;c__Campylobacteria;o__Campylobacterales;f__Helicobacteraceae;g__Helicobacter
OTU_1655	0	5	3	4	5	2	4	1	3	2	14	3	61	1	12	1	3	0	2	4	k__Bacteria;p__Firmicutes;c__Clostridia;o__Christensenellales;f__Christensenellaceae;g__Christensenellaceae_R-7_group
OTU_1656	0	0	0	0	19	23	0	0	0	0	2	0	2	0	0	1	1	4	0	1	k__Bacteria;p__Firmicutes;c__Clostridia;o__Oscillospirales;f__Oscillospiraceae;g__UCG-003;s__
OTU_1657	0	3	0	0	0	0	0	0	0	2	4	0	14	0	0	0	0	0	1	2	k__Bacteria;p__Firmicutes;c__Clostridia;o__Peptostreptococcales-Tissierellales;f__Anaerovoracaceae;g__[Eubacterium]_brachy_group;s__
OTU_1658	0	6	2	10	1	3	2	1	5	2	0	0	0	1	0	2	2	4	2	1	k__Bacteria;p__Proteobacteria
OTU_1659	5	5	0	4	0	3	3	3	9	5	0	0	0	0	0	3	15	6	2	7	k__Bacteria;p__Firmicutes;c__Bacilli;o__Izemoplasmatales;f__;g__;s__
OTU_1660	0	0	0	0	0	0	0	0	0	0	11	0	5	0	0	0	2	0	0	0	k__Bacteria
OTU_1661	0	0	8	1	0	3	0	0	0	1	6	0	0	0	0	0	0	0	0	0	k__Bacteria;p__Firmicutes;c__Bacilli;o__RF39;f__;g__;s__
OTU_1662	0	0	0	0	0	0	0	0	0	0	0	7	1	0	6	3	8	10	13	10	k__Bacteria;p__Bacteroidota;c__Bacteroidia;o__Bacteroidales;f__Muribaculaceae;g__;s__
OTU_1663	2	3	5	8	14	11	8	8	3	3	0	4	0	9	1	32	7	7	9	48	k__Bacteria;p__Firmicutes;c__Clostridia;o__Oscillospirales;f__Ruminococcaceae;g__Candidatus_Soleaferrea;s__
OTU_1664	0	0	0	0	0	0	0	0	1	0	42	1	0	0	0	0	0	0	0	0	k__Bacteria;p__Proteobacteria;c__Gammaproteobacteria;o__Pseudomonadales;f__Moraxellaceae;g__Acinetobacter
OTU_1665	0	0	1	0	2	2	5	9	3	0	0	0	0	0	0	0	0	0	0	0	k__Bacteria;p__Firmicutes;c__Clostridia;o__Oscillospirales;f__Ruminococcaceae;g__CAG-352;s__
OTU_1666	0	2	3	1	2	0	0	0	0	0	1	0	1	0	0	0	0	0	0	0	k__Bacteria;p__Firmicutes;c__Clostridia;o__Peptostreptococcales-Tissierellales;f__Anaerovoracaceae;g__Anaerovorax;s__
OTU_1667	0	0	0	0	0	0	0	0	0	0	2	2	0	3	3	0	0	0	0	0	k__Bacteria;p__Verrucomicrobiota;c__Kiritimatiellae;o__WCHB1-41;f__;g__;s__
OTU_1668	6	21	9	3	2	2	5	5	2	5	0	6	0	6	1	10	16	2	3	14	k__Bacteria;p__Firmicutes;c__Clostridia;o__Clostridia_vadinBB60_group;f__;g__;s__
OTU_1669	0	5	0	2	1	1	7	0	0	2	15	0	1	0	0	0	0	0	0	0	k__Bacteria
OTU_1670	0	0	0	0	0	0	0	0	0	0	0	1	2	0	8	0	0	0	0	0	k__Bacteria;p__Verrucomicrobiota;c__Kiritimatiellae;o__WCHB1-41;f__;g__;s__
OTU_1671	0	0	4	0	0	0	1	0	0	0	0	0	18	0	1	0	0	0	1	0	k__Bacteria;p__Actinobacteriota;c__Coriobacteriia;o__Coriobacteriales;f__Eggerthellaceae
OTU_1672	0	0	0	0	2	0	0	0	0	2	18	0	74	0	0	0	0	0	0	0	k__Bacteria;p__Firmicutes;c__Clostridia;o__Oscillospirales;f__[Eubacterium]_coprostanoligenes_group;g__;s__
OTU_1674	0	0	0	0	9	0	0	1	0	2	4	0	2	0	0	0	0	0	0	0	k__Bacteria;p__Bacteroidota;c__Bacteroidia;o__Bacteroidales;f__Rikenellaceae;g__Rikenellaceae_RC9_gut_group;s__
OTU_1675	0	0	0	0	3	2	1	0	0	0	0	0	2	0	0	0	2	0	0	0	k__Bacteria;p__Firmicutes;c__Bacilli;o__RF39;f__;g__;s__
OTU_1676	0	0	0	0	0	0	0	0	0	4	0	0	0	0	0	0	0	0	0	0	k__Bacteria;p__Bacteroidota;c__Bacteroidia;o__Bacteroidales;f__Prevotellaceae;g__Prevotella;s__
OTU_1677	0	0	0	0	0	0	0	0	0	0	0	0	0	1	3	5	0	2	0	0	k__Bacteria;p__Verrucomicrobiota;c__Kiritimatiellae;o__WCHB1-41;f__;g__;s__
OTU_1678	0	5	0	2	3	3	0	0	0	0	0	0	22	0	0	0	0	0	0	0	k__Bacteria;p__Bacteroidota;c__Bacteroidia;o__Bacteroidales;f__p-251-o5;g__;s__
OTU_1679	0	0	0	4	0	0	0	0	0	0	0	0	1	0	0	0	1	0	0	0	k__Bacteria
OTU_1680	7	2	1	7	1	1	4	0	7	0	0	3	0	9	4	6	4	2	6	5	k__Bacteria;p__Firmicutes;c__Clostridia
OTU_1681	0	0	0	0	0	0	3	0	1	0	3	0	4	0	0	0	0	0	0	0	k__Bacteria;p__unidentified_Bacteria;c__Verrucomicrobiae;o__Opitutales;f__Puniceicoccaceae;g__;s__
OTU_1682	0	0	0	0	0	3	0	0	3	1	13	0	2	0	0	0	0	0	0	0	k__Bacteria;p__Bacteroidota;c__Bacteroidia;o__Bacteroidales;f__Rikenellaceae;g__Rikenellaceae_RC9_gut_group;s__
OTU_1683	0	0	0	0	0	0	0	0	0	0	56	0	0	0	0	0	0	0	0	0	k__Bacteria;p__Firmicutes;c__Negativicutes;o__Veillonellales-Selenomonadales;f__Selenomonadaceae;g__Quinella;s__
OTU_1684	0	2	0	0	0	2	0	3	0	0	6	0	2	0	0	0	0	0	0	0	k__Bacteria
OTU_1685	92	160	43	104	74	161	272	191	101	92	0	48	0	30	15	17	29	98	15	91	k__Bacteria;p__Bacteroidota;c__Bacteroidia;o__Bacteroidales;f__Bacteroidaceae;g__Bacteroides;s__
OTU_1686	0	0	0	0	0	0	0	0	0	0	0	2	0	1	2	0	0	0	0	0	k__Bacteria;p__Cyanobacteria;c__Vampirivibrionia;o__Gastranaerophilales;f__;g__;s__
OTU_1687	2	0	0	0	0	0	0	0	0	0	0	1	0	0	3	3	3	0	0	0	k__Bacteria;p__Actinobacteriota;c__Coriobacteriia;o__Coriobacteriales;f__Atopobiaceae;g__Coriobacteriaceae_UCG-002;s__
OTU_1689	9	23	14	21	12	38	27	15	20	13	0	5	0	7	0	11	30	2	2	21	k__Bacteria;p__Firmicutes;c__Clostridia;o__Clostridia_vadinBB60_group;f__;g__;s__
OTU_1691	0	0	0	0	5	0	0	0	0	0	2	0	0	0	0	0	0	0	0	0	k__Bacteria
OTU_1692	0	0	0	15	0	0	0	0	0	18	2	2	5	0	5	1	2	0	0	0	k__Bacteria;p__Firmicutes;c__Clostridia;o__Oscillospirales;f__Oscillospiraceae;g__Oscillibacter;s__
OTU_1693	0	0	0	0	0	0	0	0	6	0	0	0	0	0	0	0	0	0	0	0	k__Bacteria;p__Bacteroidota;c__Bacteroidia;o__Bacteroidales;f__Prevotellaceae;g__Prevotella;s__
OTU_1694	7	1	0	2	4	3	0	6	3	6	0	0	0	0	0	0	0	0	0	0	k__Bacteria;p__Bacteroidota;c__Bacteroidia;o__Bacteroidales
OTU_1695	2	2	2	2	0	3	5	5	0	7	0	12	0	2	1	0	3	14	6	12	k__Bacteria;p__Firmicutes;c__Clostridia;o__Lachnospirales;f__Lachnospiraceae
OTU_1697	2	0	0	0	0	0	0	0	0	0	0	9	0	3	0	7	3	5	22	14	k__Bacteria
OTU_1698	0	0	1	4	3	9	4	3	3	5	0	0	0	3	9	3	0	4	0	2	k__Bacteria;p__Firmicutes;c__Clostridia;o__Clostridia_vadinBB60_group;f__;g__;s__
OTU_1699	0	1	1	0	0	2	0	0	0	0	0	0	0	0	1	0	0	0	0	0	k__Bacteria;p__Firmicutes;c__Clostridia
OTU_1700	0	0	0	0	0	0	0	0	0	3	0	0	2	0	0	0	0	0	0	0	k__Bacteria;p__Firmicutes;c__Clostridia;o__Lachnospirales;f__Lachnospiraceae;g__Butyrivibrio;s__
OTU_1701	0	0	6	0	4	1	3	0	6	3	0	0	0	0	0	0	0	9	3	0	k__Bacteria;p__Firmicutes;c__Clostridia;o__Oscillospirales;f__UCG-010;g__;s__
OTU_1702	0	0	0	0	0	0	0	5	7	0	0	0	0	3	29	24	2	0	0	2	k__Bacteria;p__Actinobacteriota;c__Coriobacteriia;o__Coriobacteriales;f__Atopobiaceae
OTU_1703	0	0	0	0	0	0	0	5	5	0	23	0	26	1	1	2	0	0	0	0	k__Bacteria;p__Firmicutes;c__Bacilli;o__Staphylococcales;f__Gemellaceae;g__Gemella;s__
OTU_1704	0	0	0	0	0	0	0	0	0	0	2	0	0	0	0	0	0	0	0	0	k__Bacteria;p__Proteobacteria;c__Gammaproteobacteria;o__Burkholderiales;f__Neisseriaceae
OTU_1705	0	0	3	6	1	2	0	1	0	0	2	6	2	4	21	4	0	0	1	1	k__Bacteria;p__Firmicutes;c__Clostridia;o__Peptostreptococcales-Tissierellales;f__Anaerovoracaceae;g__Family_XIII_AD3011_group;s__
OTU_1706	9	2	0	10	5	7	1	6	4	4	0	0	0	0	0	0	24	2	6	4	k__Bacteria;p__Firmicutes;c__Clostridia;o__Clostridia_vadinBB60_group;f__;g__;s__
OTU_1707	7	1	12	6	10	4	5	6	28	7	0	9	0	18	0	6	4	21	3	20	k__Bacteria;p__unidentified_Bacteria;c__Clostridia;o__Oscillospirales;f__Ruminococcaceae;g__;s__
OTU_1708	4	1	2	0	0	0	3	1	3	0	0	17	0	7	3	4	0	2	2	0	k__Bacteria;p__Firmicutes;c__Clostridia;o__Oscillospirales
OTU_1709	0	0	0	0	0	0	0	0	0	0	0	0	12	0	0	0	0	0	0	0	k__Bacteria;p__Firmicutes;c__Clostridia;o__Peptostreptococcales-Tissierellales;f__Anaerovoracaceae;g__Anaerovorax;s__
OTU_1710	0	0	0	0	0	0	5	0	0	0	18	0	0	0	0	0	0	0	0	0	k__Bacteria;p__Firmicutes;c__Bacilli;o__Acholeplasmatales;f__Acholeplasmataceae;g__Anaeroplasma;s__
OTU_1711	0	0	0	0	0	0	0	0	0	0	3	2	1	0	3	0	0	0	0	0	k__Bacteria;p__Planctomycetes;c__unidentified_Planctomycetes;o__Pirellulales;f__Pirellulaceae;g__Pirellula;s__
OTU_1712	0	0	0	0	1	0	0	0	0	0	0	0	0	0	0	0	0	0	0	0	k__Bacteria;p__Bacteroidota;c__Bacteroidia;o__Bacteroidales;f__Prevotellaceae;g__Prevotella;s__
OTU_1713	10	4	1	6	3	5	11	4	6	3	0	12	0	8	14	0	6	6	9	5	k__Bacteria
OTU_1714	0	0	0	0	0	0	0	0	0	0	1	0	2	0	0	0	0	0	0	0	k__Bacteria;p__Firmicutes;c__Clostridia;o__Lachnospirales;f__Lachnospiraceae;g__Butyrivibrio;s__
OTU_1715	0	0	0	0	0	0	0	0	3	0	9	0	7	0	0	0	0	0	0	0	k__Bacteria;p__Firmicutes;c__Clostridia;o__Clostridia_vadinBB60_group;f__;g__;s__
OTU_1716	8	3	4	19	15	9	8	7	4	11	0	2	0	6	0	4	21	2	6	1	k__Bacteria;p__Firmicutes;c__Clostridia;o__Oscillospirales;f__Hungateiclostridiaceae;g__Ruminiclostridium;s__
OTU_1717	0	0	0	2	5	0	0	0	0	2	12	0	3	0	0	0	0	0	0	0	k__Bacteria;p__Firmicutes;c__Clostridia;o__Oscillospirales;f__UCG-010;g__;s__
OTU_1718	0	0	0	0	0	2	0	0	0	0	0	0	0	0	23	0	0	0	0	0	k__Bacteria
OTU_1719	0	2	0	0	1	0	0	0	0	1	3	0	0	0	0	0	0	0	0	0	k__Bacteria;p__Firmicutes;c__Clostridia;o__Oscillospirales
OTU_1720	4	4	0	1	0	0	1	0	0	0	0	0	0	6	23	0	0	0	0	0	k__Bacteria;p__Firmicutes;c__Bacilli;o__Erysipelotrichales;f__Erysipelatoclostridiaceae;g__Erysipelatoclostridium;s__
OTU_1721	0	0	0	0	0	0	0	0	0	0	0	0	4	0	0	0	0	0	0	0	k__Bacteria;p__Firmicutes;c__Negativicutes;o__Veillonellales-Selenomonadales;f__Selenomonadaceae;g__Quinella;s__
OTU_1722	0	2	4	0	3	0	0	0	0	2	3	0	2	0	0	0	0	0	0	0	k__Bacteria
OTU_1723	0	0	0	0	3	3	0	0	0	0	2	0	12	0	0	0	0	0	0	0	k__Bacteria;p__Firmicutes;c__Clostridia;o__Peptostreptococcales-Tissierellales;f__Anaerovoracaceae;g__[Eubacterium]_nodatum_group;s__
OTU_1724	35	25	8	16	7	4	8	11	15	7	0	2	0	5	0	6	10	26	11	11	k__Bacteria;p__unidentified_Bacteria;c__Alphaproteobacteria;o__Rhodospirillales;f__;g__;s__
OTU_1725	0	0	0	0	0	0	0	0	0	0	0	3	19	0	6	7	4	0	0	0	k__Bacteria;p__Firmicutes;c__Clostridia;o__Lachnospirales;f__Lachnospiraceae;g__Lachnospiraceae_NK4A136_group;s__
OTU_1726	0	0	3	0	0	0	0	0	0	0	0	26	0	3	8	10	1	14	3	0	k__Bacteria;p__Firmicutes;c__Clostridia;o__Monoglobales;f__Monoglobaceae;g__Monoglobus;s__
OTU_1727	0	0	0	1	0	0	1	0	0	0	0	1	0	5	5	8	8	2	0	4	k__Bacteria;p__Firmicutes;c__Clostridia;o__Oscillospirales;f__UCG-010;g__;s__
OTU_1728	0	0	0	0	0	0	2	0	0	7	3	0	0	0	0	0	0	0	0	0	k__Bacteria
OTU_1729	1	0	0	0	0	0	0	0	1	0	0	0	0	1	0	4	20	24	0	0	k__Bacteria
OTU_1730	0	0	0	0	0	0	0	0	0	0	0	0	0	0	0	0	0	0	0	3	k__Bacteria;p__Campylobacterota;c__Campylobacteria;o__Campylobacterales;f__Helicobacteraceae;g__Helicobacter
OTU_1731	0	0	0	0	0	0	2	0	0	0	0	0	0	0	66	0	3	0	0	0	k__Bacteria
OTU_1732	0	5	1	0	0	0	0	0	0	0	0	9	2	0	0	1	4	5	1	4	k__Bacteria;p__unidentified_Bacteria;c__Clostridia;o__Lachnospirales;f__Lachnospiraceae
OTU_1733	8	0	9	4	8	2	0	4	0	2	0	4	0	3	3	5	15	5	3	7	k__Bacteria;p__Firmicutes;c__Clostridia;o__Oscillospirales
OTU_1734	0	0	0	0	0	0	0	0	0	0	1	0	1	0	1	0	0	0	0	0	k__Bacteria;p__unidentified_Bacteria;c__Saccharimonadia;o__Saccharimonadales;f__Saccharimonadaceae;g__Candidatus_Saccharimonas;s__
OTU_1735	0	0	0	0	0	0	0	2	1	2	17	1	12	0	0	0	0	2	0	0	k__Bacteria;p__Firmicutes;c__Bacilli;o__Lactobacillales
OTU_1736	0	3	4	7	8	9	3	1	11	3	0	1	0	70	2	0	0	7	6	7	k__Bacteria;p__Firmicutes;c__Clostridia;o__Lachnospirales;f__Lachnospiraceae;g__XBB1006;s__
OTU_1737	0	0	0	0	0	0	0	0	0	0	0	0	0	0	0	0	0	0	0	0	k__Bacteria;p__Firmicutes;c__Clostridia;o__Lachnospirales;f__Lachnospiraceae;g__Butyrivibrio;s__
OTU_1738	0	0	0	0	0	0	0	0	0	0	86	0	0	0	0	1	0	0	0	0	k__Bacteria;p__Firmicutes;c__Negativicutes;o__Veillonellales-Selenomonadales;f__Selenomonadaceae;g__Quinella;s__
OTU_1739	0	0	0	0	0	0	0	0	0	0	0	0	0	0	0	0	0	0	0	0	k__Bacteria;p__Bacteroidota;c__Bacteroidia;o__Bacteroidales;f__Muribaculaceae;g__;s__
OTU_1740	3	1	4	1	0	1	1	0	2	1	1	6	0	10	1	4	0	6	1	23	k__Bacteria;p__Cyanobacteria;c__Vampirivibrionia;o__Gastranaerophilales;f__;g__;s__
OTU_1741	0	0	0	0	5	11	3	2	3	2	0	0	0	0	1	6	43	3	2	0	k__Bacteria;p__Firmicutes;c__Clostridia;o__Clostridia_vadinBB60_group;f__unidentified_Clostridia_vadinBB60_group;g__unidentified_Clostridia_vadinBB60_group;s__Clostridiales_bacterium_enrichment_culture_clone_06-1235251-76
OTU_1742	0	0	2	5	5	7	2	0	3	3	0	0	0	45	0	6	0	2	52	35	k__Bacteria;p__Firmicutes;c__Clostridia;o__Oscillospirales;f__UCG-010;g__;s__
OTU_1743	0	0	0	2	3	0	0	0	0	0	5	0	13	0	0	0	0	0	0	0	k__Bacteria;p__Firmicutes;c__Clostridia;o__Oscillospirales;f__[Eubacterium]_coprostanoligenes_group;g__;s__
OTU_1744	0	0	3	0	0	0	1	2	1	0	14	0	27	0	0	0	3	1	0	0	k__Bacteria;p__Firmicutes;c__Clostridia;o__Lachnospirales;f__Lachnospiraceae;g__Lachnospiraceae_UCG-008;s__
OTU_1745	43	5	0	0	0	0	0	0	0	1	0	1	0	2	0	0	0	0	0	0	k__Bacteria;p__unidentified_Bacteria;c__Alphaproteobacteria;o__Rhodospirillales
OTU_1747	0	0	0	0	0	0	0	0	0	0	0	0	1	0	0	0	0	0	0	0	k__Bacteria;p__Firmicutes;c__Negativicutes;o__Veillonellales-Selenomonadales;f__Selenomonadaceae;g__Quinella;s__
OTU_1748	5	0	3	6	5	7	3	7	1	5	0	6	0	4	5	3	0	7	8	10	k__Bacteria
OTU_1749	0	0	0	0	0	0	0	0	0	0	0	1	0	0	4	1	0	5	0	2	k__Bacteria;p__Bacteroidota;c__Bacteroidia;o__Bacteroidales;f__Rikenellaceae
OTU_1750	47	49	12	54	23	36	19	16	41	23	0	30	0	18	0	55	73	17	21	25	k__Bacteria;p__Desulfobacterota;c__Desulfovibrionia;o__Desulfovibrionales;f__Desulfovibrionaceae;g__Mailhella;s__
OTU_1751	17	6	2	18	8	23	45	12	12	14	0	0	0	4	14	7	28	1	1	8	k__Bacteria;p__Firmicutes;c__Clostridia;o__Oscillospirales;f__UCG-010;g__;s__
OTU_1752	2	3	0	2	2	4	1	1	0	2	0	5	0	9	0	2	0	3	3	7	k__Bacteria
OTU_1753	1	2	0	0	0	0	0	2	0	0	31	0	7	0	0	0	0	0	0	0	k__Bacteria;p__Bacteroidota;c__Bacteroidia;o__Bacteroidales;f__Prevotellaceae;g__Prevotella_7;s__Prevotella_melaninogenica
OTU_1754	0	4	0	3	0	1	1	0	0	0	4	0	18	0	0	0	0	0	0	0	k__Bacteria;p__unidentified_Bacteria;c__Bacteroidia;o__Bacteroidales;f__;g__;s__
OTU_1755	0	0	0	1	0	0	0	0	0	0	2	0	14	0	0	0	1	0	0	0	k__Bacteria;p__Desulfobacterota;c__Desulfuromonadia;o__Bradymonadales
OTU_1756	0	0	0	0	0	1	1	0	0	0	1	0	0	0	0	0	0	0	0	0	k__Bacteria;p__Cyanobacteria;c__Vampirivibrionia;o__Gastranaerophilales;f__;g__;s__
OTU_1757	0	0	0	0	0	0	0	0	0	0	2	3	2	2	16	4	14	6	3	7	k__Bacteria;p__Bacteroidota;c__Bacteroidia;o__Bacteroidales;f__Muribaculaceae;g__;s__
OTU_1758	0	0	0	0	0	0	0	0	0	0	21	0	0	0	0	0	0	0	0	0	k__Bacteria;p__Firmicutes;c__Negativicutes;o__Veillonellales-Selenomonadales;f__Selenomonadaceae;g__Quinella;s__
OTU_1759	0	1	1	1	0	0	0	1	0	0	0	83	0	0	0	0	3	0	0	0	k__Bacteria;p__Firmicutes;c__Clostridia;o__Clostridiales;f__Clostridiaceae;g__Clostridium_sensu_stricto_1
OTU_1760	0	0	2	0	0	0	19	5	0	11	0	0	0	0	0	0	0	0	0	0	k__Bacteria;p__Firmicutes;c__Bacilli;o__Erysipelotrichales;f__Erysipelotrichaceae;g__[Clostridium]_innocuum_group;s__
OTU_1761	2	10	1	0	1	0	0	2	0	0	0	43	0	5	1	10	2	41	16	17	k__Bacteria;p__Bacteroidota;c__Bacteroidia;o__Bacteroidales;f__Prevotellaceae;g__Prevotellaceae_UCG-004;s__
OTU_1762	0	3	0	2	1	3	2	0	0	1	0	0	2	0	1	0	0	0	0	0	k__Bacteria;p__unidentified_Bacteria;c__Clostridia;o__Lachnospirales;f__Lachnospiraceae;g__;s__
OTU_1763	0	0	0	0	0	0	0	0	0	0	13	0	2	0	0	0	0	0	0	0	k__Bacteria;p__Firmicutes;c__Negativicutes;o__Veillonellales-Selenomonadales;f__Selenomonadaceae;g__Quinella;s__
OTU_1764	0	0	1	1	1	0	0	0	0	0	14	5	8	3	6	0	0	0	0	0	k__Bacteria
OTU_1765	0	2	0	3	1	6	3	0	3	0	0	0	0	0	7	12	27	0	3	8	k__Bacteria;p__Firmicutes;c__Clostridia;o__Oscillospirales;f__UCG-010;g__;s__
OTU_1766	2	0	0	0	1	0	5	0	0	0	0	0	2	0	0	0	18	0	1	5	k__Bacteria;p__Firmicutes;c__Clostridia;o__Clostridia_vadinBB60_group;f__;g__;s__
OTU_1767	0	0	0	0	0	0	2	0	0	1	0	0	0	0	0	0	0	0	0	0	k__Bacteria;p__Desulfobacterota;c__Desulfovibrionia;o__Desulfovibrionales;f__Desulfovibrionaceae;g__Desulfovibrio;s__
OTU_1768	0	0	0	0	0	0	0	0	0	3	11	0	0	0	0	0	0	0	0	0	k__Bacteria;p__Firmicutes;c__Bacilli;o__Erysipelotrichales;f__Erysipelatoclostridiaceae;g__UCG-004;s__
OTU_1769	0	1	0	0	0	0	0	0	0	0	0	0	0	0	0	0	0	0	0	0	k__Bacteria;p__Spirochaetota;c__Spirochaetia;o__Spirochaetales;f__Spirochaetaceae;g__Sphaerochaeta
OTU_1770	2	27	0	0	0	0	0	0	0	2	0	0	0	0	0	0	0	0	0	0	k__Bacteria;p__unidentified_Bacteria;c__Alphaproteobacteria;o__Rhodospirillales;f__unidentified_Rhodospirillales;g__unidentified_Rhodospirillales;s__Alphaproteobacteria_bacterium_canine_oral_taxon_081
OTU_1771	0	3	2	7	2	5	5	3	0	5	0	7	0	6	0	9	0	8	8	15	k__Bacteria;p__Firmicutes;c__Clostridia;o__Christensenellales;f__Christensenellaceae;g__Christensenellaceae_R-7_group
OTU_1772	0	2	1	4	7	2	8	0	4	10	6	0	2	0	0	0	0	0	0	0	k__Bacteria;p__Firmicutes;c__Clostridia;o__Lachnospirales;f__Lachnospiraceae;g__probable_genus_10;s__
OTU_1773	0	0	0	2	0	0	0	0	0	0	0	0	2	0	0	0	0	0	0	0	k__Bacteria;p__Firmicutes;c__Bacilli;o__Acholeplasmatales;f__Acholeplasmataceae;g__Anaeroplasma;s__
OTU_1774	0	0	0	0	0	0	0	0	0	0	7	0	5	0	2	0	4	0	0	0	k__Bacteria;p__Firmicutes;c__Clostridia;o__Lachnospirales;f__Lachnospiraceae;g__Lachnospiraceae_NK3A20_group;s__
OTU_1775	0	0	0	0	0	0	0	0	0	2	0	0	0	0	0	0	0	0	0	0	k__Bacteria
OTU_1777	0	0	1	2	0	0	0	0	0	0	10	0	3	0	1	0	0	0	0	0	k__Bacteria;p__Firmicutes;c__Clostridia;o__Lachnospirales;f__Lachnospiraceae;g__Syntrophococcus
OTU_1778	0	0	0	0	0	0	0	0	0	1	3	3	1	1	9	0	9	6	6	3	k__Bacteria;p__Bacteroidota;c__Bacteroidia;o__Bacteroidales;f__Muribaculaceae;g__;s__
OTU_1779	0	0	0	0	0	2	0	0	0	5	16	0	4	0	0	0	0	0	0	0	k__Bacteria;p__Firmicutes;c__Bacilli;o__Erysipelotrichales;f__Erysipelatoclostridiaceae;g__UCG-004;s__
OTU_1780	0	0	0	0	0	55	0	0	10	0	21	2	1	13	7	0	5	9	2	3	k__Bacteria;p__Firmicutes;c__Bacilli;o__Erysipelotrichales;f__Erysipelotrichaceae;g__Holdemanella;s__
OTU_1781	0	0	0	0	0	0	0	0	0	0	1	0	14	0	0	0	0	0	0	0	k__Bacteria;p__Firmicutes;c__Bacilli;o__Erysipelotrichales;f__Erysipelatoclostridiaceae;g__UCG-004;s__
OTU_1782	0	0	0	0	0	0	0	0	0	0	53	0	18	1	5	0	0	0	0	0	k__Bacteria;p__Firmicutes;c__Clostridia;o__Lachnospirales;f__Lachnospiraceae;g__Lachnospiraceae_NK3A20_group;s__
OTU_1783	3	1	3	6	1	4	3	3	5	1	0	0	0	6	1	1	2	6	3	4	k__Bacteria;p__Firmicutes;c__Clostridia
OTU_1784	0	2	0	0	0	0	1	1	0	2	9	0	1	0	0	0	0	0	0	0	k__Bacteria;p__Bacteroidota;c__Bacteroidia;o__Bacteroidales;f__Rikenellaceae;g__Rikenellaceae_RC9_gut_group;s__
OTU_1785	0	2	0	4	0	0	0	0	1	0	0	0	0	0	0	0	0	0	0	0	k__Bacteria
OTU_1787	1	0	0	0	0	2	4	0	4	0	0	0	0	0	14	2	0	2	1	5	k__Bacteria;p__Firmicutes;c__Clostridia;o__Oscillospirales
OTU_1788	8	0	4	10	1	4	1	0	3	9	0	0	0	5	0	0	4	0	0	0	k__Bacteria;p__Firmicutes;c__Clostridia;o__Oscillospirales;f__UCG-010;g__;s__
OTU_1789	0	0	0	0	0	0	0	0	0	0	0	0	2	0	0	0	0	0	0	0	k__Bacteria;p__Bacteroidota;c__Bacteroidia;o__Bacteroidales;f__Prevotellaceae
OTU_1790	0	0	0	0	0	1	0	0	0	0	9	0	0	0	0	0	0	0	0	0	k__Bacteria;p__Spirochaetota;c__Spirochaetia;o__Spirochaetales;f__Spirochaetaceae
OTU_1791	0	0	0	0	0	0	0	0	0	0	0	4	2	0	3	1	5	5	4	6	k__Bacteria;p__Bacteroidota;c__Bacteroidia;o__Bacteroidales;f__Muribaculaceae;g__;s__
OTU_1792	0	0	0	0	5	2	0	0	0	0	0	0	2	0	0	0	0	0	0	0	k__Bacteria;p__Firmicutes;c__Clostridia;o__Clostridia_UCG-014;f__;g__;s__
OTU_1793	0	0	0	0	0	0	1	0	4	0	1	0	0	0	0	0	0	0	0	0	k__Bacteria;p__Spirochaetota;c__Spirochaetia;o__Spirochaetales;f__Spirochaetaceae;g__Treponema
OTU_1794	0	0	0	0	0	0	0	0	1	0	13	4	7	0	3	0	2	0	0	0	k__Bacteria;p__Firmicutes;c__Clostridia;o__Christensenellales;f__Christensenellaceae;g__Christensenellaceae_R-7_group;s__
OTU_1795	0	0	0	1	3	2	0	0	0	0	0	0	0	0	10	12	2	0	0	4	k__Bacteria;p__Actinobacteriota;c__Coriobacteriia;o__Coriobacteriales;f__Eggerthellaceae
OTU_1796	8	13	18	27	8	8	22	7	8	3	0	9	0	27	8	7	67	19	20	27	k__Bacteria;p__Firmicutes;c__Clostridia;o__Oscillospirales;f__UCG-010;g__;s__
OTU_1797	0	0	0	0	4	0	0	0	0	0	0	0	0	0	0	0	0	0	0	0	k__Bacteria;p__Firmicutes;c__Clostridia;o__Oscillospirales;f__UCG-010;g__;s__
OTU_1798	0	0	0	0	0	0	0	0	0	0	7	0	0	0	0	0	0	0	0	0	k__Bacteria;p__Spirochaetota;c__Spirochaetia;o__Spirochaetales;f__Spirochaetaceae;g__Treponema
OTU_1799	0	0	0	0	0	0	0	0	0	0	6	0	0	0	0	0	0	0	0	0	k__Bacteria;p__Firmicutes;c__Negativicutes;o__Veillonellales-Selenomonadales;f__Selenomonadaceae;g__Quinella;s__
OTU_1801	0	0	0	0	0	0	0	0	4	0	13	0	15	0	0	0	0	0	0	0	k__Bacteria;p__Firmicutes;c__Bacilli;o__Erysipelotrichales;f__Erysipelatoclostridiaceae;g__UCG-004;s__
OTU_1802	0	0	0	0	0	0	0	4	0	2	0	0	0	0	0	0	0	0	0	0	k__Bacteria;p__Bacteroidota;c__Bacteroidia;o__Bacteroidales;f__Prevotellaceae
OTU_1803	0	0	0	0	0	0	2	0	0	0	12	0	11	0	0	0	0	0	0	0	k__Bacteria
OTU_1805	0	0	0	0	5	0	0	0	0	0	1	0	2	0	0	0	0	0	0	0	k__Bacteria;p__Firmicutes;c__Clostridia;o__Lachnospirales;f__Lachnospiraceae;g__Oribacterium;s__
OTU_1806	0	0	1	1	0	0	0	1	0	0	29	1	5	0	0	0	0	0	0	0	k__Bacteria;p__Firmicutes;c__Clostridia;o__Peptostreptococcales-Tissierellales;f__Anaerovoracaceae;g__[Eubacterium]_nodatum_group;s__
OTU_1807	0	0	0	0	0	0	0	0	0	0	2	0	0	0	0	0	0	0	0	0	k__Bacteria;p__unidentified_Bacteria;c__Alphaproteobacteria;o__Rhodospirillales;f__;g__;s__
OTU_1808	0	0	2	1	1	2	0	0	4	2	19	0	1	0	0	0	0	0	0	0	k__Bacteria;p__Bacteroidota;c__Bacteroidia;o__Bacteroidales;f__Rikenellaceae;g__Rikenellaceae_RC9_gut_group;s__
OTU_1809	0	3	0	5	3	9	1	2	6	1	0	5	0	2	0	0	0	0	3	0	k__Bacteria;p__Firmicutes;c__Clostridia;o__Clostridia_UCG-014
OTU_1810	11	13	13	9	12	10	10	6	12	14	0	82	0	148	11	107	8	27	29	37	k__Bacteria;p__Firmicutes;c__Clostridia;o__Christensenellales;f__Christensenellaceae;g__Christensenellaceae_R-7_group;s__
OTU_1811	7	7	3	1	5	1	5	4	3	0	0	0	0	3	11	3	8	0	0	1	k__Bacteria;p__Bacteroidota;c__Bacteroidia;o__Bacteroidales;f__Rikenellaceae
OTU_1812	5	3	7	4	3	7	3	7	5	10	0	55	0	23	65	40	32	24	9	13	k__Bacteria;p__Firmicutes;c__Clostridia;o__Lachnospirales;f__Lachnospiraceae
OTU_1813	0	0	0	0	0	0	0	0	0	2	0	0	0	0	0	0	1	0	0	0	k__Bacteria;p__Cyanobacteria;c__Vampirivibrionia;o__Gastranaerophilales;f__;g__;s__
OTU_1814	0	0	0	0	0	0	0	0	0	0	0	0	17	0	0	0	0	0	0	0	k__Bacteria;p__Firmicutes;c__Clostridia;o__Oscillospirales;f__UCG-010;g__;s__
OTU_1815	0	0	0	0	0	3	2	0	0	0	1	0	0	0	0	0	0	0	0	0	k__Bacteria;p__Firmicutes;c__Bacilli;o__RF39;f__;g__;s__
OTU_1816	0	0	0	0	0	0	0	4	0	0	11	0	41	0	0	0	0	0	0	0	k__Bacteria;p__Firmicutes;c__Bacilli;o__Lactobacillales;f__Lactobacillaceae;g__Limosilactobacillus;s__Lactobacillus_fermentum
OTU_1817	0	0	0	0	0	1	1	1	4	1	0	0	1	0	0	0	0	0	0	0	k__Bacteria;p__Spirochaetota;c__Spirochaetia;o__Spirochaetales;f__Spirochaetaceae;g__Sphaerochaeta;s__
OTU_1818	0	0	0	0	0	0	13	0	0	0	0	0	0	0	0	0	0	0	0	3	k__Bacteria;p__Bacteroidota;c__Bacteroidia;o__Bacteroidales;f__Tannerellaceae;g__Parabacteroides;s__Parabacteroides_goldsteinii
OTU_1819	0	0	0	0	1	0	0	0	0	0	7	0	1	0	0	0	0	0	0	0	k__Bacteria;p__Proteobacteria;c__Gammaproteobacteria;o__Burkholderiales;f__Sutterellaceae;g__Sutterella
OTU_1820	0	8	0	2	0	0	0	0	0	5	0	0	0	0	0	0	0	0	0	0	k__Bacteria;p__Firmicutes;c__Clostridia;o__Lachnospirales;f__Defluviitaleaceae;g__Defluviitaleaceae_UCG-011;s__
OTU_1821	0	0	1	3	1	0	3	0	0	2	5	0	1	0	0	0	0	0	0	0	k__Bacteria
OTU_1822	0	0	0	2	0	0	0	0	3	0	10	0	4	0	0	0	0	0	0	0	k__Bacteria;p__Bacteroidota;c__Bacteroidia;o__Bacteroidales;f__Rikenellaceae;g__Rikenellaceae_RC9_gut_group;s__
OTU_1823	1	0	0	0	0	0	0	1	0	0	4	0	7	0	0	0	0	0	0	0	k__Bacteria;p__Firmicutes;c__Clostridia;o__Peptostreptococcales-Tissierellales;f__Anaerovoracaceae;g__Anaerovorax;s__
OTU_1824	0	0	0	1	0	1	0	0	0	2	4	0	6	0	0	0	0	0	0	0	k__Bacteria;p__unidentified_Bacteria;c__Clostridia;o__Peptococcales;f__Peptococcaceae;g__;s__
OTU_1825	0	0	0	0	0	0	0	0	0	0	0	0	0	0	21	0	2	0	0	0	k__Bacteria;p__Cyanobacteria;c__Vampirivibrionia;o__Gastranaerophilales;f__;g__;s__
OTU_1826	9	0	2	5	1	0	5	2	1	3	0	0	0	4	11	2	4	0	0	6	k__Bacteria;p__unidentified_Bacteria;c__Clostridia;o__Oscillospirales;f__Ruminococcaceae;g__;s__
OTU_1827	0	1	0	0	2	0	0	1	2	0	0	0	8	0	0	0	0	0	0	0	k__Bacteria
OTU_1828	3	6	5	6	3	4	8	4	7	0	0	0	0	2	0	8	2	3	1	12	k__Bacteria;p__Firmicutes;c__Clostridia;o__Clostridia_vadinBB60_group;f__;g__;s__
OTU_1829	2	13	6	2	14	5	10	2	10	7	9	5	13	5	0	17	6	6	6	14	k__Bacteria;p__Firmicutes;c__Clostridia;o__Clostridia_UCG-014;f__;g__;s__
OTU_1830	0	0	0	0	0	1	0	0	1	0	0	0	3	0	0	0	0	0	0	0	k__Bacteria;p__Bacteroidota;c__Bacteroidia;o__Bacteroidales;f__Prevotellaceae;g__Prevotella;s__Prevotella_brevis
OTU_1831	0	0	0	0	8	0	9	2	0	0	0	0	0	0	0	0	0	0	0	0	k__Bacteria;p__Firmicutes;c__Clostridia;o__Oscillospirales;f__Oscillospiraceae;g__Oscillibacter;s__
OTU_1832	3	2	1	12	3	6	8	3	8	1	0	2	0	0	3	8	31	2	3	2	k__Bacteria;p__Firmicutes;c__Clostridia;o__Oscillospirales;f__UCG-010;g__;s__
OTU_1833	0	0	0	0	1	7	0	0	0	0	1	0	0	0	0	0	0	0	0	0	k__Bacteria;p__Bacteroidota;c__Bacteroidia;o__Bacteroidales;f__Rikenellaceae;g__Rikenellaceae_RC9_gut_group;s__
OTU_1835	0	0	0	0	0	0	0	0	0	0	3	0	1	0	0	0	0	0	0	0	k__Bacteria;p__Bacteroidota;c__Bacteroidia;o__Bacteroidales;f__F082;g__;s__
OTU_1836	0	0	0	0	0	0	0	0	0	0	0	0	0	0	0	0	0	0	0	0	k__Bacteria;p__Bacteroidota;c__Bacteroidia;o__Bacteroidales;f__Prevotellaceae;g__Prevotella;s__
OTU_1837	0	2	0	0	0	0	0	0	3	0	0	0	7	0	0	0	0	0	0	0	k__Bacteria;p__Firmicutes;c__Clostridia;o__Oscillospirales;f__UCG-010;g__;s__
OTU_1839	0	0	0	0	1	0	0	0	0	0	0	0	5	0	0	0	0	0	0	0	k__Bacteria;p__Bacteroidota;c__Bacteroidia;o__Bacteroidales;f__Prevotellaceae;g__Prevotella;s__
OTU_1841	0	0	0	2	0	0	2	3	0	0	52	0	10	0	0	0	0	0	0	0	k__Bacteria;p__Firmicutes;c__Clostridia;o__Lachnospirales;f__Lachnospiraceae;g__Marvinbryantia;s__
OTU_1842	0	0	0	0	0	0	0	0	0	0	18	0	13	0	3	0	0	0	0	0	k__Bacteria;p__Firmicutes;c__Clostridia;o__Christensenellales;f__Christensenellaceae;g__Christensenellaceae_R-7_group
OTU_1843	0	1	0	2	0	0	0	0	0	0	3	0	1	0	0	0	0	0	0	0	k__Bacteria;p__Firmicutes;c__Clostridia;o__Lachnospirales;f__Lachnospiraceae;g__[Eubacterium]_ruminantium_group;s__
OTU_1844	0	0	0	0	0	0	0	0	0	0	8	0	4	0	10	7	6	0	0	0	k__Bacteria;p__Bacteroidota;c__Bacteroidia;o__Bacteroidales;f__Muribaculaceae;g__;s__
OTU_1845	0	0	0	0	0	0	0	0	0	0	0	0	1	0	0	0	0	0	0	0	k__Bacteria;p__Firmicutes;c__Clostridia;o__Peptostreptococcales-Tissierellales;f__Anaerovoracaceae;g__Anaerovorax;s__
OTU_1846	8	1	2	2	9	6	4	5	8	5	0	0	0	0	0	0	5	4	7	2	k__Bacteria;p__Firmicutes;c__Clostridia
OTU_1847	8	10	12	9	15	9	8	8	7	3	0	10	0	8	0	16	10	23	9	14	k__Bacteria;p__Firmicutes;c__Clostridia;o__Clostridia_UCG-014;f__;g__;s__
OTU_1848	0	0	0	0	0	1	0	0	0	1	0	0	0	0	0	4	2	0	0	0	k__Bacteria;p__unidentified_Bacteria;c__Alphaproteobacteria;o__Rhodospirillales;f__;g__;s__
OTU_1849	0	0	0	0	0	0	0	0	0	0	8	11	2	0	0	0	2	0	2	0	k__Bacteria;p__Firmicutes;c__Bacilli;o__Erysipelotrichales;f__Erysipelotrichaceae
OTU_1850	0	1	0	1	2	0	0	0	0	0	2	0	0	0	0	0	0	0	0	0	k__Bacteria;p__Firmicutes;c__Negativicutes;o__Veillonellales-Selenomonadales;f__Selenomonadaceae;g__Selenomonas
OTU_1851	0	0	0	0	1	0	0	0	0	0	0	0	3	0	0	0	0	0	0	0	k__Bacteria;p__Bacteroidota;c__Bacteroidia;o__Bacteroidales;f__Prevotellaceae;g__Prevotellaceae_UCG-003;s__
OTU_1852	0	0	0	0	0	0	0	1	0	1	0	5	0	0	2	0	0	0	0	0	k__Bacteria;p__Cyanobacteria;c__Vampirivibrionia;o__Gastranaerophilales;f__;g__;s__
OTU_1854	0	0	0	0	0	0	0	0	0	0	11	1	0	0	0	0	0	0	0	0	k__Bacteria;p__Spirochaetota;c__Spirochaetia;o__Spirochaetales;f__Spirochaetaceae;g__Treponema;s__
OTU_1855	28	6	2	4	2	3	5	3	4	15	0	2	0	3	0	15	7	3	4	17	k__Bacteria;p__unidentified_Bacteria;c__Alphaproteobacteria;o__Rhodospirillales;f__;g__;s__
OTU_1856	0	0	0	0	0	0	0	0	0	0	4	0	0	0	0	0	0	0	0	0	k__Bacteria;p__Firmicutes;c__Clostridia;o__Clostridia_UCG-014;f__;g__;s__
OTU_1857	0	0	0	0	0	0	0	0	0	0	0	0	0	0	4	5	10	0	2	1	k__Bacteria;p__Bacteroidota;c__Bacteroidia;o__Bacteroidales;f__Muribaculaceae;g__;s__
OTU_1858	0	0	0	2	0	0	0	0	0	0	0	3	0	7	1	12	16	8	12	28	k__Bacteria;p__Verrucomicrobiota;c__Lentisphaeria;o__Victivallales;f__Victivallaceae;g__;s__
OTU_1859	6	4	2	3	3	5	4	2	7	8	0	1	0	16	0	7	2	6	3	5	k__Bacteria;p__unidentified_Bacteria;c__Clostridia;o__Christensenellales;f__Christensenellaceae
OTU_1860	11	11	38	24	8	8	57	36	26	22	0	67	0	23	1	16	10	45	24	14	k__Bacteria;p__Firmicutes;c__Clostridia;o__Oscillospirales;f__[Eubacterium]_coprostanoligenes_group;g__;s__
OTU_1861	2	2	2	3	2	0	4	2	0	0	0	2	0	2	0	2	0	0	3	5	k__Bacteria;p__Firmicutes;c__Clostridia;o__Oscillospirales;f__UCG-010;g__;s__
OTU_1862	0	6	2	4	7	3	5	3	3	9	0	18	0	29	41	13	11	26	23	15	k__Bacteria;p__Firmicutes;c__Clostridia;o__Peptostreptococcales-Tissierellales;f__Anaerovoracaceae;g__Family_XIII_AD3011_group;s__
OTU_1863	18	38	16	16	33	27	40	28	32	25	0	60	0	7	5	6	19	66	2	36	k__Bacteria;p__Firmicutes;c__Clostridia;o__Lachnospirales;f__Lachnospiraceae;g__Coprococcus;s__rumen_bacterium_NK2A1
OTU_1864	0	0	0	0	0	0	0	0	0	0	5	6	1	0	9	6	6	4	2	2	k__Bacteria;p__Bacteroidota;c__Bacteroidia;o__Bacteroidales;f__Muribaculaceae;g__;s__
OTU_1865	0	0	0	2	0	1	0	0	0	0	1	0	0	0	0	0	0	0	0	0	k__Bacteria;p__Firmicutes;c__Clostridia
OTU_1866	0	0	0	0	0	0	0	0	0	0	4	0	6	0	0	0	0	0	0	0	k__Bacteria;p__Proteobacteria;c__Gammaproteobacteria;o__Enterobacterales;f__Pasteurellaceae;g__Aggregatibacter;s__Aggregatibacter_segnis
OTU_1867	8	19	8	5	8	7	11	2	5	3	0	1	0	0	0	0	1	7	1	0	k__Bacteria;p__Firmicutes;c__Bacilli;o__RF39;f__;g__;s__
OTU_1868	11	14	10	2	1	6	0	1	0	0	5	17	3	9	2	6	4	17	10	8	k__Bacteria;p__Cyanobacteria;c__Vampirivibrionia;o__Gastranaerophilales;f__;g__;s__
OTU_1869	3	2	13	1	5	0	0	0	0	0	0	0	0	0	0	0	0	0	0	0	k__Bacteria;p__Deferribacteres;c__unidentified_Deferribacteres;o__Deferribacterales;f__Deferribacteraceae;g__Mucispirillum
OTU_1870	0	0	0	0	0	0	0	0	2	2	15	0	9	0	0	0	0	0	0	0	k__Bacteria;p__Firmicutes;c__Clostridia;o__Peptostreptococcales-Tissierellales;f__Anaerovoracaceae;g__[Eubacterium]_brachy_group;s__
OTU_1871	7	0	11	0	7	0	3	3	2	1	0	4	0	3	0	12	0	0	0	1	k__Bacteria;p__unidentified_Bacteria;c__Alphaproteobacteria;o__Rhodospirillales;f__;g__;s__
OTU_1873	1	5	2	2	7	2	0	10	4	9	0	0	0	0	3	4	6	7	2	5	k__Bacteria;p__unidentified_Bacteria;c__Clostridia;o__Oscillospirales;f__Oscillospiraceae;g__;s__
OTU_1874	0	0	6	3	0	0	0	0	1	6	0	3	0	2	0	0	0	0	0	0	k__Bacteria;p__Firmicutes;c__Clostridia;o__Clostridia_UCG-014;f__;g__;s__
OTU_1875	0	1	0	3	3	3	0	4	3	0	9	0	12	2	9	3	0	0	2	0	k__Bacteria;p__Actinobacteriota;c__Coriobacteriia;o__Coriobacteriales;f__Atopobiaceae
OTU_1876	0	0	0	0	0	0	0	0	0	0	32	0	11	0	0	0	0	0	0	0	k__Bacteria;p__Firmicutes;c__Negativicutes;o__Veillonellales-Selenomonadales;f__Selenomonadaceae;g__Quinella;s__
OTU_1877	2	0	1	3	4	2	2	3	3	5	0	0	0	7	0	3	2	5	4	2	k__Bacteria
OTU_1878	12	5	6	10	6	2	1	5	4	6	0	7	0	3	17	5	5	1	3	5	k__Bacteria;p__Firmicutes;c__Clostridia
OTU_1879	0	0	0	0	0	0	0	0	0	0	1	0	5	2	3	0	0	0	0	0	k__Bacteria;p__Firmicutes;c__Clostridia;o__Lachnospirales;f__Lachnospiraceae;g__Acetitomaculum;s__
OTU_1880	0	0	0	0	0	0	0	0	0	0	3	0	53	0	0	0	0	0	0	0	k__Bacteria;p__Firmicutes;c__Clostridia;o__Christensenellales;f__Christensenellaceae;g__Christensenellaceae_R-7_group;s__
OTU_1881	3	37	25	13	18	15	17	8	10	6	0	4	0	6	0	0	2	9	7	5	k__Bacteria;p__Firmicutes;c__Bacilli;o__RF39;f__;g__;s__
OTU_1882	3	1	2	2	5	4	3	1	3	7	0	4	0	5	0	11	10	3	9	8	k__Bacteria;p__Firmicutes;c__Clostridia;o__Lachnospirales;f__Lachnospiraceae
OTU_1883	0	0	0	0	0	0	0	0	0	0	0	1	0	0	8	6	12	0	2	1	k__Bacteria;p__Bacteroidota;c__Bacteroidia;o__Bacteroidales;f__Muribaculaceae;g__;s__
OTU_1884	0	1	1	3	1	0	0	0	0	0	0	0	2	0	0	0	0	0	0	0	k__Bacteria;p__Firmicutes;c__Clostridia;o__Oscillospirales;f__[Eubacterium]_coprostanoligenes_group;g__;s__
OTU_1885	2	0	2	6	4	4	0	1	2	5	0	0	0	2	0	2	8	0	4	3	k__Bacteria;p__Firmicutes;c__Clostridia;o__Clostridia_vadinBB60_group;f__;g__;s__
OTU_1886	12	6	12	3	5	4	1	2	6	0	0	0	0	3	0	0	0	0	0	4	k__Bacteria;p__Firmicutes;c__Bacilli;o__RF39;f__;g__;s__
OTU_1887	0	0	0	0	0	0	0	0	1	0	23	1	15	3	3	0	0	2	0	0	k__Bacteria;p__Proteobacteria;c__Alphaproteobacteria;o__Rhizobiales;f__Rhizobiaceae;g__Allorhizobium-Neorhizobium-Pararhizobium-Rhizobium;s__Agrobacterium_larrymoorei
OTU_1888	2	0	0	0	0	0	0	0	14	0	0	0	0	0	0	0	0	0	0	0	k__Bacteria;p__Synergistota;c__Synergistia;o__Synergistales;f__Synergistaceae;g__Pyramidobacter
OTU_1889	0	0	0	0	2	0	0	0	0	0	3	0	0	0	0	0	0	0	0	0	k__Bacteria;p__Fusobacteriota;c__Fusobacteriia;o__Fusobacteriales;f__Fusobacteriaceae;g__Fusobacterium;s__Fusobacterium_necrophorum
OTU_1890	0	0	2	0	0	2	2	0	0	0	0	6	0	1	0	6	6	3	5	3	k__Bacteria;p__unidentified_Bacteria;c__Clostridia;o__Peptococcales;f__Peptococcaceae;g__;s__
OTU_1891	0	1	9	0	53	0	0	0	0	0	25	20	2	5	10	50	42	5	6	2	k__Bacteria;p__Bacteroidota;c__Bacteroidia;o__Bacteroidales;f__Prevotellaceae;g__Prevotella_9;s__
OTU_1893	0	1	0	0	0	0	0	0	0	2	1	0	2	0	0	0	0	0	0	5	k__Bacteria;p__Spirochaetota;c__Spirochaetia;o__Spirochaetales;f__Spirochaetaceae;g__Treponema;s__
OTU_1894	0	0	0	0	0	0	0	0	0	0	2	0	1	0	0	0	0	0	0	0	k__Bacteria;p__Spirochaetota;c__Spirochaetia;o__Spirochaetales;f__Spirochaetaceae;g__Sediminispirochaeta;s__
OTU_1895	0	0	14	1	7	1	8	2	3	0	0	1	0	2	1	1	8	2	17	1	k__Bacteria;p__Firmicutes;c__Bacilli;o__Acholeplasmatales;f__Acholeplasmataceae;g__Anaeroplasma;s__
OTU_1898	0	0	0	0	0	0	0	0	0	0	1	0	6	1	0	0	0	0	0	0	k__Bacteria;p__Firmicutes;c__Clostridia;o__Lachnospirales;f__Lachnospiraceae;g__Lachnospiraceae_NK3A20_group;s__
OTU_1899	0	0	0	1	1	3	1	2	3	0	0	0	0	7	0	0	7	0	0	16	k__Bacteria;p__Firmicutes;c__Clostridia;o__Clostridia_UCG-014;f__;g__;s__
OTU_1900	0	7	0	0	0	0	0	0	0	5	0	0	0	0	0	0	0	0	0	0	k__Bacteria;p__unidentified_Bacteria;c__Clostridia;o__Christensenellales;f__Christensenellaceae;g__;s__
OTU_1901	0	0	0	0	0	0	2	0	2	2	0	13	0	10	0	0	12	0	24	7	k__Bacteria;p__unidentified_Bacteria;c__Negativicutes;o__Veillonellales-Selenomonadales;f__;g__;s__
OTU_1902	0	0	0	3	0	0	0	0	0	0	3	0	0	0	0	0	0	0	0	0	k__Bacteria;p__Bacteroidota;c__Bacteroidia;o__Bacteroidales;f__F082;g__;s__
OTU_1903	0	0	0	0	0	0	0	0	0	0	0	0	0	0	3	0	15	0	6	0	k__Bacteria;p__Bacteroidota;c__Bacteroidia;o__Bacteroidales;f__Muribaculaceae;g__;s__
OTU_1904	0	0	0	2	3	0	0	1	1	2	0	0	0	3	3	13	7	2	14	3	k__Bacteria;p__Firmicutes;c__Clostridia;o__Oscillospirales;f__UCG-010;g__;s__
OTU_1905	5	3	0	0	1	5	0	1	3	0	0	0	0	2	0	21	0	10	0	3	k__Bacteria;p__unidentified_Bacteria;c__Clostridia;o__Oscillospirales;f__Ruminococcaceae;g__;s__
OTU_1906	3	5	3	2	4	2	3	5	5	1	0	2	0	0	0	8	0	4	2	1	k__Bacteria;p__Firmicutes;c__Clostridia;o__Oscillospirales
OTU_1907	0	0	1	1	0	0	0	0	2	0	1	0	5	0	0	0	0	0	0	0	k__Bacteria;p__Bacteroidota;c__Bacteroidia;o__Bacteroidales;f__Rikenellaceae;g__Rikenellaceae_RC9_gut_group;s__
OTU_1909	0	5	0	3	2	2	2	4	2	0	0	0	0	0	0	0	0	0	0	0	k__Bacteria;p__Firmicutes;c__Bacilli;o__RF39;f__;g__;s__
OTU_1910	4	0	4	11	11	3	3	7	5	10	0	9	0	38	10	24	40	37	11	16	k__Bacteria;p__Firmicutes;c__Clostridia
OTU_1911	0	0	6	0	8	2	1	2	0	0	0	0	0	1	0	0	0	2	0	7	k__Bacteria;p__Desulfobacterota;c__Desulfuromonadia;o__Bradymonadales;f__;g__;s__
OTU_1912	0	0	0	4	4	3	4	3	2	3	0	8	0	12	0	10	0	7	4	8	k__Bacteria;p__Firmicutes;c__Clostridia;o__Oscillospirales;f__UCG-010;g__;s__
OTU_1913	0	0	0	0	0	0	1	0	0	0	2	2	4	0	2	0	0	0	0	1	k__Bacteria;p__Proteobacteria;c__Alphaproteobacteria;o__Rhizobiales;f__Beijerinckiaceae;g__Methylobacterium-Methylorubrum;s__Methylorubrum_extorquens
OTU_1914	2	3	3	17	16	12	16	4	18	10	0	3	0	4	0	11	2	7	0	9	k__Bacteria;p__Firmicutes;c__Clostridia;o__Clostridia_UCG-014;f__;g__;s__
OTU_1915	0	0	0	0	0	0	0	1	0	2	11	0	5	0	0	0	0	0	0	0	k__Bacteria;p__Firmicutes;c__Clostridia;o__Lachnospirales;f__Lachnospiraceae
OTU_1916	0	0	0	0	0	0	0	0	0	0	0	0	0	0	8	3	8	0	0	0	k__Bacteria;p__Bacteroidota;c__Bacteroidia;o__Bacteroidales;f__Porphyromonadaceae;g__Porphyromonas
OTU_1917	23	8	35	44	36	75	60	82	40	44	0	10	0	174	26	23	49	62	8	7	k__Bacteria;p__Firmicutes;c__Clostridia;o__Oscillospirales;f__Ruminococcaceae
OTU_1918	1	1	2	0	0	0	0	2	0	0	46	18	7	2	3	2	0	0	3	2	k__Bacteria;p__unidentified_Bacteria;c__Saccharimonadia;o__Saccharimonadales;f__Saccharimonadaceae;g__Candidatus_Saccharimonas;s__
OTU_1919	0	4	2	6	3	0	20	3	9	10	0	0	0	0	0	0	11	0	0	118	k__Bacteria;p__Firmicutes;c__Clostridia;o__Monoglobales;f__Monoglobaceae;g__Monoglobus;s__
OTU_1920	0	0	0	1	0	0	0	0	0	5	4	3	2	0	2	1	5	0	2	1	k__Bacteria;p__Firmicutes;c__Clostridia;o__Lachnospirales;f__Lachnospiraceae;g__Lachnospiraceae_NK4A136_group;s__
OTU_1921	0	0	0	0	0	1	2	0	0	0	9	0	0	0	2	0	0	0	0	0	k__Bacteria;p__Firmicutes;c__Clostridia;o__Oscillospirales;f__UCG-010;g__;s__
OTU_1922	0	0	0	0	3	0	0	0	0	0	0	0	0	0	0	0	0	0	0	0	k__Bacteria;p__Gracilibacteria;c__unidentified_Gracilibacteria;o__Absconditabacteriales_(SR1);f__;g__;s__
OTU_1923	0	0	2	0	0	1	1	2	3	3	17	0	6	0	0	0	0	0	0	0	k__Bacteria;p__Bacteroidota;c__Bacteroidia;o__Bacteroidales;f__Rikenellaceae;g__Rikenellaceae_RC9_gut_group;s__
OTU_1924	0	1	0	0	0	0	0	0	0	0	1	0	2	0	0	0	0	0	0	0	k__Bacteria
OTU_1925	0	2	8	4	0	2	0	1	0	0	0	6	0	9	0	22	2	0	0	0	k__Bacteria;p__Firmicutes;c__Clostridia
OTU_1926	0	1	0	1	0	0	0	0	0	0	0	0	0	0	0	0	0	0	0	0	k__Bacteria;p__Proteobacteria;c__Gammaproteobacteria;o__Enterobacterales;f__Pasteurellaceae;g__Mannheimia
OTU_1927	5	4	2	1	1	6	5	1	1	8	11	0	1	1	3	0	0	3	4	3	k__Bacteria;p__Firmicutes;c__Bacilli;o__RF39;f__;g__;s__
OTU_1928	4	0	5	0	2	1	5	8	4	6	0	1	0	0	16	0	22	0	8	10	k__Bacteria;p__unidentified_Bacteria;c__Bacteroidia;o__Bacteroidales;f__Barnesiellaceae;g__;s__
OTU_1929	0	0	0	3	0	0	0	0	0	0	0	0	3	0	0	0	0	0	0	0	k__Bacteria;p__Bacteroidota;c__Bacteroidia;o__Bacteroidales;f__Prevotellaceae;g__Prevotella;s__
OTU_1930	0	0	0	0	4	1	0	0	3	0	35	0	8	0	0	0	0	0	0	0	k__Bacteria;p__Firmicutes;c__Clostridia;o__Lachnospirales;f__Lachnospiraceae;g__[Eubacterium]_ruminantium_group;s__
OTU_1931	0	0	0	0	0	0	0	0	0	2	0	0	3	0	0	0	0	0	0	0	k__Bacteria;p__Firmicutes;c__Clostridia;o__Oscillospirales;f__Ruminococcaceae;g__UCG-001;s__
OTU_1932	0	0	0	0	0	0	0	0	0	0	2	0	9	0	0	0	0	0	0	0	k__Bacteria;p__Firmicutes;c__Clostridia;o__Christensenellales;f__Christensenellaceae;g__Christensenellaceae_R-7_group;s__
OTU_1933	25	21	24	60	29	34	71	19	54	22	0	2	0	37	76	82	272	27	21	21	k__Bacteria;p__Firmicutes;c__Clostridia;o__Oscillospirales;f__UCG-010;g__;s__
OTU_1935	1	0	2	2	0	3	2	3	0	4	0	3	0	3	6	0	4	4	0	6	k__Bacteria;p__Firmicutes;c__Clostridia;o__Lachnospirales;f__Defluviitaleaceae;g__Defluviitaleaceae_UCG-011;s__
OTU_1936	0	0	0	0	0	0	1	0	2	0	9	13	16	9	0	2	10	1	5	3	k__Bacteria;p__Firmicutes;c__Bacilli;o__Lactobacillales;f__Lactobacillaceae;g__Lactobacillus;s__Lactobacillus_acidophilus
OTU_1937	0	0	0	0	1	0	0	0	0	0	0	0	0	0	0	0	0	0	0	0	k__Bacteria;p__Firmicutes;c__Clostridia;o__Monoglobales;f__Monoglobaceae;g__Monoglobus;s__
OTU_1938	0	4	2	6	2	1	0	2	3	3	0	9	0	6	0	0	2	1	3	4	k__Bacteria;p__Firmicutes;c__Clostridia
OTU_1939	0	0	0	0	0	0	0	0	0	0	0	0	0	0	6	3	11	2	2	3	k__Bacteria;p__Bacteroidota;c__Bacteroidia;o__Bacteroidales;f__Muribaculaceae;g__;s__
OTU_1940	0	5	0	2	1	0	0	0	0	0	0	3	0	7	2	3	1	11	3	14	k__Bacteria;p__Verrucomicrobiota;c__Kiritimatiellae;o__WCHB1-41;f__;g__;s__
OTU_1941	0	0	0	0	0	0	0	21	0	0	0	0	0	0	0	0	0	0	0	0	k__Bacteria;p__Firmicutes;c__Clostridia;o__Peptostreptococcales-Tissierellales;f__Anaerovoracaceae;g__Family_XIII_AD3011_group;s__
OTU_1942	7	5	4	3	3	7	5	3	8	8	0	1	0	11	8	8	3	10	6	10	k__Bacteria;p__Firmicutes;c__Clostridia;o__Peptostreptococcales-Tissierellales;f__Anaerovoracaceae;g__Anaerovorax;s__
OTU_1943	0	3	1	2	2	0	0	1	7	3	0	8	0	5	2	2	8	6	9	4	k__Bacteria;p__unidentified_Bacteria;c__Clostridia;o__Peptococcales;f__Peptococcaceae;g__;s__
OTU_1944	0	0	0	0	0	0	0	0	0	0	0	0	0	1	0	0	0	0	0	0	k__Bacteria;p__Cyanobacteria;c__Vampirivibrionia;o__Gastranaerophilales;f__;g__;s__
OTU_1945	0	0	1	0	0	1	0	0	0	0	5	0	3	0	0	0	0	0	0	0	k__Bacteria;p__Firmicutes;c__Clostridia;o__Oscillospirales;f__[Eubacterium]_coprostanoligenes_group;g__;s__
OTU_1946	0	0	0	0	0	0	0	0	0	0	0	0	0	0	4	0	0	0	0	0	k__Bacteria;p__Verrucomicrobiota;c__Lentisphaeria;o__Oligosphaerales;f__Oligosphaeraceae;g__Z20;s__
OTU_1947	0	0	0	0	0	0	0	0	0	0	0	0	26	0	0	0	0	0	0	0	k__Bacteria;p__Firmicutes;c__Negativicutes;o__Veillonellales-Selenomonadales;f__Selenomonadaceae;g__Quinella;s__
OTU_1948	0	0	0	0	0	0	0	0	0	0	0	2	0	1	0	0	0	2	0	4	k__Bacteria;p__unidentified_Bacteria;c__Saccharimonadia;o__Saccharimonadales;f__Saccharimonadaceae;g__Candidatus_Saccharimonas;s__
OTU_1949	0	0	0	0	1	0	3	0	0	0	2	0	2	0	0	0	0	0	0	0	k__Bacteria
OTU_1950	2	5	1	1	5	3	1	1	2	0	0	3	0	4	0	0	1	1	0	1	k__Bacteria
OTU_1951	33	5	9	29	18	30	12	14	3	8	0	12	0	52	1	24	35	9	52	41	k__Bacteria;p__Firmicutes;c__Clostridia;o__Oscillospirales;f__UCG-010;g__;s__
OTU_1952	0	1	0	0	0	0	0	0	0	0	0	0	6	0	0	0	0	0	0	0	k__Bacteria
OTU_1953	0	3	0	0	0	0	0	4	0	0	2	0	2	0	0	0	0	0	0	0	k__Bacteria
OTU_1954	0	0	0	0	0	0	0	0	0	0	0	0	3	1	0	0	0	2	1	16	k__Bacteria;p__Firmicutes;c__Clostridia;o__Clostridia_vadinBB60_group;f__;g__;s__
OTU_1955	0	0	0	0	0	0	0	0	0	5	12	6	7	0	3	6	14	0	0	0	k__Bacteria;p__Proteobacteria;c__Alphaproteobacteria;o__Sphingomonadales;f__Sphingomonadaceae;g__Sphingomonas;s__Sphingomonas_paucimobilis
OTU_1957	4	0	0	0	0	0	0	0	0	0	0	2	0	2	0	8	0	7	0	0	k__Bacteria;p__Firmicutes;c__Clostridia;o__Oscillospirales;f__[Eubacterium]_coprostanoligenes_group;g__;s__
OTU_1958	16	10	6	0	0	5	0	0	0	0	0	0	0	0	0	0	0	0	0	0	k__Bacteria;p__Firmicutes;c__Clostridia;o__Oscillospirales;f__UCG-010;g__;s__
OTU_1959	2	3	0	5	4	1	3	2	0	0	0	0	0	0	11	0	0	2	1	1	k__Bacteria;p__Firmicutes;c__Clostridia;o__Clostridia_vadinBB60_group;f__;g__;s__
OTU_1960	0	2	0	0	1	0	0	0	0	0	52	0	12	0	0	0	0	0	0	0	k__Bacteria
OTU_1961	0	0	0	0	0	0	0	0	0	0	41	3	8	0	3	4	0	0	0	0	k__Bacteria;p__Proteobacteria;c__Alphaproteobacteria;o__Caulobacterales;f__Caulobacteraceae;g__Brevundimonas;s__Brevundimonas_intermedia
OTU_1962	0	5	2	0	0	0	0	0	0	18	3	2	1	0	0	0	3	0	0	0	k__Bacteria;p__unidentified_Bacteria;c__Clostridia;o__Oscillospirales;f__Oscillospiraceae;g__;s__
OTU_1963	0	0	0	0	0	5	0	0	0	0	0	0	0	0	11	0	0	0	0	0	k__Bacteria;p__Verrucomicrobiota;c__Kiritimatiellae;o__WCHB1-41;f__;g__;s__
OTU_1964	0	0	0	0	0	0	1	0	0	0	0	0	0	0	0	0	0	0	0	0	k__Bacteria
OTU_1965	2	3	2	3	3	0	0	2	3	2	0	0	0	3	0	0	0	0	0	3	k__Bacteria;p__Firmicutes;c__Clostridia;o__Oscillospirales;f__UCG-010;g__;s__
OTU_1966	0	0	0	0	0	0	0	0	0	0	1	0	7	0	1	0	0	0	0	0	k__Bacteria;p__Actinobacteriota;c__Coriobacteriia;o__Coriobacteriales;f__Eggerthellaceae
OTU_1967	2	0	0	0	1	0	0	0	0	2	0	1	0	0	0	0	0	26	0	6	k__Bacteria;p__unidentified_Bacteria;c__Bacteroidia;o__Bacteroidales;f__;g__;s__
OTU_1968	0	0	0	0	0	0	0	0	0	0	0	0	0	0	0	3	0	0	0	0	k__Bacteria;p__Cyanobacteria;c__Vampirivibrionia;o__Gastranaerophilales;f__;g__;s__
OTU_1969	5	7	20	0	1	2	4	2	5	1	0	2	0	0	3	1	2	0	1	3	k__Bacteria;p__unidentified_Bacteria;c__Alphaproteobacteria;o__Rhodospirillales
OTU_1970	2	0	1	0	1	0	0	3	3	0	0	5	0	4	0	1	3	5	7	4	k__Bacteria
OTU_1971	0	0	0	4	0	2	0	0	0	0	1	0	10	0	1	0	2	0	0	0	k__Bacteria;p__Bacteroidota;c__Bacteroidia;o__Bacteroidales;f__Rikenellaceae;g__Alistipes;s__
OTU_1972	0	0	1	25	14	25	29	21	19	26	0	0	0	14	5	50	0	4	7	4	k__Bacteria;p__Firmicutes;c__Clostridia;o__Oscillospirales
OTU_1973	68	10	10	47	60	183	122	75	68	52	0	167	0	80	30	49	115	18	69	69	k__Bacteria;p__Firmicutes;c__Clostridia;o__Oscillospirales;f__[Eubacterium]_coprostanoligenes_group;g__;s__
OTU_1974	0	0	0	0	0	0	0	8	0	0	1	0	0	1	0	1	0	0	2	1	k__Bacteria
OTU_1975	0	0	0	0	0	3	0	0	0	0	6	0	19	0	0	0	0	0	0	0	k__Bacteria;p__Firmicutes;c__Clostridia;o__Lachnospirales;f__Lachnospiraceae
OTU_1976	2	9	3	5	4	0	2	0	6	1	6	0	3	1	1	0	0	0	7	0	k__Bacteria;p__Firmicutes;c__Bacilli;o__RF39;f__;g__;s__
OTU_1977	0	0	0	0	0	0	0	0	0	0	0	0	6	0	0	0	0	1	0	0	k__Bacteria;p__Firmicutes;c__Clostridia;o__Clostridia_vadinBB60_group;f__;g__;s__
OTU_1978	0	4	0	6	2	2	0	4	4	3	1	6	0	10	1	9	4	7	6	8	k__Bacteria
OTU_1980	0	0	0	0	0	0	0	0	0	0	6	0	0	0	0	0	0	0	0	0	k__Bacteria
OTU_1981	3	1	1	0	0	1	0	1	7	0	0	3	0	1	1	8	2	5	2	1	k__Bacteria;p__Firmicutes;c__Clostridia;o__Oscillospirales;f__UCG-010;g__;s__
OTU_1982	0	0	0	0	3	0	0	0	0	0	10	0	0	0	0	0	0	0	0	0	k__Bacteria;p__Firmicutes;c__Clostridia;o__Lachnospirales;f__Lachnospiraceae;g__Lachnospiraceae_UCG-006;s__
OTU_1983	0	0	0	0	0	2	0	0	0	0	6	0	15	0	0	0	0	0	0	0	k__Bacteria;p__Bacteroidota;c__Bacteroidia;o__Bacteroidales;f__Rikenellaceae;g__Rikenellaceae_RC9_gut_group;s__
OTU_1985	4	5	6	15	13	15	11	4	17	9	0	5	0	13	4	19	126	2	12	10	k__Bacteria;p__Firmicutes;c__Clostridia;o__Oscillospirales;f__UCG-010;g__;s__
OTU_1986	0	0	0	40	11	13	5	11	6	13	0	103	0	88	127	100	72	81	65	116	k__Bacteria;p__Firmicutes;c__Clostridia;o__Oscillospirales;f__UCG-010;g__;s__
OTU_1987	0	0	0	0	0	0	0	0	0	0	5	0	0	0	0	0	0	0	0	0	k__Bacteria;p__Firmicutes;c__Bacilli;o__RF39;f__;g__;s__
OTU_1988	0	1	2	1	0	2	3	0	0	0	0	0	0	0	0	0	0	0	0	0	k__Bacteria;p__Firmicutes;c__Bacilli;o__RF39;f__;g__;s__
OTU_1989	2	0	0	0	0	0	0	0	0	2	6	3	6	0	0	0	0	0	0	1	k__Bacteria;p__Actinobacteriota;c__Coriobacteriia;o__Coriobacteriales
OTU_1990	0	1	0	2	3	3	0	0	0	0	0	0	0	12	0	25	52	8	0	0	k__Bacteria;p__Firmicutes;c__Clostridia;o__Christensenellales;f__Christensenellaceae;g__Christensenellaceae_R-7_group
OTU_1991	0	0	0	0	0	0	0	0	0	0	0	0	2	1	2	2	3	4	2	4	k__Bacteria;p__Bacteroidota;c__Bacteroidia;o__Bacteroidales;f__Muribaculaceae;g__;s__
OTU_1992	0	0	0	0	0	0	0	0	0	0	13	0	7	0	2	2	5	0	0	0	k__Bacteria;p__Proteobacteria;c__Alphaproteobacteria;o__Rhizobiales;f__Xanthobacteraceae;g__Bradyrhizobium;s__Bradyrhizobium_elkanii
OTU_1993	0	0	0	0	0	0	0	0	0	0	2	0	1	0	0	0	0	0	0	0	k__Bacteria;p__Bacteroidota;c__Bacteroidia;o__Bacteroidales;f__Prevotellaceae;g__Prevotella;s__
OTU_1994	0	0	2	2	0	0	0	0	0	0	4	0	2	0	0	0	0	0	0	0	k__Bacteria;p__Firmicutes;c__Clostridia;o__Lachnospirales;f__Lachnospiraceae
OTU_1995	0	0	0	0	0	0	0	0	0	0	0	0	0	0	0	0	0	0	0	0	k__Bacteria;p__Verrucomicrobiota;c__Lentisphaeria;o__Victivallales;f__Victivallaceae;g__;s__
OTU_1996	2	6	3	0	3	1	2	3	1	0	0	2	0	8	0	3	1	4	3	1	k__Bacteria;p__Firmicutes;c__Clostridia;o__Oscillospirales;f__Oscillospiraceae
OTU_1997	0	0	0	0	0	0	0	0	0	0	2	4	1	1	2	0	1	0	6	0	k__Bacteria;p__Cyanobacteria;c__Vampirivibrionia;o__Gastranaerophilales;f__;g__;s__
OTU_1999	0	0	0	0	3	2	0	0	0	0	0	0	3	0	5	0	0	0	1	1	k__Bacteria;p__Firmicutes;c__Bacilli;o__Erysipelotrichales;f__Erysipelotrichaceae;g__[Anaerorhabdus]_furcosa_group;s__
OTU_2000	0	0	0	0	0	0	0	0	0	0	2	0	5	0	0	0	0	0	0	0	k__Bacteria;p__Firmicutes;c__Clostridia;o__Lachnospirales;f__Lachnospiraceae
OTU_2001	0	0	0	0	3	0	3	0	0	14	6	0	5	1	0	1	0	2	3	3	k__Bacteria;p__Desulfobacterota;c__Desulfovibrionia;o__Desulfovibrionales;f__Desulfovibrionaceae;g__Bilophila;s__
OTU_2002	2	13	0	6	6	14	1	6	8	4	0	0	0	5	0	6	4	7	6	1	k__Bacteria;p__Firmicutes;c__Clostridia;o__Clostridia_vadinBB60_group;f__;g__;s__
OTU_2003	0	0	0	0	0	0	0	0	0	0	4	0	0	0	0	0	0	0	0	0	k__Bacteria;p__Myxococcota;c__Myxococcia;o__Myxococcales;f__Myxococcaceae
OTU_2004	3	11	21	5	3	0	2	0	3	45	2	36	0	8	10	6	38	26	12	8	k__Bacteria;p__Firmicutes;c__Clostridia;o__Lachnospirales;f__Lachnospiraceae;g__[Eubacterium]_xylanophilum_group;s__
OTU_2005	0	5	0	0	0	0	0	0	0	0	3	0	0	0	0	0	0	0	0	0	k__Bacteria;p__Bacteroidota;c__Bacteroidia;o__Bacteroidales;f__Rikenellaceae;g__Rikenellaceae_RC9_gut_group;s__
OTU_2006	0	3	0	1	0	2	0	1	0	0	4	0	1	0	0	0	0	0	0	0	k__Bacteria;p__Desulfobacterota;c__Desulfovibrionia;o__Desulfovibrionales;f__Desulfovibrionaceae;g__Desulfovibrio
OTU_2007	0	0	0	0	0	0	0	1	0	0	0	0	0	0	0	0	0	0	0	0	k__Bacteria;p__Firmicutes;c__Clostridia;o__Oscillospirales;f__Butyricicoccaceae;g__UCG-009;s__
OTU_2008	0	0	0	0	0	0	0	0	0	0	8	0	12	0	0	0	0	0	0	0	k__Bacteria;p__Firmicutes;c__Clostridia;o__Lachnospirales;f__Lachnospiraceae;g__Butyrivibrio;s__
OTU_2009	0	1	0	0	0	0	1	0	3	0	0	0	0	0	0	0	0	0	0	0	k__Bacteria;p__Firmicutes;c__Bacilli;o__RF39;f__;g__;s__
OTU_2010	0	0	0	0	0	0	0	0	0	0	0	0	1	0	0	0	0	0	0	0	k__Bacteria;p__unidentified_Bacteria;c__Bacilli;o__Erysipelotrichales;f__Erysipelotrichaceae;g__;s__
OTU_2011	0	4	0	0	1	0	0	1	2	2	5	0	0	0	0	0	0	0	0	0	k__Bacteria;p__Proteobacteria;c__Gammaproteobacteria;o__Enterobacterales;f__Pasteurellaceae;g__Mannheimia
OTU_2012	0	0	0	1	1	3	0	0	0	0	2	11	2	0	0	0	0	0	3	16	k__Bacteria
OTU_2013	0	0	0	0	0	0	0	0	0	0	3	0	2	0	0	0	4	3	2	3	k__Bacteria;p__Bacteroidota;c__Bacteroidia;o__Bacteroidales;f__Muribaculaceae;g__;s__
OTU_2014	0	0	0	0	0	0	0	0	0	0	0	2	0	10	6	3	19	0	0	0	k__Bacteria;p__Firmicutes;c__Bacilli;o__Erysipelotrichales;f__Erysipelatoclostridiaceae;g__Catenibacterium;s__
OTU_2015	5	10	7	9	3	8	11	9	10	3	0	0	0	17	7	12	23	0	7	4	k__Bacteria;p__Firmicutes;c__Clostridia;o__Oscillospirales;f__UCG-010;g__;s__
OTU_2016	0	0	0	0	67	96	2	3	7	3	0	1	4	3	0	3	0	7	3	14	k__Bacteria;p__Firmicutes;c__Clostridia;o__Lachnospirales;f__Lachnospiraceae;g__[Ruminococcus]_torques_group;s__
OTU_2017	0	0	0	0	0	0	0	0	0	0	3	0	3	0	0	0	1	0	0	0	k__Bacteria;p__Firmicutes;c__Bacilli;o__Erysipelotrichales;f__Erysipelatoclostridiaceae;g__UCG-004;s__
OTU_2019	0	0	0	0	0	0	0	0	2	0	0	0	0	1	0	6	0	5	0	7	k__Bacteria
OTU_2020	0	0	0	0	1	0	2	0	2	0	4	0	2	0	0	0	0	0	0	0	k__Bacteria;p__Firmicutes;c__Clostridia;o__Lachnospirales;f__Lachnospiraceae
OTU_2021	0	0	0	0	0	0	0	0	0	0	2	0	0	0	0	0	0	0	0	0	k__Bacteria;p__Cyanobacteria;c__Vampirivibrionia;o__Gastranaerophilales
OTU_2022	0	0	0	0	3	0	1	0	6	0	0	3	0	0	3	0	0	0	0	0	k__Bacteria;p__Proteobacteria;c__Gammaproteobacteria;o__Xanthomonadales;f__Xanthomonadaceae;g__Stenotrophomonas;s__Stenotrophomonas_maltophilia
OTU_2023	0	0	0	0	0	0	0	0	0	0	1	0	0	0	0	0	0	0	0	0	k__Bacteria;p__Bacteroidota;c__Bacteroidia;o__Bacteroidales;f__Prevotellaceae;g__Prevotella;s__
OTU_2024	0	0	0	0	2	0	5	0	0	0	8	0	1	0	0	0	0	0	0	0	k__Bacteria;p__Firmicutes;c__Bacilli;o__Erysipelotrichales;f__Erysipelatoclostridiaceae
OTU_2025	0	1	2	0	3	1	0	2	3	4	0	5	0	5	0	3	0	2	0	0	k__Bacteria;p__Firmicutes;c__Clostridia;o__Christensenellales;f__Christensenellaceae;g__Christensenellaceae_R-7_group
OTU_2026	0	0	0	0	0	0	0	0	0	0	0	0	2	0	0	0	0	0	0	0	k__Bacteria;p__unidentified_Bacteria;c__Clostridia;o__Oscillospirales;f__Ruminococcaceae;g__;s__
OTU_2027	0	0	0	0	0	0	0	0	0	0	0	0	0	10	0	0	0	2	4	3	k__Bacteria;p__Firmicutes;c__Negativicutes;o__Acidaminococcales;f__Acidaminococcaceae;g__Phascolarctobacterium;s__
OTU_2028	0	0	0	1	1	4	2	0	0	0	0	0	7	0	0	0	0	0	0	0	k__Bacteria;p__Bacteroidota;c__Bacteroidia;o__Bacteroidales;f__F082;g__;s__
OTU_2029	12	0	0	4	5	20	0	3	6	1	0	0	0	7	5	5	2	9	6	7	k__Bacteria;p__Firmicutes;c__unidentified_Firmicutes;o__Oscillospirales;f__Ruminococcaceae;g__;s__
OTU_2030	9	1	0	4	2	6	0	2	0	3	0	0	0	8	0	3	4	4	26	7	k__Bacteria;p__unidentified_Bacteria;c__Alphaproteobacteria;o__Rhodospirillales;f__;g__;s__
OTU_2031	4	12	14	10	16	17	21	10	16	19	2	4	1	12	0	2	5	17	11	9	k__Bacteria;p__Firmicutes;c__Bacilli;o__RF39;f__;g__;s__
OTU_2032	0	0	0	0	0	0	0	0	0	0	1	0	3	0	2	0	1	4	3	2	k__Bacteria;p__Deferribacteres;c__unidentified_Deferribacteres;o__Deferribacterales;f__Deferribacteraceae;g__Mucispirillum;s__Mucispirillum_schaedleri
OTU_2033	0	0	1	1	0	0	1	0	1	0	7	2	7	3	3	3	0	0	0	1	k__Bacteria;p__Firmicutes;c__Clostridia;o__Lachnospirales;f__Lachnospiraceae;g__Acetitomaculum;s__
OTU_2034	3	2	1	4	5	5	1	10	2	0	0	0	0	0	0	0	2	0	0	1	k__Bacteria;p__Firmicutes;c__Clostridia;o__Clostridia_UCG-014;f__;g__;s__
OTU_2035	18	1	0	4	8	6	6	4	14	11	0	4	0	3	2	3	0	16	3	4	k__Bacteria;p__Firmicutes;c__Clostridia;o__Oscillospirales;f__UCG-010;g__;s__
OTU_2036	0	0	0	0	0	0	0	0	0	0	4	17	4	0	0	1	2	0	0	0	k__Bacteria;p__Firmicutes;c__Negativicutes;o__Acidaminococcales;f__Acidaminococcaceae;g__Phascolarctobacterium;s__
OTU_2037	0	1	0	0	0	0	0	0	0	0	0	0	0	0	0	0	0	0	0	0	k__Bacteria;p__Firmicutes;c__Clostridia;o__Lachnospirales;f__Lachnospiraceae;g__Catonella
OTU_2038	0	0	0	0	0	0	0	0	0	0	10	0	10	1	0	0	0	0	1	0	k__Bacteria;p__Firmicutes;c__Negativicutes;o__Veillonellales-Selenomonadales;f__Veillonellaceae;g__Allisonella;s__
OTU_2039	0	10	1	2	0	4	5	1	0	3	0	0	0	7	0	0	12	0	0	0	k__Bacteria;p__Bacteroidota;c__Bacteroidia
OTU_2040	0	3	0	3	0	0	0	0	0	0	0	3	5	11	0	1	1	3	6	8	k__Bacteria;p__Firmicutes;c__Clostridia;o__Christensenellales;f__Christensenellaceae;g__Christensenellaceae_R-7_group
OTU_2041	0	0	0	0	0	0	0	0	0	0	41	0	0	0	0	0	0	0	0	0	k__Bacteria;p__Firmicutes;c__Bacilli;o__Erysipelotrichales;f__Erysipelatoclostridiaceae;g__UCG-004;s__
OTU_2042	0	0	0	0	0	0	1	0	0	2	6	0	2	0	0	0	0	0	0	0	k__Bacteria
OTU_2043	0	0	0	0	1	0	0	0	0	0	11	0	2	0	0	0	0	0	0	0	k__Bacteria
OTU_2044	0	0	0	0	1	0	0	0	27	0	0	0	0	0	0	0	0	0	0	0	k__Bacteria;p__Proteobacteria;c__Gammaproteobacteria;o__Pseudomonadales;f__Halomonadaceae;g__Halomonas
OTU_2045	0	0	0	0	0	0	0	0	0	1	1	0	1	0	0	0	0	0	0	0	k__Bacteria
OTU_2046	0	0	0	0	0	0	0	0	0	0	12	0	5	1	0	0	0	0	0	0	k__Bacteria;p__Proteobacteria;c__Gammaproteobacteria;o__Burkholderiales;f__Rhodocyclaceae;g__Methyloversatilis;s__
OTU_2047	0	0	0	0	0	0	0	0	0	0	0	2	0	0	0	0	16	1	3	1	k__Bacteria;p__Verrucomicrobiota;c__Lentisphaeria;o__Victivallales;f__Victivallaceae;g__;s__
OTU_2048	0	0	0	0	0	0	0	0	0	0	7	0	7	0	0	0	0	0	0	0	k__Bacteria;p__Firmicutes;c__Clostridia;o__Monoglobales;f__Monoglobaceae;g__Monoglobus;s__
OTU_2049	0	0	0	4	0	0	0	0	0	0	0	0	0	0	0	0	21	9	1	0	k__Bacteria;p__Firmicutes;c__Clostridia;o__Oscillospirales;f__UCG-010;g__;s__
OTU_2050	0	0	0	0	0	11	0	2	2	4	0	0	0	0	0	0	0	3	2	0	k__Bacteria;p__Firmicutes;c__Clostridia;o__Oscillospirales;f__[Eubacterium]_coprostanoligenes_group;g__;s__
OTU_2051	12	1	2	9	4	1	0	0	3	2	0	0	0	0	0	0	1	1	9	0	k__Bacteria;p__Firmicutes;c__Clostridia;o__Oscillospirales;f__UCG-010;g__;s__
OTU_2052	0	3	0	1	0	0	0	0	0	0	4	0	2	0	0	0	2	0	0	1	k__Bacteria;p__Firmicutes;c__Clostridia;o__Lachnospirales;f__Lachnospiraceae;g__Acetitomaculum;s__
OTU_2053	1	0	0	0	0	0	0	0	0	0	0	0	0	0	5	3	0	0	0	0	k__Bacteria;p__Cyanobacteria;c__Vampirivibrionia;o__Gastranaerophilales;f__;g__;s__
OTU_2054	0	0	0	0	0	0	0	1	3	0	1	0	0	0	0	0	0	0	0	0	k__Bacteria
OTU_2055	2	1	0	9	3	1	0	2	5	1	0	0	0	0	1	0	1	3	2	2	k__Bacteria;p__Firmicutes;c__Clostridia
OTU_2056	0	0	2	0	0	3	5	3	0	6	0	0	0	0	0	0	0	0	0	0	k__Bacteria;p__Firmicutes;c__Clostridia;o__Monoglobales;f__Monoglobaceae;g__Monoglobus;s__
OTU_2057	0	1	2	3	6	0	5	3	3	3	0	0	0	1	0	0	21	0	2	8	k__Bacteria;p__Firmicutes;c__Clostridia;o__Oscillospirales;f__Ruminococcaceae;g__[Eubacterium]_siraeum_group;s__
OTU_2058	0	2	0	0	1	0	1	0	0	3	0	0	0	0	0	0	0	0	0	0	k__Bacteria;p__Firmicutes;c__Clostridia;o__Lachnospirales;f__Lachnospiraceae;g__Tyzzerella;s__
OTU_2059	3	5	3	1	6	3	3	4	0	4	3	12	2	8	2	19	8	19	1	5	k__Bacteria;p__unidentified_Bacteria;c__Clostridia;o__Oscillospirales;f__Ruminococcaceae;g__;s__
OTU_2061	0	0	1	0	0	0	0	2	0	1	0	4	0	5	0	2	5	2	5	2	k__Bacteria
OTU_2062	0	0	0	0	1	0	0	0	0	0	0	0	0	0	0	0	0	0	0	0	k__Bacteria;p__Firmicutes;c__Bacilli;o__RF39;f__;g__;s__
OTU_2063	0	0	0	0	0	0	0	0	0	0	0	0	2	0	0	0	0	0	0	0	k__Bacteria;p__Bacteroidota;c__Bacteroidia;o__Bacteroidales;f__Prevotellaceae;g__Prevotella;s__
OTU_2064	0	0	0	0	0	0	0	0	0	0	28	0	4	0	0	0	0	0	0	0	k__Bacteria;p__Bacteroidota;c__Bacteroidia;o__Flavobacteriales;f__Weeksellaceae;g__Chryseobacterium;s__Chryseobacterium_halperniae
[truncated: 2,981 more rows]
