# Supplementary material for: Crosstalk between innate immunity and rumen-fecal microbiota under the cold stress in goats
Source: Front Immunol. 2024 Feb 26;15:1363664. doi: 10.3389/fimmu.2024.1363664 (PMC10928366; doi:10.3389/fimmu.2024.1363664)
Supplement: Supplementary File 3 — The remaining microbiota that makes up the network of the MEbrown module. [file DataSheet_3.xlsx]

## Sheet: Sheet1
nodeName
Ruminococcus
Fretibacterium
Veillonellaceae_UCG-001
Oscillospira
Candidatus_Saccharimonas
Alloprevotella
Butyrivibrio
Acetitomaculum
Prevotellaceae_NK3B31_group
p-1088-a5_gut_group
unidentified_Chloroplast
Moryella
Erysipelotrichaceae_UCG-009
horsej-a03
Succinivibrio
Solobacterium
Atopobium
Elusimicrobium
Succinivibrionaceae_UCG-002
Succinimonas
unidentified_Absconditabacteriales_(SR1)
Desulfobulbus
unidentified_Mitochondria
Z20
Pirellula
unidentified_F082
Dubosiella
Sediminispirochaeta
Endomicrobium
Lachnospiraceae_UCG-001
Mycobacterium
Lachnospiraceae_NC2004_group
Methanimicrococcus
Methylobacterium-Methylorubrum
Hydrogenophaga
Muribaculum
Coriobacteriaceae_UCG-002
Catonella
DEV114
Enterorhabdus
unidentified_WPS-2
Pseudoxanthomonas
UCG-012
Candidatus_Methanomethylophilus
Mitsuokella
Rikenella
Rhodoferax
Tundrisphaera
ASF356
unidentified_Pseudonocardiaceae
[Bacteroides]_pectinophilus_group
Kineococcus
unidentified_Bacteroidales_RF16_group
Keratinibaculum
Prauserella
Facklamia
Chelativorans
Others
