# Supplementary material for: Crosstalk between innate immunity and rumen-fecal microbiota under the cold stress in goats
Source: Front Immunol. 2024 Feb 26;15:1363664. doi: 10.3389/fimmu.2024.1363664 (PMC10928366; doi:10.3389/fimmu.2024.1363664)
Supplement: Supplementary File 4 — The remaining microbiota that makes up the network of the MEblue module. [file DataSheet_4.xlsx]

## Sheet: Sheet1
nodeName
Prevotella
Christensenellaceae_R-7_group
Bacteroides
Alistipes
Treponema
Prevotellaceae_UCG-004
Lachnospiraceae_ND3007_group
Desulfovibrio
[Eubacterium]_ruminantium_group
UCG-004
Phascolarctobacterium
dgA-11_gut_group
Family_XIII_AD3011_group
V9D2013_group
Candidatus_Soleaferrea
Roseburia
Saccharofermentans
Mycoplasma
U29-B03
CPla-4_termite_group
Lachnoclostridium
Campylobacter
[Eubacterium]_siraeum_group
Pseudobutyrivibrio
CAG-352
Clostridium_sensu_stricto_1
GWE2-31-10
Lachnospiraceae_UCG-010
Megasphaera
Methanocorpusculum
Hydrogenoanaerobacterium
Oscillibacter
Collinsella
Tyzzerella
Dorea
Parvibacter
Family_XIII_UCG-001
XBB1006
Oribacterium
Coprococcus
Anaerosporobacter
Methanosphaera
Odoribacter
Sphaerochaeta
unidentified_Lachnospiraceae
probable_genus_10
Cellulosilyticum
[Eubacterium]_oxidoreducens_group
Shuttleworthia
Mannheimia
[Acetivibrio]_ethanolgignens_group
Gordonibacter
UCG-008
Peptococcus
Eisenbergiella
Lysinibacillus
Pygmaiobacter
Flavonifractor
Sanguibacteroides
unidentified_Gastranaerophilales
Acidaminococcus
Nitrosomonas
Planctomicrobium
unidentified_RF39
